# Supplementary material for: The interplay between gaze and consistency in scene viewing: Evidence from visual search by young and older adults
Source: Atten Percept Psychophys. 2021 Mar 21;83(5):1954–70. doi: 10.3758/s13414-021-02242-z (PMC8213592; doi:10.3758/s13414-021-02242-z)
Supplement: Supplementary file 1 — (XLSX 359 kb) [file 13414_2021_2242_MOESM1_ESM.xlsx]

## Sheet: Gaze_Consistency_SupplementarMa
Subject	version	trial	image	scenario	age_of_person_in_image	name_of_person_in_image	consistency	gaze	object_location	correctanswer	response_key_pressed	mean_cal_error	max_cal_error	drift_correct_deg	RT	TimeFirstFix_target	TimeFirstFix_distractor	TotalTimeFix_target	TotalTimeFix_distractor	NbFixTarget	order_fix_target	NbFixDis	order_fix_dis	group	PrFTfix1	PrFTfix2	PrFTfix3	PrFTfix4	PrFTfix5	PrFTfix6	PrFTfix7	PrFTfix8	PrFTfix9	PrFTfix10	PrFDfix1	PrFDfix2	PrFDfix3	PrFDfix4	PrFDfix5	PrFDfix6	PrFDfix7	PrFDfix8	PrFDfix9	PrFDfix10
O25_V_1_data	1	2	2_dustpanBrush_kitchenFloor_C_nongazed_L_LS_young_RP.JPG	kitchenFloor	young	RP	C	nongazed	L	Y	l	0.27	0.61	0.09	1267	421	NA	1233	NA	2	4 5	0	NaN	old	0	0	0	1	1	0	0	0	0	0	0	0	0	0	0	0	0	0	0	0
O25_V_1_data	1	5	30_cap_lake_C_nongazed_R_LS_old_MF.JPG	lake	old	MF	C	nongazed	R	Y	l	0.27	0.61	0.44	2086	1093	623	1007	404	3	6 7 8	1	5	old	0	0	0	0	0	1	1	1	0	0	0	0	0	0	1	0	0	0	0	0
O25_V_1_data	1	9	15_gardenShears_officeFloor_I_gazed_L_LS_old_AC.JPG	officeFloor	old	AC	I	gazed	L	Y	l	0.27	0.61	0.33	1282	344	NA	1258	NA	3	2 3 4	0	NaN	old	0	1	1	1	0	0	0	0	0	0	0	0	0	0	0	0	0	0	0	0
O25_V_1_data	1	13	28_skippingRope_playground2_C_nongazed_R_LS_old_T.JPG	playground2	old	T	C	nongazed	R	Y	l	0.27	0.61	0.45	1835	797	NA	1253	NA	2	4 5	0	NaN	old	0	0	0	1	1	0	0	0	0	0	0	0	0	0	0	0	0	0	0	0
O25_V_1_data	1	16	17_coat_woodBench_C_gazed_R_LS_young_JJ.JPG	woodBench	young	JJ	C	gazed	R	Y	l	0.27	0.61	0.45	1345	469	NA	847	NA	2	3 4	0	NaN	old	0	0	1	1	0	0	0	0	0	0	0	0	0	0	0	0	0	0	0	0
O25_V_1_data	1	18	11_whisker_balcony_I_gazed_L_LS_old_AC.JPG	balcony	old	AC	I	gazed	L	Y	l	0.27	0.61	0.6	3150	1596	NA	1259	NA	3	6 7 10	0	NaN	old	0	0	0	0	0	1	1	0	0	1	0	0	0	0	0	0	0	0	0	0
O25_V_1_data	1	20	31_colander_roundGreenBench_I_gazed_R_LS_old_VS.JPG	roundGreenBench	old	VS	I	gazed	R	Y	l	0.27	0.61	0.34	1863	657	NA	1583	NA	4	4 5 6 7	0	NaN	old	0	0	0	1	1	1	1	0	0	0	0	0	0	0	0	0	0	0	0	0
O25_V_1_data	1	23	29_sneackers_stoneBench_C_gazed_L_LS_old_CF.JPG	stoneBench	old	CF	C	gazed	L	Y	l	0.27	0.61	0.46	2175	564	NA	1978	NA	3	3 4 5	0	NaN	old	0	0	1	1	1	0	0	0	0	0	0	0	0	0	0	0	0	0	0	0
O25_V_1_data	1	27	20_bathSponge_picnicTable_I_nongazed_L_LS_young_JM.JPG	picnicTable	young	JM	I	nongazed	L	Y	l	0.27	0.61	0.59	1740	699	NA	1396	NA	3	3 4 5	0	NaN	old	0	0	1	1	1	0	0	0	0	0	0	0	0	0	0	0	0	0	0	0
O25_V_1_data	1	31	27_hairdryer_playground1_I_gazed_L_LS_old_VS.JPG	playground1	old	VS	I	gazed	L	Y	l	0.27	0.61	0.55	1715	515	NA	1522	NA	4	4 5 6 7	0	NaN	old	0	0	0	1	1	1	1	0	0	0	0	0	0	0	0	0	0	0	0	0
O25_V_1_data	1	34	26_ball_birdsCage_C_nongazed_L_LS_old_MF.JPG	birdsCage	old	MF	C	nongazed	L	Y	l	0.27	0.61	0.46	1348	356	NA	1392	NA	2	3 4	0	NaN	old	0	0	1	1	0	0	0	0	0	0	0	0	0	0	0	0	0	0	0	0
O25_V_1_data	1	36	19_clothesHanger_pinkBench_I_gazed_L_LS_young_MC.JPG	pinkBench	young	MC	I	gazed	L	Y	l	0.27	0.61	0.53	1269	437	NA	1237	NA	2	3 4	0	NaN	old	0	0	1	1	0	0	0	0	0	0	0	0	0	0	0	0	0	0	0	0
O25_V_1_data	1	38	21_glassesCase_pulpit_C_gazed_L_LS_young_JJ.JPG	pulpit	young	JJ	C	gazed	L	Y	l	0.27	0.61	0.13	1405	428	NA	1351	NA	2	2 3	0	NaN	old	0	1	1	0	0	0	0	0	0	0	0	0	0	0	0	0	0	0	0	0
O25_V_1_data	1	41	23_ladle_pilarsBench_I_gazed_L_LS_young_MC.JPG	pilarsBench	young	MC	I	gazed	L	Y	l	0.27	0.61	0.37	1855	436	NA	1727	NA	4	2 3 4 5	0	NaN	old	0	1	1	1	1	0	0	0	0	0	0	0	0	0	0	0	0	0	0	0
O25_V_1_data	1	45	14_tapDispenser_officeTable_C_nongazed_R_LS_old_CC.JPG	officeTable	old	CC	C	nongazed	R	Y	l	0.27	0.61	0.37	1768	1060	541	850	155	2	5 6	1	3	old	0	0	0	0	1	1	0	0	0	0	0	0	1	0	0	0	0	0	0	0
O25_V_1_data	1	49	13_pillow_bedroom_C_gazed_R_LS_old_AF.JPG	bedroom	old	AF	C	gazed	R	Y	l	0.27	0.61	0.32	1396	428	NA	725	NA	2	3 5	0	NaN	old	0	0	1	0	1	0	0	0	0	0	0	0	0	0	0	0	0	0	0	0
O25_V_1_data	1	52	5_softToy_kidsBed_C_gazed_L_LS_young_MX.JPG	kidsBed	young	MX	C	gazed	L	Y	l	0.27	0.61	0.65	1309	374	NA	1321	NA	3	3 4 5	0	NaN	old	0	0	1	1	1	0	0	0	0	0	0	0	0	0	0	0	0	0	0	0
O25_V_1_data	1	54	8_ball_smallSofaTV_I_nongazed_R_LS_young_MC.JPG	smallSofaTV	young	MC	I	nongazed	R	Y	l	0.27	0.61	0.19	1101	662	NA	757	NA	1	4	0	NaN	old	0	0	0	1	0	0	0	0	0	0	0	0	0	0	0	0	0	0	0	0
O25_V_1_data	1	56	4_softToy_kitchenStove_I_nongazed_R_LS_young_MC.JPG	kitchenStove	young	MC	I	nongazed	R	Y	l	0.27	0.61	0.36	941	507	NA	842	NA	2	4 5	0	NaN	old	0	0	0	1	1	0	0	0	0	0	0	0	0	0	0	0	0	0	0	0
O25_V_1_data	1	59	10_napkins_dinningTable_C_nongazed_R_LS_old_CC.JPG	dinningTable	old	CC	C	nongazed	R	Y	l	0.27	0.61	0.26	935	371	NA	847	NA	2	2 3	0	NaN	old	0	1	1	0	0	0	0	0	0	0	0	0	0	0	0	0	0	0	0	0
O25_V_1_data	1	63	32_bucket_greenWoodBench_I_nongazed_R_LS_old_T.JPG	greenWoodBench	old	T	I	nongazed	R	Y	l	0.27	0.61	0.24	1466	614	375	1139	170	2	4 5	1	3	old	0	0	0	1	1	0	0	0	0	0	0	0	1	0	0	0	0	0	0	0
O25_V_1_data	1	67	3_rake_kitchenCounter_I_gazed_L_LS_young_RC.JPG	kitchenCounter	young	RC	I	gazed	L	Y	l	0.27	0.61	0.08	1879	887	NA	1100	NA	3	4 5 6	0	NaN	old	0	0	0	1	1	1	0	0	0	0	0	0	0	0	0	0	0	0	0	0
O25_V_1_data	1	70	24_stapler_pingpongTable_I_nongazed_R_LS_young_JM.JPG	pingpongTable	young	JM	I	nongazed	R	Y	l	0.27	0.61	0.56	2349	1341	352	1359	881	2	6 7	3	3 4 5	old	0	0	0	0	0	1	1	0	0	0	0	0	1	1	1	0	0	0	0	0
O25_V_1_data	1	74	7_pot_bigSofa_I_gazed_R_LS_young_RC.JPG	bigSofa	young	RC	I	gazed	R	Y	l	0.27	0.61	0.42	1496	452	NA	1284	NA	3	4 5 6	0	NaN	old	0	0	0	1	1	1	0	0	0	0	0	0	0	0	0	0	0	0	0	0
O25_V_1_data	1	77	16_spongeScourer_officeDesk_I_nongazed_L_LS_old_MM.JPG	officeDesk	old	MM	I	nongazed	L	Y	l	0.27	0.61	0.55	1656	435	NA	1535	NA	4	2 3 4 5	0	NaN	old	0	1	1	1	1	0	0	0	0	0	0	0	0	0	0	0	0	0	0	0
O25_V_1_data	1	81	1_handBlender_kitchenTable_C_gazed_L_LS_young_MX.JPG	kitchenTable	young	MX	C	gazed	L	Y	l	0.27	0.61	0.18	2771	1546	351	1437	1088	5	5 6 7 8 9	3	2 3 4	old	0	0	0	0	1	1	1	1	1	0	0	1	1	1	0	0	0	0	0	0
O25_V_1_data	1	85	22_deckCards_table_C_nongazed_L_LS_young_DS.JPG	table	young	DS	C	nongazed	L	Y	l	0.27	0.61	0.32	2984	451	NA	2431	NA	7	2 4 5 6 7 8 9	0	NaN	old	0	1	0	1	1	1	1	1	1	0	0	0	0	0	0	0	0	0	0	0
O25_V_1_data	1	88	12_holePunch_bathroom_I_nongazed_L_LS_old_MM.JPG	bathroom	old	MM	I	nongazed	L	Y	l	0.27	0.61	0.42	1951	521	NA	1648	NA	3	3 4 5	0	NaN	old	0	0	1	1	1	0	0	0	0	0	0	0	0	0	0	0	0	0	0	0
O25_V_1_data	1	90	9_TVcontrol_smallSofaStairs_C_gazed_R_LS_old_AF.JPG	smallSofaStairs	old	AF	C	gazed	R	Y	l	0.27	0.61	0.2	1112	347	NA	1013	NA	2	3 4	0	NaN	old	0	0	1	1	0	0	0	0	0	0	0	0	0	0	0	0	0	0	0	0
O25_V_1_data	1	92	6_lamp_kidsBedroom_C_nongazed_R_LS_young_RP.JPG	kidsBedroom	young	RP	C	nongazed	R	Y	l	0.27	0.61	0.25	1630	608	NA	1301	NA	2	3 4	0	NaN	old	0	0	1	1	0	0	0	0	0	0	0	0	0	0	0	0	0	0	0	0
O30_V_6_data	6	4	7_pot_bigSofa_I_nongazed_R_LS_old_MM.JPG	bigSofa	old	MM	I	nongazed	R	Y	l	0.26	0.88	0.84	1395	333	788	711	307	3	2 3 6	2	4 5	old	0	1	1	0	0	1	0	0	0	0	0	0	0	1	1	0	0	0	0	0
O30_V_6_data	6	7	25_scarf_grass_C_nongazed_R_LS_young_DS.JPG	grass	young	DS	C	nongazed	R	Y	l	0.26	0.88	0.94	1808	986	430	604	219	2	5 6	1	3	old	0	0	0	0	1	1	0	0	0	0	0	0	1	0	0	0	0	0	0	0
O30_V_6_data	6	9	17_coat_woodBench_C_nongazed_R_LS_old_MF.JPG	woodBench	old	MF	C	nongazed	R	Y	l	0.26	0.88	0.79	1295	412	NA	1178	NA	1	3	0	NaN	old	0	0	1	0	0	0	0	0	0	0	0	0	0	0	0	0	0	0	0	0
O30_V_6_data	6	11	28_skippingRope_playground2_C_gazed_R_LS_young_JJ.JPG	playground2	young	JJ	C	gazed	R	Y	l	0.26	0.88	0.85	1385	729	NA	384	NA	2	4 5	0	NaN	old	0	0	0	1	1	0	0	0	0	0	0	0	0	0	0	0	0	0	0	0
O30_V_6_data	6	14	1_handBlender_kitchenTable_C_nongazed_L_LS_old_CC.JPG	kitchenTable	old	CC	C	nongazed	L	Y	l	0.26	0.88	2.24	1468	773	NA	619	NA	1	4	0	NaN	old	0	0	0	1	0	0	0	0	0	0	0	0	0	0	0	0	0	0	0	0
O30_V_6_data	6	18	24_pingpongBat_pingpongTable_C_gazed_R_LS_old_CF.JPG	pingpongTable	old	CF	C	gazed	R	Y	l	0.26	0.88	0.79	1280	845	563	242	29	1	5	1	3	old	0	0	0	0	1	0	0	0	0	0	0	0	1	0	0	0	0	0	0	0
O30_V_6_data	6	22	18_lamp_wallBench_I_gazed_L_LS_old_VS.JPG	wallBench	old	VS	I	gazed	L	Y	l	0.26	0.88	0.76	1872	779	321	216	380	1	3	1	2	old	0	0	1	0	0	0	0	0	0	0	0	1	0	0	0	0	0	0	0	0
O30_V_6_data	6	25	20_plate_picnicTable_C_gazed_L_LS_old_CF.JPG	picnicTable	old	CF	C	gazed	L	Y	l	0.26	0.88	0.7	985	685	301	172	150	1	4	1	2	old	0	0	0	1	0	0	0	0	0	0	0	1	0	0	0	0	0	0	0	0
O30_V_6_data	6	27	12_bathSponge_bathroom_C_gazed_L_LS_young_MX.JPG	bathroom	young	MX	C	gazed	L	Y	l	0.26	0.88	0.91	3226	950	NA	394	NA	2	3 4	0	NaN	old	0	0	1	1	0	0	0	0	0	0	0	0	0	0	0	0	0	0	0	0
O30_V_6_data	6	29	29_sneackers_stoneBench_C_nongazed_L_LS_young_DS.JPG	stoneBench	young	DS	C	nongazed	L	Y	l	0.26	0.88	0.59	1279	614	NA	232	NA	1	4	0	NaN	old	0	0	0	1	0	0	0	0	0	0	0	0	0	0	0	0	0	0	0	0
O30_V_6_data	6	32	31_colander_roundGreenBench_I_nongazed_R_LS_young_JM.JPG	roundGreenBench	young	JM	I	nongazed	R	Y	l	0.26	0.88	0.98	2299	952	515	1270	358	2	4 5	1	3	old	0	0	0	1	1	0	0	0	0	0	0	0	1	0	0	0	0	0	0	0
O30_V_6_data	6	40	21_glassesCase_pulpit_C_nongazed_L_LS_old_MF.JPG	pulpit	old	MF	C	nongazed	L	Y	l	0.26	0.88	0.86	2866	2012	742	1122	962	2	9 10	3	5 6 7	old	0	0	0	0	0	0	0	0	1	1	0	0	0	0	1	1	1	0	0	0
O30_V_6_data	6	43	6_funnel_kidsBedroom_I_gazed_R_LS_old_AC.JPG	kidsBedroom	old	AC	I	gazed	R	Y	l	0.26	0.88	0.75	1160	453	NA	710	NA	1	3	0	NaN	old	0	0	1	0	0	0	0	0	0	0	0	0	0	0	0	0	0	0	0	0
O30_V_6_data	6	45	4_pot_kitchenStove_C_gazed_R_LS_old_AF.JPG	kitchenStove	old	AF	C	gazed	R	Y	l	0.26	0.88	0.7	787	289	NA	830	NA	1	2	0	NaN	old	0	1	0	0	0	0	0	0	0	0	0	0	0	0	0	0	0	0	0	0
O30_V_6_data	6	47	23_ladle_pilarsBench_I_nongazed_L_LS_old_T.JPG	pilarsBench	old	T	I	nongazed	L	Y	l	0.26	0.88	0.98	963	479	324	888	93	2	3 4	1	2	old	0	0	1	1	0	0	0	0	0	0	0	1	0	0	0	0	0	0	0	0
O30_V_6_data	6	50	2_toiletBrush_kitchenFloor_I_gazed_L_LS_old_AC.JPG	kitchenFloor	old	AC	I	gazed	L	Y	l	0.26	0.88	0.82	897	350	NA	294	NA	1	2	0	NaN	old	0	1	0	0	0	0	0	0	0	0	0	0	0	0	0	0	0	0	0	0
O30_V_6_data	6	54	27_hairdryer_playground1_I_nongazed_L_LS_young_JM.JPG	playground1	young	JM	I	nongazed	L	Y	l	0.26	0.88	0.61	1349	961	NA	618	NA	2	2 3	0	NaN	old	0	1	1	0	0	0	0	0	0	0	0	0	0	0	0	0	0	0	0	0
O30_V_6_data	6	58	32_shoppingTrolley_greenWoodBench_C_gazed_R_LS_young_JJ.JPG	greenWoodBench	young	JJ	C	gazed	R	Y	l	0.26	0.88	0.79	1335	404	968	473	649	2	2 3	1	4	old	0	1	1	0	0	0	0	0	0	0	0	0	0	1	0	0	0	0	0	0
O30_V_6_data	6	63	19_clothesHanger_pinkBench_I_nongazed_L_LS_old_T.JPG	pinkBench	old	T	I	nongazed	L	Y	l	0.26	0.88	0.87	1688	692	376	165	855	1	3	2	2 5	old	0	0	1	0	0	0	0	0	0	0	0	1	0	0	1	0	0	0	0	0
O30_V_6_data	6	65	11_whisker_balcony_I_nongazed_L_LS_young_MC.JPG	balcony	young	MC	I	nongazed	L	Y	l	0.26	0.88	0.55	1199	571	331	242	181	1	3	1	2	old	0	0	1	0	0	0	0	0	0	0	0	1	0	0	0	0	0	0	0	0
O30_V_6_data	6	68	26_kettle_birdsCage_I_gazed_L_LS_young_MC.JPG	birdsCage	young	MC	I	gazed	L	Y	l	0.26	0.88	0.75	1320	554	1136	471	491	2	3 4	1	5	old	0	0	1	1	0	0	0	0	0	0	0	0	0	0	1	0	0	0	0	0
O30_V_6_data	6	72	30_fryingPan_lake_I_gazed_R_LS_young_MC.JPG	lake	young	MC	I	gazed	R	Y	l	0.26	0.88	0.58	2271	1275	456	1392	270	2	6 7	1	3	old	0	0	0	0	0	1	1	0	0	0	0	0	1	0	0	0	0	0	0	0
O30_V_6_data	6	76	9_TVcontrol_smallSofaStairs_C_nongazed_R_LS_young_RP.JPG	smallSofaStairs	young	RP	C	nongazed	R	Y	l	0.26	0.88	0.76	1005	294	NA	507	NA	2	2 3	0	NaN	old	0	1	1	0	0	0	0	0	0	0	0	0	0	0	0	0	0	0	0	0
O30_V_6_data	6	79	13_pillow_bedroom_C_nongazed_R_LS_young_RP.JPG	bedroom	young	RP	C	nongazed	R	Y	l	0.26	0.88	0.77	1028	369	NA	362	NA	1	2	0	NaN	old	0	1	0	0	0	0	0	0	0	0	0	0	0	0	0	0	0	0	0	0
O30_V_6_data	6	81	22_TVcontrol_table_I_gazed_L_LS_old_VS.JPG	table	old	VS	I	gazed	L	Y	l	0.26	0.88	0.94	1778	828	363	1096	173	2	4 5	1	2	old	0	0	0	1	1	0	0	0	0	0	0	1	0	0	0	0	0	0	0	0
O30_V_6_data	6	83	5_softToy_kidsBed_C_nongazed_L_LS_old_CC.JPG	kidsBed	old	CC	C	nongazed	L	Y	l	0.26	0.88	0.77	1276	425	NA	316	NA	1	2	0	NaN	old	0	1	0	0	0	0	0	0	0	0	0	0	0	0	0	0	0	0	0	0
O30_V_6_data	6	86	16_computerMouse_officeDesk_C_gazed_L_LS_young_MX.JPG	officeDesk	young	MX	C	gazed	L	Y	l	0.26	0.88	0.84	1883	935	542	509	297	2	5 6	1	4	old	0	0	0	0	1	1	0	0	0	0	0	0	0	1	0	0	0	0	0	0
O30_V_6_data	6	90	14_rubberGloves_officeTable_I_gazed_R_LS_young_RC.JPG	officeTable	young	RC	I	gazed	R	Y	l	0.26	0.88	0.91	1048	600	NA	268	NA	1	4	0	NaN	old	0	0	0	1	0	0	0	0	0	0	0	0	0	0	0	0	0	0	0	0
O30_V_6_data	6	94	8_teapot_smallSofaTV_C_gazed_R_LS_old_AF.JPG	smallSofaTV	old	AF	C	gazed	R	Y	l	0.26	0.88	0.8	979	614	NA	540	NA	1	3	0	NaN	old	0	0	1	0	0	0	0	0	0	0	0	0	0	0	0	0	0	0	0	0
O30_V_6_data	6	96	10_frisbee_dinningTable_I_gazed_R_LS_young_RC.JPG	dinningTable	young	RC	I	gazed	R	Y	l	0.26	0.88	0.76	1452	370	NA	424	NA	2	2 3	0	NaN	old	0	1	1	0	0	0	0	0	0	0	0	0	0	0	0	0	0	0	0	0
O1O_V_2_data	2	2	32_shoppingTrolley_greenWoodBench_C_gazed_R_LS_old_CF.JPG	greenWoodBench	old	CF	C	gazed	R	Y	l	0.37	0.98	0.67	2945	865	348	1617	457	5	3 4 5 6 7	1	2	old	0	0	1	1	1	1	1	0	0	0	0	1	0	0	0	0	0	0	0	0
O1O_V_2_data	2	5	31_colander_roundGreenBench_I_nongazed_R_LS_old_T.JPG	roundGreenBench	old	T	I	nongazed	R	Y	l	0.37	0.98	0.85	3769	2435	441	1515	1145	2	7 8	2	3 4	old	0	0	0	0	0	0	1	1	0	0	0	0	1	1	0	0	0	0	0	0
O1O_V_2_data	2	9	14_rubberGloves_officeTable_I_gazed_R_LS_old_AC.JPG	officeTable	old	AC	I	gazed	R	Y	l	0.37	0.98	0.29	2336	939	NA	405	NA	1	5	0	NaN	old	0	0	0	0	1	0	0	0	0	0	0	0	0	0	0	0	0	0	0	0
O1O_V_2_data	2	13	13_pillow_bedroom_C_nongazed_R_LS_old_CC.JPG	bedroom	old	CC	C	nongazed	R	Y	l	0.37	0.98	0.61	1812	588	NA	284	NA	1	4	0	NaN	old	0	0	0	1	0	0	0	0	0	0	0	0	0	0	0	0	0	0	0	0
O1O_V_2_data	2	18	20_plate_picnicTable_C_gazed_L_LS_young_JJ.JPG	picnicTable	young	JJ	C	gazed	L	Y	l	0.37	0.98	0.37	804	257	NA	971	NA	1	2	0	NaN	old	0	1	0	0	0	0	0	0	0	0	0	0	0	0	0	0	0	0	0	0
O1O_V_2_data	2	20	8_teapot_smallSofaTV_C_gazed_R_LS_young_MX.JPG	smallSofaTV	young	MX	C	gazed	R	Y	l	0.37	0.98	0.04	1064	633	NA	453	NA	1	3	0	NaN	old	0	0	1	0	0	0	0	0	0	0	0	0	0	0	0	0	0	0	0	0
O1O_V_2_data	2	23	24_pingpongBat_pingpongTable_C_gazed_R_LS_young_JJ.JPG	pingpongTable	young	JJ	C	gazed	R	Y	l	0.37	0.98	0.5	2358	1179	284	478	448	2	5 6	2	2 4	old	0	0	0	0	1	1	0	0	0	0	0	1	0	1	0	0	0	0	0	0
O1O_V_2_data	2	27	15_gardenShears_officeFloor_I_nongazed_L_LS_old_MM.JPG	officeFloor	old	MM	I	nongazed	L	Y	l	0.37	0.98	0.45	1690	407	NA	863	NA	2	3 4	0	NaN	old	0	0	1	1	0	0	0	0	0	0	0	0	0	0	0	0	0	0	0	0
O1O_V_2_data	2	31	5_softToy_kidsBed_C_nongazed_L_LS_young_RP.JPG	kidsBed	young	RP	C	nongazed	L	Y	l	0.37	0.98	0.7	1090	389	NA	946	NA	2	2 3	0	NaN	old	0	1	1	0	0	0	0	0	0	0	0	0	0	0	0	0	0	0	0	0
O1O_V_2_data	2	34	30_fryingPan_lake_I_gazed_R_LS_old_VS.JPG	lake	old	VS	I	gazed	R	Y	l	0.37	0.98	0.85	2695	1361	901	677	366	1	7	2	5 6	old	0	0	0	0	0	0	1	0	0	0	0	0	0	0	1	1	0	0	0	0
O1O_V_2_data	2	36	22_TVcontrol_table_I_gazed_L_LS_young_MC.JPG	table	young	MC	I	gazed	L	Y	l	0.37	0.98	0.45	2313	542	NA	295	NA	1	3	0	NaN	old	0	0	1	0	0	0	0	0	0	0	0	0	0	0	0	0	0	0	0	0
O1O_V_2_data	2	38	17_coat_woodBench_C_nongazed_R_LS_young_DS.JPG	woodBench	young	DS	C	nongazed	R	Y	l	0.37	0.98	0.84	2444	981	NA	565	NA	2	4 5	0	NaN	old	0	0	0	1	1	0	0	0	0	0	0	0	0	0	0	0	0	0	0	0
O1O_V_2_data	2	41	28_skippingRope_playground2_C_gazed_R_LS_old_CF.JPG	playground2	old	CF	C	gazed	R	Y	l	0.37	0.98	0.7	1352	510	NA	1040	NA	2	3 4	0	NaN	old	0	0	1	1	0	0	0	0	0	0	0	0	0	0	0	0	0	0	0	0
O1O_V_2_data	2	45	10_frisbee_dinningTable_I_gazed_R_LS_old_AC.JPG	dinningTable	old	AC	I	gazed	R	Y	l	0.37	0.98	0.36	821	236	NA	458	NA	1	2	0	NaN	old	0	1	0	0	0	0	0	0	0	0	0	0	0	0	0	0	0	0	0	0
O1O_V_2_data	2	49	27_hairdryer_playground1_I_nongazed_L_LS_old_T.JPG	playground1	old	T	I	nongazed	L	Y	l	0.37	0.98	0.55	1361	604	NA	967	NA	1	3	0	NaN	old	0	0	1	0	0	0	0	0	0	0	0	0	0	0	0	0	0	0	0	0
O1O_V_2_data	2	52	23_ladle_pilarsBench_I_nongazed_L_LS_young_JM.JPG	pilarsBench	young	JM	I	nongazed	L	Y	l	0.37	0.98	0.46	2212	1210	794	505	357	1	5	1	4	old	0	0	0	0	1	0	0	0	0	0	0	0	0	1	0	0	0	0	0	0
O1O_V_2_data	2	54	7_pot_bigSofa_I_nongazed_R_LS_young_MC.JPG	bigSofa	young	MC	I	nongazed	R	Y	l	0.37	0.98	0.41	1149	592	326	841	193	2	3 4	1	2	old	0	0	1	1	0	0	0	0	0	0	0	1	0	0	0	0	0	0	0	0
O1O_V_2_data	2	56	4_pot_kitchenStove_C_gazed_R_LS_young_MX.JPG	kitchenStove	young	MX	C	gazed	R	Y	l	0.37	0.98	0.45	1028	282	NA	1002	NA	2	3 4	0	NaN	old	0	0	1	1	0	0	0	0	0	0	0	0	0	0	0	0	0	0	0	0
O1O_V_2_data	2	63	3_rake_kitchenCounter_I_nongazed_L_LS_young_MC.JPG	kitchenCounter	young	MC	I	nongazed	L	Y	l	0.37	0.98	0.45	4030	2289	295	1435	301	4	9 10 11 12	1	2	old	0	0	0	0	0	0	0	0	1	1	0	1	0	0	0	0	0	0	0	0
O1O_V_2_data	2	67	21_glassesCase_pulpit_C_nongazed_L_LS_young_DS.JPG	pulpit	young	DS	C	nongazed	L	Y	l	0.37	0.98	0.63	1299	650	NA	893	NA	2	4 5	0	NaN	old	0	0	0	1	1	0	0	0	0	0	0	0	0	0	0	0	0	0	0	0
O1O_V_2_data	2	72	25_scarf_grass_C_nongazed_R_LS_old_MF.JPG	grass	old	MF	C	nongazed	R	Y	l	0.37	0.98	0.79	4297	946	352	1959	280	5	6 7 10 11 12	2	3 4	old	0	0	0	0	0	1	1	0	0	1	0	0	1	1	0	0	0	0	0	0
O1O_V_2_data	2	74	6_funnel_kidsBedroom_I_gazed_R_LS_young_RC.JPG	kidsBedroom	young	RC	I	gazed	R	Y	l	0.37	0.98	0.89	2013	820	1959	592	281	1	4	1	5	old	0	0	0	1	0	0	0	0	0	0	0	0	0	0	1	0	0	0	0	0
O1O_V_2_data	2	77	1_handBlender_kitchenTable_C_nongazed_L_LS_young_RP.JPG	kitchenTable	young	RP	C	nongazed	L	Y	l	0.37	0.98	0.98	2370	1307	577	830	652	3	5 6 7	2	3 4	old	0	0	0	0	1	1	1	0	0	0	0	0	1	1	0	0	0	0	0	0
O1O_V_2_data	2	81	29_sneackers_stoneBench_C_nongazed_L_LS_old_MF.JPG	stoneBench	old	MF	C	nongazed	L	Y	l	0.37	0.98	0.83	1932	1041	NA	1107	NA	2	6 7	0	NaN	old	0	0	0	0	0	1	1	0	0	0	0	0	0	0	0	0	0	0	0	0
O1O_V_2_data	2	88	16_computerMouse_officeDesk_C_gazed_L_LS_old_AF.JPG	officeDesk	old	AF	C	gazed	L	Y	l	0.37	0.98	0.32	1589	367	NA	693	NA	2	2 3	0	NaN	old	0	1	1	0	0	0	0	0	0	0	0	0	0	0	0	0	0	0	0	0
O1O_V_2_data	2	90	18_lamp_wallBench_I_gazed_L_LS_young_MC.JPG	wallBench	young	MC	I	gazed	L	Y	l	0.37	0.98	0.58	1227	334	NA	1274	NA	2	2 3	0	NaN	old	0	1	1	0	0	0	0	0	0	0	0	0	0	0	0	0	0	0	0	0
O1O_V_2_data	2	92	9_TVcontrol_smallSofaStairs_C_nongazed_R_LS_old_CC.JPG	smallSofaStairs	old	CC	C	nongazed	R	Y	l	0.37	0.98	0.65	1955	648	299	1321	252	2	4 5	2	2 3	old	0	0	0	1	1	0	0	0	0	0	0	1	1	0	0	0	0	0	0	0
O1O_V_2_data	2	95	26_kettle_birdsCage_I_gazed_L_LS_old_VS.JPG	birdsCage	old	VS	I	gazed	L	Y	l	0.37	0.98	0.21	1321	294	1124	746	232	2	2 3	1	4	old	0	1	1	0	0	0	0	0	0	0	0	0	0	1	0	0	0	0	0	0
O11_V_3_data	3	2	31_helmet_roundGreenBench_C_gazed_R_LS_old_CF.JPG	roundGreenBench	old	CF	C	gazed	R	Y	l	0.27	0.79	0.58	1572	411	1350	553	270	1	4	1	7	old	0	0	0	1	0	0	0	0	0	0	0	0	0	0	0	0	1	0	0	0
O11_V_3_data	3	4	3_kettle_kitchenCounter_C_gazed_L_LS_young_MX.JPG	kitchenCounter	young	MX	C	gazed	L	Y	l	0.27	0.79	0.88	888	271	NA	340	NA	2	2 3	0	NaN	old	0	1	1	0	0	0	0	0	0	0	0	0	0	0	0	0	0	0	0	0
O11_V_3_data	3	7	14_rubberGloves_officeTable_I_nongazed_R_LS_old_MM.JPG	officeTable	old	MM	I	nongazed	R	Y	l	0.27	0.79	0.61	1201	655	NA	200	NA	1	4	0	NaN	old	0	0	0	1	0	0	0	0	0	0	0	0	0	0	0	0	0	0	0	0
O11_V_3_data	3	11	12_bathSponge_bathroom_C_nongazed_L_LS_old_CC.JPG	bathroom	old	CC	C	nongazed	L	Y	l	0.27	0.79	1	2067	633	NA	790	NA	2	3 4	0	NaN	old	0	0	1	1	0	0	0	0	0	0	0	0	0	0	0	0	0	0	0	0
O11_V_3_data	3	15	5_paintRoller_kidsBed_I_gazed_L_LS_young_RC.JPG	kidsBed	young	RC	I	gazed	L	Y	l	0.27	0.79	0.66	1675	273	NA	569	NA	2	2 3	0	NaN	old	0	1	1	0	0	0	0	0	0	0	0	0	0	0	0	0	0	0	0	0
O11_V_3_data	3	18	22_TVcontrol_table_I_nongazed_L_LS_young_JM.JPG	table	young	JM	I	nongazed	L	Y	l	0.27	0.79	0.54	2062	858	NA	645	NA	2	5 6	0	NaN	old	0	0	0	0	1	1	0	0	0	0	0	0	0	0	0	0	0	0	0	0
O11_V_3_data	3	20	29_dustpanBrush_stoneBench_I_gazed_L_LS_old_VS.JPG	stoneBench	old	VS	I	gazed	L	Y	l	0.27	0.79	0.87	1938	651	NA	846	NA	3	4 7 8	0	NaN	old	0	0	0	1	0	0	1	1	0	0	0	0	0	0	0	0	0	0	0	0
O11_V_3_data	3	22	18_lamp_wallBench_I_nongazed_L_LS_young_JM.JPG	wallBench	young	JM	I	nongazed	L	Y	l	0.27	0.79	0.49	2278	1036	302	915	228	2	5 6	1	2	old	0	0	0	0	1	1	0	0	0	0	0	1	0	0	0	0	0	0	0	0
O11_V_3_data	3	25	9_pingpongBat_smallSofaStairs_I_gazed_R_LS_old_AC.JPG	smallSofaStairs	old	AC	I	gazed	R	Y	l	0.27	0.79	0.64	1619	558	285	263	206	1	3	1	2	old	0	0	1	0	0	0	0	0	0	0	0	1	0	0	0	0	0	0	0	0
O11_V_3_data	3	29	2_toiletBrush_kitchenFloor_I_nongazed_L_LS_young_MC.JPG	kitchenFloor	young	MC	I	nongazed	L	Y	l	0.27	0.79	0.99	1449	587	NA	921	NA	2	3 4	0	NaN	old	0	0	1	1	0	0	0	0	0	0	0	0	0	0	0	0	0	0	0	0
O11_V_3_data	3	33	13_cleaningSpray_bedroom_I_gazed_R_LS_old_AC.JPG	bedroom	old	AC	I	gazed	R	Y	l	0.27	0.79	0.78	1462	357	NA	627	NA	2	3 4	0	NaN	old	0	0	1	1	0	0	0	0	0	0	0	0	0	0	0	0	0	0	0	0
O11_V_3_data	3	36	27_rollerblades_playground1_C_gazed_L_LS_old_CF.JPG	playground1	old	CF	C	gazed	L	Y	l	0.27	0.79	0.69	972	268	NA	564	NA	2	2 3	0	NaN	old	0	1	1	0	0	0	0	0	0	0	0	0	0	0	0	0	0	0	0	0
O11_V_3_data	3	38	26_kettle_birdsCage_I_nongazed_L_LS_old_T.JPG	birdsCage	old	T	I	nongazed	L	Y	l	0.27	0.79	0.56	1230	419	1096	250	193	1	3	1	6	old	0	0	1	0	0	0	0	0	0	0	0	0	0	0	0	1	0	0	0	0
O11_V_3_data	3	40	23_waterBottle_pilarsBench_C_gazed_L_LS_young_JJ.JPG	pilarsBench	young	JJ	C	gazed	L	Y	l	0.27	0.79	0.99	936	485	NA	327	NA	2	3 4	0	NaN	old	0	0	1	1	0	0	0	0	0	0	0	0	0	0	0	0	0	0	0	0
O11_V_3_data	3	43	15_magazineHolder_officeFloor_C_gazed_L_LS_old_AF.JPG	officeFloor	old	AF	C	gazed	L	Y	l	0.27	0.79	0.83	1227	279	1222	469	415	2	3 4	1	7	old	0	0	1	1	0	0	0	0	0	0	0	0	0	0	0	0	1	0	0	0
O11_V_3_data	3	47	4_pot_kitchenStove_C_nongazed_R_LS_young_RP.JPG	kitchenStove	young	RP	C	nongazed	R	Y	l	0.27	0.79	0.55	754	288	NA	622	NA	1	2	0	NaN	old	0	1	0	0	0	0	0	0	0	0	0	0	0	0	0	0	0	0	0	0
O11_V_3_data	3	51	7_throw_bigSofa_C_gazed_R_LS_young_MX.JPG	bigSofa	young	MX	C	gazed	R	Y	l	0.27	0.79	0.78	879	385	NA	354	NA	2	2 3	0	NaN	old	0	1	1	0	0	0	0	0	0	0	0	0	0	0	0	0	0	0	0	0
O11_V_3_data	3	54	25_tapDispender_grass_I_gazed_R_LS_old_VS.JPG	grass	old	VS	I	gazed	R	Y	l	0.27	0.79	0.59	1182	650	334	257	245	2	3 4	1	2	old	0	0	1	1	0	0	0	0	0	0	0	1	0	0	0	0	0	0	0	0
O11_V_3_data	3	58	24_pingpongBat_pingpongTable_C_nongazed_R_LS_young_DS.JPG	pingpongTable	young	DS	C	nongazed	R	Y	l	0.27	0.79	0.6	1283	730	303	269	210	1	4	1	2	old	0	0	0	1	0	0	0	0	0	0	0	1	0	0	0	0	0	0	0	0
O11_V_3_data	3	61	20_plate_picnicTable_C_nongazed_L_LS_young_DS.JPG	picnicTable	young	DS	C	nongazed	L	Y	l	0.27	0.79	0.3	820	290	NA	320	NA	1	2	0	NaN	old	0	1	0	0	0	0	0	0	0	0	0	0	0	0	0	0	0	0	0	0
O11_V_3_data	3	65	8_teapot_smallSofaTV_C_nongazed_R_LS_young_RP.JPG	smallSofaTV	young	RP	C	nongazed	R	Y	l	0.27	0.79	0.61	852	475	NA	321	NA	1	3	0	NaN	old	0	0	1	0	0	0	0	0	0	0	0	0	0	0	0	0	0	0	0	0
O11_V_3_data	3	69	21_computerMouse_pulpit_I_gazed_L_LS_young_MC.JPG	pulpit	young	MC	I	gazed	L	Y	l	0.27	0.79	0.92	1192	383	NA	676	NA	2	3 4	0	NaN	old	0	0	1	1	0	0	0	0	0	0	0	0	0	0	0	0	0	0	0	0
O11_V_3_data	3	72	11_secateurs_balcony_C_gazed_L_LS_old_AF.JPG	balcony	old	AF	C	gazed	L	Y	l	0.27	0.79	0.67	823	359	NA	242	NA	1	3	0	NaN	old	0	0	1	0	0	0	0	0	0	0	0	0	0	0	0	0	0	0	0	0
O11_V_3_data	3	74	30_fryingPan_lake_I_nongazed_R_LS_old_T.JPG	lake	old	T	I	nongazed	R	Y	l	0.27	0.79	0.68	1207	828	532	331	226	2	4 5	1	3	old	0	0	0	1	1	0	0	0	0	0	0	0	1	0	0	0	0	0	0	0
O11_V_3_data	3	76	28_skippingRope_playground2_C_nongazed_R_LS_old_MF.JPG	playground2	old	MF	C	nongazed	R	Y	l	0.27	0.79	0.74	1648	1162	446	640	623	1	5	2	3 4	old	0	0	0	0	1	0	0	0	0	0	0	0	1	1	0	0	0	0	0	0
O11_V_3_data	3	79	17_sleepers_woodBench_I_gazed_R_LS_young_MC.JPG	woodBench	young	MC	I	gazed	R	Y	l	0.27	0.79	0.75	807	415	NA	539	NA	1	3	0	NaN	old	0	0	1	0	0	0	0	0	0	0	0	0	0	0	0	0	0	0	0	0
O11_V_3_data	3	83	1_hairDryer_kitchenTable_I_gazed_L_LS_young_RC.JPG	kitchenTable	young	RC	I	gazed	L	Y	l	0.27	0.79	0.65	1129	508	348	392	126	2	3 4	1	2	old	0	0	1	1	0	0	0	0	0	0	0	1	0	0	0	0	0	0	0	0
O11_V_3_data	3	87	19_frisbee_pinkBench_C_gazed_L_LS_young_JJ.JPG	pinkBench	young	JJ	C	gazed	L	Y	l	0.27	0.79	0.73	846	258	NA	639	NA	2	2 3	0	NaN	old	0	1	1	0	0	0	0	0	0	0	0	0	0	0	0	0	0	0	0	0
O11_V_3_data	3	90	10_frisbee_dinningTable_I_nongazed_R_LS_old_MM.JPG	dinningTable	old	MM	I	nongazed	R	Y	l	0.27	0.79	0.7	1482	526	263	842	199	2	3 4	1	2	old	0	0	1	1	0	0	0	0	0	0	0	1	0	0	0	0	0	0	0	0
O11_V_3_data	3	92	16_computerMouse_officeDesk_C_nongazed_L_LS_old_CC.JPG	officeDesk	old	CC	C	nongazed	L	Y	l	0.27	0.79	0.67	929	241	NA	494	NA	2	2 3	0	NaN	old	0	1	1	0	0	0	0	0	0	0	0	0	0	0	0	0	0	0	0	0
O11_V_3_data	3	94	32_shoppingTrolley_greenWoodBench_C_nongazed_R_LS_old_MF.JPG	greenWoodBench	old	MF	C	nongazed	R	Y	l	0.27	0.79	0.96	7201	670	246	4884	463	12	4 5 6 7 8 9 10 11 12 13 14 16	3	2 3 18	old	0	0	0	1	1	1	1	1	1	1	0	1	1	0	0	0	0	0	0	0
O12_v_4_data	4	2	16_spongeScourer_officeDesk_I_gazed_L_LS_old_AC.JPG	officeDesk	old	AC	I	gazed	L	Y	l	0.34	0.72	0.23	1296	477	NA	728	NA	2	4 5	0	NaN	old	0	0	0	1	1	0	0	0	0	0	0	0	0	0	0	0	0	0	0	0
O12_v_4_data	4	5	20_bathSponge_picnicTable_I_gazed_L_LS_young_MC.JPG	picnicTable	young	MC	I	gazed	L	Y	l	0.34	0.72	0.1	3038	510	897	1780	552	7	3 4 7 8 9 12 13	4	5 6 10 11	old	0	0	1	1	0	0	1	1	1	0	0	0	0	0	1	1	0	0	0	1
O12_v_4_data	4	9	25_tapDispender_grass_I_nongazed_R_LS_old_T.JPG	grass	old	T	I	nongazed	R	Y	l	0.34	0.72	0.27	1636	1061	419	795	246	1	6	1	3	old	0	0	0	0	0	1	0	0	0	0	0	0	1	0	0	0	0	0	0	0
O12_v_4_data	4	13	22_deckCards_table_C_gazed_L_LS_young_JJ.JPG	table	young	JJ	C	gazed	L	Y	l	0.34	0.72	0.49	2135	570	451	1139	24	4	4 5 8 9	1	3	old	0	0	0	1	1	0	0	1	1	0	0	0	1	0	0	0	0	0	0	0
O12_v_4_data	4	16	29_dustpanBrush_stoneBench_I_nongazed_L_LS_old_T.JPG	stoneBench	old	T	I	nongazed	L	Y	l	0.34	0.72	0.48	2464	1227	872	651	123	3	6 7 8	1	4	old	0	0	0	0	0	1	1	1	0	0	0	0	0	1	0	0	0	0	0	0
O12_v_4_data	4	18	28_teapot_playground2_I_gazed_R_LS_old_VS.JPG	playground2	old	VS	I	gazed	R	Y	l	0.34	0.72	0.72	1007	439	NA	887	NA	3	2 3 4	0	NaN	old	0	1	1	1	0	0	0	0	0	0	0	0	0	0	0	0	0	0	0	0
O12_v_4_data	4	20	14_tapDispenser_officeTable_C_gazed_R_LS_old_AF.JPG	officeTable	old	AF	C	gazed	R	Y	l	0.34	0.72	0.6	834	431	NA	300	NA	2	3 4	0	NaN	old	0	0	1	1	0	0	0	0	0	0	0	0	0	0	0	0	0	0	0	0
O12_v_4_data	4	23	9_pingpongBat_smallSofaStairs_I_nongazed_R_LS_old_MM.JPG	smallSofaStairs	old	MM	I	nongazed	R	Y	l	0.34	0.72	0.49	1074	628	305	615	172	2	4 5	2	2 3	old	0	0	0	1	1	0	0	0	0	0	0	1	1	0	0	0	0	0	0	0
O12_v_4_data	4	27	15_magazineHolder_officeFloor_C_nongazed_L_LS_old_CC.JPG	officeFloor	old	CC	C	nongazed	L	Y	l	0.34	0.72	0.65	1087	342	1084	636	211	2	2 3	1	4	old	0	1	1	0	0	0	0	0	0	0	0	0	0	1	0	0	0	0	0	0
O12_v_4_data	4	31	6_lamp_kidsBedroom_C_gazed_R_LS_young_MX.JPG	kidsBedroom	young	MX	C	gazed	R	Y	l	0.34	0.72	0.69	998	495	NA	285	NA	1	3	0	NaN	old	0	0	1	0	0	0	0	0	0	0	0	0	0	0	0	0	0	0	0	0
O12_v_4_data	4	34	4_softToy_kitchenStove_I_gazed_R_LS_young_RC.JPG	kitchenStove	young	RC	I	gazed	R	Y	l	0.34	0.72	1.98	1094	313	NA	1143	NA	2	2 3	0	NaN	old	0	1	1	0	0	0	0	0	0	0	0	0	0	0	0	0	0	0	0	0
O12_v_4_data	4	36	26_ball_birdsCage_C_gazed_L_LS_old_CF.JPG	birdsCage	old	CF	C	gazed	L	Y	l	0.34	0.72	0.51	1196	465	NA	424	NA	1	3	0	NaN	old	0	0	1	0	0	0	0	0	0	0	0	0	0	0	0	0	0	0	0	0
O12_v_4_data	4	38	2_dustpanBrush_kitchenFloor_C_gazed_L_LS_young_MX.JPG	kitchenFloor	young	MX	C	gazed	L	Y	l	0.34	0.72	0.52	1061	329	NA	403	NA	2	2 3	0	NaN	old	0	1	1	0	0	0	0	0	0	0	0	0	0	0	0	0	0	0	0	0
O12_v_4_data	4	41	27_rollerblades_playground1_C_nongazed_L_LS_old_MF.JPG	playground1	old	MF	C	nongazed	L	Y	l	0.34	0.72	0.61	1171	521	NA	847	NA	2	3 4	0	NaN	old	0	0	1	1	0	0	0	0	0	0	0	0	0	0	0	0	0	0	0	0
O12_v_4_data	4	45	5_paintRoller_kidsBed_I_nongazed_L_LS_young_MC.JPG	kidsBed	young	MC	I	nongazed	L	Y	l	0.34	0.72	0.47	995	423	NA	806	NA	2	3 4	0	NaN	old	0	0	1	1	0	0	0	0	0	0	0	0	0	0	0	0	0	0	0	0
O12_v_4_data	4	49	32_bucket_greenWoodBench_I_gazed_R_LS_old_VS.JPG	greenWoodBench	old	VS	I	gazed	R	Y	l	0.34	0.72	0.49	1315	579	307	543	170	1	3	1	2	old	0	0	1	0	0	0	0	0	0	0	0	1	0	0	0	0	0	0	0	0
O12_v_4_data	4	52	18_book_wallBench_C_gazed_L_LS_young_JJ.JPG	wallBench	young	JJ	C	gazed	L	Y	l	0.34	0.72	0.56	2329	776	2178	979	423	4	4 5 6 7	1	9	old	0	0	0	1	1	1	1	0	0	0	0	0	0	0	0	0	0	0	1	0
O12_v_4_data	4	54	1_hairDryer_kitchenTable_I_nongazed_L_LS_young_MC.JPG	kitchenTable	young	MC	I	nongazed	L	Y	l	0.34	0.72	0.48	1047	428	-198	361	546	1	2	1	1	old	0	1	0	0	0	0	0	0	0	0	1	0	0	0	0	0	0	0	0	0
O12_v_4_data	4	56	12_holePunch_bathroom_I_gazed_L_LS_old_AC.JPG	bathroom	old	AC	I	gazed	L	Y	l	0.34	0.72	0.53	1041	393	NA	657	NA	2	3 4	0	NaN	old	0	0	1	1	0	0	0	0	0	0	0	0	0	0	0	0	0	0	0	0
O12_v_4_data	4	63	23_waterBottle_pilarsBench_C_nongazed_L_LS_young_DS.JPG	pilarsBench	young	DS	C	nongazed	L	Y	l	0.34	0.72	0.34	1499	802	NA	582	NA	2	6 7	0	NaN	old	0	0	0	0	0	1	1	0	0	0	0	0	0	0	0	0	0	0	0	0
O12_v_4_data	4	67	30_cap_lake_C_gazed_R_LS_old_CF.JPG	lake	old	CF	C	gazed	R	Y	l	0.34	0.72	0.5	1288	768	641	722	52	1	5	1	4	old	0	0	0	0	1	0	0	0	0	0	0	0	0	1	0	0	0	0	0	0
O12_v_4_data	4	70	11_secateurs_balcony_C_nongazed_L_LS_old_CC.JPG	balcony	old	CC	C	nongazed	L	Y	l	0.34	0.72	0.76	1232	544	1149	517	261	2	3 4	1	5	old	0	0	1	1	0	0	0	0	0	0	0	0	0	0	1	0	0	0	0	0
O12_v_4_data	4	72	21_computerMouse_pulpit_I_nongazed_L_LS_young_JM.JPG	pulpit	young	JM	I	nongazed	L	Y	l	0.34	0.72	0.42	2018	480	NA	1082	NA	2	3 4	0	NaN	old	0	0	1	1	0	0	0	0	0	0	0	0	0	0	0	0	0	0	0	0
O12_v_4_data	4	74	13_cleaningSpray_bedroom_I_nongazed_R_LS_old_MM.JPG	bedroom	old	MM	I	nongazed	R	Y	l	0.34	0.72	0.37	3430	2333	855	1190	295	4	11 12 13 14	2	4 5	old	0	0	0	0	0	0	0	0	0	0	0	0	0	1	1	0	0	0	0	0
O12_v_4_data	4	81	19_frisbee_pinkBench_C_nongazed_L_LS_young_DS.JPG	pinkBench	young	DS	C	nongazed	L	Y	l	0.34	0.72	0.38	2018	338	1633	868	629	2	2 3	3	4 5 6	old	0	1	1	0	0	0	0	0	0	0	0	0	0	1	1	1	0	0	0	0
O12_v_4_data	4	85	3_kettle_kitchenCounter_C_nongazed_L_LS_young_RP.JPG	kitchenCounter	young	RP	C	nongazed	L	Y	l	0.34	0.72	0.54	1037	340	NA	463	NA	2	2 3	0	NaN	old	0	1	1	0	0	0	0	0	0	0	0	0	0	0	0	0	0	0	0	0
O12_v_4_data	4	88	8_ball_smallSofaTV_I_gazed_R_LS_young_RC.JPG	smallSofaTV	young	RC	I	gazed	R	Y	l	0.34	0.72	0.49	1141	517	NA	878	NA	3	4 5 6	0	NaN	old	0	0	0	1	1	1	0	0	0	0	0	0	0	0	0	0	0	0	0	0
O12_v_4_data	4	90	17_sleepers_woodBench_I_nongazed_R_LS_young_JM.JPG	woodBench	young	JM	I	nongazed	R	Y	l	0.34	0.72	0.87	2313	840	NA	1499	NA	5	5 6 7 8 9	0	NaN	old	0	0	0	0	1	1	1	1	1	0	0	0	0	0	0	0	0	0	0	0
O12_v_4_data	4	92	24_stapler_pingpongTable_I_gazed_R_LS_young_MC.JPG	pingpongTable	young	MC	I	gazed	R	Y	l	0.34	0.72	0.56	1347	688	519	878	89	2	5 6	1	4	old	0	0	0	0	1	1	0	0	0	0	0	0	0	1	0	0	0	0	0	0
O12_v_4_data	4	95	10_napkins_dinningTable_C_gazed_R_LS_old_AF.JPG	dinningTable	old	AF	C	gazed	R	Y	l	0.34	0.72	0.71	943	288	NA	342	NA	2	3 4	0	NaN	old	0	0	1	1	0	0	0	0	0	0	0	0	0	0	0	0	0	0	0	0
O18_v_2_data	2	2	32_shoppingTrolley_greenWoodBench_C_gazed_R_LS_old_CF.JPG	greenWoodBench	old	CF	C	gazed	R	Y	l	0.46	0.59	0.04	1293	523	338	491	129	2	3 4	1	2	old	0	0	1	1	0	0	0	0	0	0	0	1	0	0	0	0	0	0	0	0
O18_v_2_data	2	5	31_colander_roundGreenBench_I_nongazed_R_LS_old_T.JPG	roundGreenBench	old	T	I	nongazed	R	Y	l	0.46	0.59	0.21	1900	1180	533	898	576	2	6 7	2	4 5	old	0	0	0	0	0	1	1	0	0	0	0	0	0	1	1	0	0	0	0	0
O18_v_2_data	2	9	14_rubberGloves_officeTable_I_gazed_R_LS_old_AC.JPG	officeTable	old	AC	I	gazed	R	Y	l	0.46	0.59	0.07	1051	447	NA	244	NA	1	3	0	NaN	old	0	0	1	0	0	0	0	0	0	0	0	0	0	0	0	0	0	0	0	0
O18_v_2_data	2	13	13_pillow_bedroom_C_nongazed_R_LS_old_CC.JPG	bedroom	old	CC	C	nongazed	R	Y	l	0.46	0.59	0.05	996	589	NA	309	NA	1	3	0	NaN	old	0	0	1	0	0	0	0	0	0	0	0	0	0	0	0	0	0	0	0	0
O18_v_2_data	2	16	11_whisker_balcony_I_nongazed_L_LS_old_MM.JPG	balcony	old	MM	I	nongazed	L	Y	l	0.46	0.59	0.35	2378	742	535	970	373	2	4 6	2	3 5	old	0	0	0	1	0	1	0	0	0	0	0	0	1	0	1	0	0	0	0	0
O18_v_2_data	2	18	20_plate_picnicTable_C_gazed_L_LS_young_JJ.JPG	picnicTable	young	JJ	C	gazed	L	Y	l	0.46	0.59	0.1	816	245	NA	341	NA	1	2	0	NaN	old	0	1	0	0	0	0	0	0	0	0	0	0	0	0	0	0	0	0	0	0
O18_v_2_data	2	20	8_teapot_smallSofaTV_C_gazed_R_LS_young_MX.JPG	smallSofaTV	young	MX	C	gazed	R	Y	l	0.46	0.59	0.17	910	546	NA	238	NA	1	3	0	NaN	old	0	0	1	0	0	0	0	0	0	0	0	0	0	0	0	0	0	0	0	0
O18_v_2_data	2	23	24_pingpongBat_pingpongTable_C_gazed_R_LS_young_JJ.JPG	pingpongTable	young	JJ	C	gazed	R	Y	l	0.46	0.59	0.23	1374	826	371	398	257	1	5	1	3	old	0	0	0	0	1	0	0	0	0	0	0	0	1	0	0	0	0	0	0	0
O18_v_2_data	2	27	15_gardenShears_officeFloor_I_nongazed_L_LS_old_MM.JPG	officeFloor	old	MM	I	nongazed	L	Y	l	0.46	0.59	0.21	1015	399	NA	763	NA	1	3	0	NaN	old	0	0	1	0	0	0	0	0	0	0	0	0	0	0	0	0	0	0	0	0
O18_v_2_data	2	31	5_softToy_kidsBed_C_nongazed_L_LS_young_RP.JPG	kidsBed	young	RP	C	nongazed	L	Y	l	0.46	0.59	0.27	878	351	NA	408	NA	2	3 4	0	NaN	old	0	0	1	1	0	0	0	0	0	0	0	0	0	0	0	0	0	0	0	0
O18_v_2_data	2	34	30_fryingPan_lake_I_gazed_R_LS_old_VS.JPG	lake	old	VS	I	gazed	R	Y	l	0.46	0.59	0.27	1632	920	412	501	416	2	5 6	2	3 4	old	0	0	0	0	1	1	0	0	0	0	0	0	1	1	0	0	0	0	0	0
O18_v_2_data	2	36	22_TVcontrol_table_I_gazed_L_LS_young_MC.JPG	table	young	MC	I	gazed	L	Y	l	0.46	0.59	0.08	1045	419	NA	793	NA	1	3	0	NaN	old	0	0	1	0	0	0	0	0	0	0	0	0	0	0	0	0	0	0	0	0
O18_v_2_data	2	38	17_coat_woodBench_C_nongazed_R_LS_young_DS.JPG	woodBench	young	DS	C	nongazed	R	Y	l	0.46	0.59	0.15	1196	620	NA	706	NA	2	4 5	0	NaN	old	0	0	0	1	1	0	0	0	0	0	0	0	0	0	0	0	0	0	0	0
O18_v_2_data	2	41	28_skippingRope_playground2_C_gazed_R_LS_old_CF.JPG	playground2	old	CF	C	gazed	R	Y	l	0.46	0.59	0.17	850	450	NA	551	NA	1	3	0	NaN	old	0	0	1	0	0	0	0	0	0	0	0	0	0	0	0	0	0	0	0	0
O18_v_2_data	2	45	10_frisbee_dinningTable_I_gazed_R_LS_old_AC.JPG	dinningTable	old	AC	I	gazed	R	Y	l	0.46	0.59	0.19	1732	1141	769	750	86	1	7	1	5	old	0	0	0	0	0	0	1	0	0	0	0	0	0	0	1	0	0	0	0	0
O18_v_2_data	2	49	27_hairdryer_playground1_I_nongazed_L_LS_old_T.JPG	playground1	old	T	I	nongazed	L	Y	l	0.46	0.59	0.25	961	469	NA	653	NA	1	3	0	NaN	old	0	0	1	0	0	0	0	0	0	0	0	0	0	0	0	0	0	0	0	0
O18_v_2_data	2	52	23_ladle_pilarsBench_I_nongazed_L_LS_young_JM.JPG	pilarsBench	young	JM	I	nongazed	L	Y	l	0.46	0.59	0.15	836	557	NA	432	NA	1	4	0	NaN	old	0	0	0	1	0	0	0	0	0	0	0	0	0	0	0	0	0	0	0	0
O18_v_2_data	2	54	7_pot_bigSofa_I_nongazed_R_LS_young_MC.JPG	bigSofa	young	MC	I	nongazed	R	Y	l	0.46	0.59	0.21	919	450	NA	623	NA	2	3 4	0	NaN	old	0	0	1	1	0	0	0	0	0	0	0	0	0	0	0	0	0	0	0	0
O18_v_2_data	2	56	4_pot_kitchenStove_C_gazed_R_LS_young_MX.JPG	kitchenStove	young	MX	C	gazed	R	Y	l	0.46	0.59	0.18	817	266	NA	265	NA	1	2	0	NaN	old	0	1	0	0	0	0	0	0	0	0	0	0	0	0	0	0	0	0	0	0
O18_v_2_data	2	59	12_bathSponge_bathroom_C_gazed_L_LS_old_AF.JPG	bathroom	old	AF	C	gazed	L	Y	l	0.46	0.59	0.12	2681	265	NA	521	NA	2	2 5	0	NaN	old	0	1	0	0	1	0	0	0	0	0	0	0	0	0	0	0	0	0	0	0
O18_v_2_data	2	63	3_rake_kitchenCounter_I_nongazed_L_LS_young_MC.JPG	kitchenCounter	young	MC	I	nongazed	L	Y	l	0.46	0.59	0.13	1834	434	NA	1433	NA	6	3 4 5 6 7 8	0	NaN	old	0	0	1	1	1	1	1	1	0	0	0	0	0	0	0	0	0	0	0	0
O18_v_2_data	2	67	21_glassesCase_pulpit_C_nongazed_L_LS_young_DS.JPG	pulpit	young	DS	C	nongazed	L	Y	l	0.46	0.59	0.15	943	565	NA	523	NA	1	4	0	NaN	old	0	0	0	1	0	0	0	0	0	0	0	0	0	0	0	0	0	0	0	0
O18_v_2_data	2	70	19_clothesHanger_pinkBench_I_nongazed_L_LS_young_JM.JPG	pinkBench	young	JM	I	nongazed	L	Y	l	0.46	0.59	0.27	2738	2092	892	794	328	2	8 9	1	5	old	0	0	0	0	0	0	0	1	1	0	0	0	0	0	1	0	0	0	0	0
O18_v_2_data	2	72	25_scarf_grass_C_nongazed_R_LS_old_MF.JPG	grass	old	MF	C	nongazed	R	Y	l	0.46	0.59	0.27	1284	675	458	767	146	1	4	1	3	old	0	0	0	1	0	0	0	0	0	0	0	0	1	0	0	0	0	0	0	0
O18_v_2_data	2	74	6_funnel_kidsBedroom_I_gazed_R_LS_young_RC.JPG	kidsBedroom	young	RC	I	gazed	R	Y	l	0.46	0.59	0.26	1026	648	NA	601	NA	1	4	0	NaN	old	0	0	0	1	0	0	0	0	0	0	0	0	0	0	0	0	0	0	0	0
O18_v_2_data	2	77	1_handBlender_kitchenTable_C_nongazed_L_LS_young_RP.JPG	kitchenTable	young	RP	C	nongazed	L	Y	l	0.46	0.59	0.45	999	273	-103	214	970	1	2	3	1 3 4	old	0	1	0	0	0	0	0	0	0	0	1	0	1	1	0	0	0	0	0	0
O18_v_2_data	2	81	29_sneackers_stoneBench_C_nongazed_L_LS_old_MF.JPG	stoneBench	old	MF	C	nongazed	L	Y	l	0.46	0.59	0.63	1435	1030	829	560	144	1	5	1	4	old	0	0	0	0	1	0	0	0	0	0	0	0	0	1	0	0	0	0	0	0
O18_v_2_data	2	85	2_toiletBrush_kitchenFloor_I_gazed_L_LS_young_RC.JPG	kitchenFloor	young	RC	I	gazed	L	Y	l	0.46	0.59	0.14	1002	461	NA	655	NA	2	4 5	0	NaN	old	0	0	0	1	1	0	0	0	0	0	0	0	0	0	0	0	0	0	0	0
O18_v_2_data	2	88	16_computerMouse_officeDesk_C_gazed_L_LS_old_AF.JPG	officeDesk	old	AF	C	gazed	L	Y	l	0.46	0.59	0.47	761	253	NA	638	NA	2	2 3	0	NaN	old	0	1	1	0	0	0	0	0	0	0	0	0	0	0	0	0	0	0	0	0
O18_v_2_data	2	90	18_lamp_wallBench_I_gazed_L_LS_young_MC.JPG	wallBench	young	MC	I	gazed	L	Y	l	0.46	0.59	0.48	1490	816	490	801	71	2	5 6	1	3	old	0	0	0	0	1	1	0	0	0	0	0	0	1	0	0	0	0	0	0	0
O18_v_2_data	2	92	9_TVcontrol_smallSofaStairs_C_nongazed_R_LS_old_CC.JPG	smallSofaStairs	old	CC	C	nongazed	R	Y	l	0.46	0.59	0.38	816	547	369	436	110	1	4	1	3	old	0	0	0	1	0	0	0	0	0	0	0	0	1	0	0	0	0	0	0	0
O18_v_2_data	2	95	26_kettle_birdsCage_I_gazed_L_LS_old_VS.JPG	birdsCage	old	VS	I	gazed	L	Y	l	0.46	0.59	0.36	951	365	NA	788	NA	1	3	0	NaN	old	0	0	1	0	0	0	0	0	0	0	0	0	0	0	0	0	0	0	0	0
O19_V_3_data	3	2	31_helmet_roundGreenBench_C_gazed_R_LS_old_CF.JPG	roundGreenBench	old	CF	C	gazed	R	Y	l	0.37	0.87	0.42	1520	958	665	564	213	1	6	1	5	old	0	0	0	0	0	1	0	0	0	0	0	0	0	0	1	0	0	0	0	0
O19_V_3_data	3	4	3_kettle_kitchenCounter_C_gazed_L_LS_young_MX.JPG	kitchenCounter	young	MX	C	gazed	L	Y	l	0.37	0.87	0.66	1011	290	NA	504	NA	3	2 3 4	0	NaN	old	0	1	1	1	0	0	0	0	0	0	0	0	0	0	0	0	0	0	0	0
O19_V_3_data	3	7	14_rubberGloves_officeTable_I_nongazed_R_LS_old_MM.JPG	officeTable	old	MM	I	nongazed	R	Y	l	0.37	0.87	0.49	768	400	NA	272	NA	1	3	0	NaN	old	0	0	1	0	0	0	0	0	0	0	0	0	0	0	0	0	0	0	0	0
O19_V_3_data	3	11	12_bathSponge_bathroom_C_nongazed_L_LS_old_CC.JPG	bathroom	old	CC	C	nongazed	L	Y	l	0.37	0.87	0.74	2673	928	2020	590	314	3	6 7 8	2	11 13	old	0	0	0	0	0	1	1	1	0	0	0	0	0	0	0	0	0	0	0	0
O19_V_3_data	3	18	22_TVcontrol_table_I_nongazed_L_LS_young_JM.JPG	table	young	JM	I	nongazed	L	Y	l	0.37	0.87	0.6	2840	698	NA	1608	NA	4	5 6 7 10	0	NaN	old	0	0	0	0	1	1	1	0	0	1	0	0	0	0	0	0	0	0	0	0
O19_V_3_data	3	20	29_dustpanBrush_stoneBench_I_gazed_L_LS_old_VS.JPG	stoneBench	old	VS	I	gazed	L	Y	l	0.37	0.87	0.83	1523	928	353	342	99	1	6	1	3	old	0	0	0	0	0	1	0	0	0	0	0	0	1	0	0	0	0	0	0	0
O19_V_3_data	3	22	18_lamp_wallBench_I_nongazed_L_LS_young_JM.JPG	wallBench	young	JM	I	nongazed	L	Y	l	0.37	0.87	0.57	2042	1197	392	631	198	2	6 9	1	3	old	0	0	0	0	0	1	0	0	1	0	0	0	1	0	0	0	0	0	0	0
O19_V_3_data	3	25	9_pingpongBat_smallSofaStairs_I_gazed_R_LS_old_AC.JPG	smallSofaStairs	old	AC	I	gazed	R	Y	l	0.37	0.87	0.64	885	362	NA	282	NA	1	2	0	NaN	old	0	1	0	0	0	0	0	0	0	0	0	0	0	0	0	0	0	0	0	0
O19_V_3_data	3	29	2_toiletBrush_kitchenFloor_I_nongazed_L_LS_young_MC.JPG	kitchenFloor	young	MC	I	nongazed	L	Y	l	0.37	0.87	0.41	1064	405	NA	376	NA	2	3 4	0	NaN	old	0	0	1	1	0	0	0	0	0	0	0	0	0	0	0	0	0	0	0	0
O19_V_3_data	3	33	13_cleaningSpray_bedroom_I_gazed_R_LS_old_AC.JPG	bedroom	old	AC	I	gazed	R	Y	l	0.37	0.87	0.18	816	394	NA	361	NA	1	3	0	NaN	old	0	0	1	0	0	0	0	0	0	0	0	0	0	0	0	0	0	0	0	0
O19_V_3_data	3	36	27_rollerblades_playground1_C_gazed_L_LS_old_CF.JPG	playground1	old	CF	C	gazed	L	Y	l	0.37	0.87	0.69	1703	514	NA	1421	NA	4	3 4 5 6	0	NaN	old	0	0	1	1	1	1	0	0	0	0	0	0	0	0	0	0	0	0	0	0
O19_V_3_data	3	38	26_kettle_birdsCage_I_nongazed_L_LS_old_T.JPG	birdsCage	old	T	I	nongazed	L	Y	l	0.37	0.87	0.59	1141	291	NA	296	NA	1	2	0	NaN	old	0	1	0	0	0	0	0	0	0	0	0	0	0	0	0	0	0	0	0	0
O19_V_3_data	3	40	23_waterBottle_pilarsBench_C_gazed_L_LS_young_JJ.JPG	pilarsBench	young	JJ	C	gazed	L	Y	l	0.37	0.87	0.52	1408	1034	687	536	147	2	7 8	1	5	old	0	0	0	0	0	0	1	1	0	0	0	0	0	0	1	0	0	0	0	0
O19_V_3_data	3	43	15_magazineHolder_officeFloor_C_gazed_L_LS_old_AF.JPG	officeFloor	old	AF	C	gazed	L	Y	l	0.37	0.87	0.35	1537	612	326	466	71	2	5 6	1	3	old	0	0	0	0	1	1	0	0	0	0	0	0	1	0	0	0	0	0	0	0
O19_V_3_data	3	47	4_pot_kitchenStove_C_nongazed_R_LS_young_RP.JPG	kitchenStove	young	RP	C	nongazed	R	Y	l	0.37	0.87	0.83	819	253	NA	382	NA	2	2 3	0	NaN	old	0	1	1	0	0	0	0	0	0	0	0	0	0	0	0	0	0	0	0	0
O19_V_3_data	3	51	7_throw_bigSofa_C_gazed_R_LS_young_MX.JPG	bigSofa	young	MX	C	gazed	R	Y	l	0.37	0.87	0.26	1241	392	NA	750	NA	2	3 5	0	NaN	old	0	0	1	0	1	0	0	0	0	0	0	0	0	0	0	0	0	0	0	0
O19_V_3_data	3	54	25_tapDispender_grass_I_gazed_R_LS_old_VS.JPG	grass	old	VS	I	gazed	R	Y	l	0.37	0.87	0.31	1642	764	530	712	156	2	4 5	1	3	old	0	0	0	1	1	0	0	0	0	0	0	0	1	0	0	0	0	0	0	0
O19_V_3_data	3	58	24_pingpongBat_pingpongTable_C_nongazed_R_LS_young_DS.JPG	pingpongTable	young	DS	C	nongazed	R	Y	l	0.37	0.87	0.55	1068	451	NA	480	NA	2	3 4	0	NaN	old	0	0	1	1	0	0	0	0	0	0	0	0	0	0	0	0	0	0	0	0
O19_V_3_data	3	61	20_plate_picnicTable_C_nongazed_L_LS_young_DS.JPG	picnicTable	young	DS	C	nongazed	L	Y	l	0.37	0.87	0.78	972	517	NA	541	NA	2	4 5	0	NaN	old	0	0	0	1	1	0	0	0	0	0	0	0	0	0	0	0	0	0	0	0
O19_V_3_data	3	65	8_teapot_smallSofaTV_C_nongazed_R_LS_young_RP.JPG	smallSofaTV	young	RP	C	nongazed	R	Y	l	0.37	0.87	0.58	837	441	NA	254	NA	1	4	0	NaN	old	0	0	0	1	0	0	0	0	0	0	0	0	0	0	0	0	0	0	0	0
O19_V_3_data	3	69	21_computerMouse_pulpit_I_gazed_L_LS_young_MC.JPG	pulpit	young	MC	I	gazed	L	Y	l	0.37	0.87	0.51	1608	457	NA	1399	NA	3	4 5 6	0	NaN	old	0	0	0	1	1	1	0	0	0	0	0	0	0	0	0	0	0	0	0	0
O19_V_3_data	3	72	11_secateurs_balcony_C_gazed_L_LS_old_AF.JPG	balcony	old	AF	C	gazed	L	Y	l	0.37	0.87	0.26	919	434	NA	297	NA	2	4 5	0	NaN	old	0	0	0	1	1	0	0	0	0	0	0	0	0	0	0	0	0	0	0	0
O19_V_3_data	3	74	30_fryingPan_lake_I_nongazed_R_LS_old_T.JPG	lake	old	T	I	nongazed	R	Y	l	0.37	0.87	0.63	1208	727	1197	386	267	2	4 5	1	6	old	0	0	0	1	1	0	0	0	0	0	0	0	0	0	0	1	0	0	0	0
O19_V_3_data	3	76	28_skippingRope_playground2_C_nongazed_R_LS_old_MF.JPG	playground2	old	MF	C	nongazed	R	Y	l	0.37	0.87	0.8	1037	413	NA	811	NA	2	4 5	0	NaN	old	0	0	0	1	1	0	0	0	0	0	0	0	0	0	0	0	0	0	0	0
O19_V_3_data	3	79	17_sleepers_woodBench_I_gazed_R_LS_young_MC.JPG	woodBench	young	MC	I	gazed	R	Y	l	0.37	0.87	0.58	959	256	NA	806	NA	3	2 3 4	0	NaN	old	0	1	1	1	0	0	0	0	0	0	0	0	0	0	0	0	0	0	0	0
O19_V_3_data	3	83	1_hairDryer_kitchenTable_I_gazed_L_LS_young_RC.JPG	kitchenTable	young	RC	I	gazed	L	Y	l	0.37	0.87	0.45	1167	397	-109	767	373	2	3 5	2	1 4	old	0	0	1	0	1	0	0	0	0	0	1	0	0	1	0	0	0	0	0	0
O19_V_3_data	3	87	19_frisbee_pinkBench_C_gazed_L_LS_young_JJ.JPG	pinkBench	young	JJ	C	gazed	L	Y	l	0.37	0.87	0.33	1406	681	337	901	118	2	4 5	1	2	old	0	0	0	1	1	0	0	0	0	0	0	1	0	0	0	0	0	0	0	0
O19_V_3_data	3	90	10_frisbee_dinningTable_I_nongazed_R_LS_old_MM.JPG	dinningTable	old	MM	I	nongazed	R	Y	l	0.37	0.87	0.23	1053	553	NA	717	NA	3	3 4 5	0	NaN	old	0	0	1	1	1	0	0	0	0	0	0	0	0	0	0	0	0	0	0	0
O19_V_3_data	3	92	16_computerMouse_officeDesk_C_nongazed_L_LS_old_CC.JPG	officeDesk	old	CC	C	nongazed	L	Y	l	0.37	0.87	0.9	1006	284	NA	881	NA	3	2 3 4	0	NaN	old	0	1	1	1	0	0	0	0	0	0	0	0	0	0	0	0	0	0	0	0
O19_V_3_data	3	94	32_shoppingTrolley_greenWoodBench_C_nongazed_R_LS_old_MF.JPG	greenWoodBench	old	MF	C	nongazed	R	Y	l	0.37	0.87	1.01	1947	282	376	1448	237	5	2 4 5 6 7	1	3	old	0	1	0	1	1	1	1	0	0	0	0	0	1	0	0	0	0	0	0	0
O1_VS_1_data	1	5	30_cap_lake_C_nongazed_R_LS_old_MF.JPG	lake	old	MF	C	nongazed	R	Y	l	0.49	0.99	2.1	1291	727	NA	755	NA	1	2	0	NaN	old	0	1	0	0	0	0	0	0	0	0	0	0	0	0	0	0	0	0	0	0
O1_VS_1_data	1	9	15_gardenShears_officeFloor_I_gazed_L_LS_old_AC.JPG	officeFloor	old	AC	I	gazed	L	Y	l	0.49	0.99	1.11	1831	791	294	389	438	2	3 4	1	2	old	0	0	1	1	0	0	0	0	0	0	0	1	0	0	0	0	0	0	0	0
O1_VS_1_data	1	13	28_skippingRope_playground2_C_nongazed_R_LS_old_T.JPG	playground2	old	T	C	nongazed	R	Y	l	0.49	0.99	0.68	1987	1063	818	1099	173	2	4 5	1	3	old	0	0	0	1	1	0	0	0	0	0	0	0	1	0	0	0	0	0	0	0
O1_VS_1_data	1	16	17_coat_woodBench_C_gazed_R_LS_young_JJ.JPG	woodBench	young	JJ	C	gazed	R	Y	l	0.49	0.99	0.81	656	303	NA	612	NA	1	2	0	NaN	old	0	1	0	0	0	0	0	0	0	0	0	0	0	0	0	0	0	0	0	0
O1_VS_1_data	1	18	11_whisker_balcony_I_gazed_L_LS_old_AC.JPG	balcony	old	AC	I	gazed	L	Y	l	0.49	0.99	0.42	1574	476	1508	963	246	2	3 4	1	5	old	0	0	1	1	0	0	0	0	0	0	0	0	0	0	1	0	0	0	0	0
O1_VS_1_data	1	20	31_colander_roundGreenBench_I_gazed_R_LS_old_VS.JPG	roundGreenBench	old	VS	I	gazed	R	Y	l	0.49	0.99	0.62	2018	1480	239	713	582	2	7 8	3	2 3 4	old	0	0	0	0	0	0	1	1	0	0	0	1	1	1	0	0	0	0	0	0
O1_VS_1_data	1	23	29_sneackers_stoneBench_C_gazed_L_LS_old_CF.JPG	stoneBench	old	CF	C	gazed	L	Y	l	0.49	0.99	0.08	1006	524	NA	515	NA	2	4 5	0	NaN	old	0	0	0	1	1	0	0	0	0	0	0	0	0	0	0	0	0	0	0	0
O1_VS_1_data	1	27	20_bathSponge_picnicTable_I_nongazed_L_LS_young_JM.JPG	picnicTable	young	JM	I	nongazed	L	Y	l	0.49	0.99	0.38	1083	314	1001	607	282	1	3	1	4	old	0	0	1	0	0	0	0	0	0	0	0	0	0	1	0	0	0	0	0	0
O1_VS_1_data	1	31	27_hairdryer_playground1_I_gazed_L_LS_old_VS.JPG	playground1	old	VS	I	gazed	L	Y	l	0.49	0.99	0.85	1677	459	NA	781	NA	2	3 4	0	NaN	old	0	0	1	1	0	0	0	0	0	0	0	0	0	0	0	0	0	0	0	0
O1_VS_1_data	1	34	26_ball_birdsCage_C_nongazed_L_LS_old_MF.JPG	birdsCage	old	MF	C	nongazed	L	Y	l	0.49	0.99	0.41	1265	256	NA	755	NA	2	2 3	0	NaN	old	0	1	1	0	0	0	0	0	0	0	0	0	0	0	0	0	0	0	0	0
O1_VS_1_data	1	36	19_clothesHanger_pinkBench_I_gazed_L_LS_young_MC.JPG	pinkBench	young	MC	I	gazed	L	Y	l	0.49	0.99	0.25	1115	323	NA	965	NA	2	2 3	0	NaN	old	0	1	1	0	0	0	0	0	0	0	0	0	0	0	0	0	0	0	0	0
O1_VS_1_data	1	38	21_glassesCase_pulpit_C_gazed_L_LS_young_JJ.JPG	pulpit	young	JJ	C	gazed	L	Y	l	0.49	0.99	0.18	1302	726	NA	733	NA	1	4	0	NaN	old	0	0	0	1	0	0	0	0	0	0	0	0	0	0	0	0	0	0	0	0
O1_VS_1_data	1	41	23_ladle_pilarsBench_I_gazed_L_LS_young_MC.JPG	pilarsBench	young	MC	I	gazed	L	Y	l	0.49	0.99	0.39	728	295	NA	624	NA	2	3 4	0	NaN	old	0	0	1	1	0	0	0	0	0	0	0	0	0	0	0	0	0	0	0	0
O1_VS_1_data	1	45	14_tapDispenser_officeTable_C_nongazed_R_LS_old_CC.JPG	officeTable	old	CC	C	nongazed	R	Y	l	0.49	0.99	0.57	2006	834	531	928	568	2	4 5	2	3 6	old	0	0	0	1	1	0	0	0	0	0	0	0	1	0	0	1	0	0	0	0
O1_VS_1_data	1	49	13_pillow_bedroom_C_gazed_R_LS_old_AF.JPG	bedroom	old	AF	C	gazed	R	Y	l	0.49	0.99	0.29	652	489	293	346	121	2	3 4	1	2	old	0	0	1	1	0	0	0	0	0	0	0	1	0	0	0	0	0	0	0	0
O1_VS_1_data	1	52	5_softToy_kidsBed_C_gazed_L_LS_young_MX.JPG	kidsBed	young	MX	C	gazed	L	Y	l	0.49	0.99	0.88	940	376	NA	742	NA	2	3 4	0	NaN	old	0	0	1	1	0	0	0	0	0	0	0	0	0	0	0	0	0	0	0	0
O1_VS_1_data	1	54	8_ball_smallSofaTV_I_nongazed_R_LS_young_MC.JPG	smallSofaTV	young	MC	I	nongazed	R	Y	l	0.49	0.99	0.35	919	420	NA	680	NA	1	3	0	NaN	old	0	0	1	0	0	0	0	0	0	0	0	0	0	0	0	0	0	0	0	0
O1_VS_1_data	1	56	4_softToy_kitchenStove_I_nongazed_R_LS_young_MC.JPG	kitchenStove	young	MC	I	nongazed	R	Y	l	0.49	0.99	0.34	704	341	NA	226	NA	1	2	0	NaN	old	0	1	0	0	0	0	0	0	0	0	0	0	0	0	0	0	0	0	0	0
O1_VS_1_data	1	59	10_napkins_dinningTable_C_nongazed_R_LS_old_CC.JPG	dinningTable	old	CC	C	nongazed	R	Y	l	0.49	0.99	0.56	804	279	NA	547	NA	3	3 4 5	0	NaN	old	0	0	1	1	1	0	0	0	0	0	0	0	0	0	0	0	0	0	0	0
O1_VS_1_data	1	63	32_bucket_greenWoodBench_I_nongazed_R_LS_old_T.JPG	greenWoodBench	old	T	I	nongazed	R	Y	l	0.49	0.99	0.47	1339	709	323	819	334	1	3	1	2	old	0	0	1	0	0	0	0	0	0	0	0	1	0	0	0	0	0	0	0	0
O1_VS_1_data	1	67	3_rake_kitchenCounter_I_gazed_L_LS_young_RC.JPG	kitchenCounter	young	RC	I	gazed	L	Y	l	0.49	0.99	0.48	2049	531	306	1470	159	3	3 5 6	1	2	old	0	0	1	0	1	1	0	0	0	0	0	1	0	0	0	0	0	0	0	0
O1_VS_1_data	1	70	24_stapler_pingpongTable_I_nongazed_R_LS_young_JM.JPG	pingpongTable	young	JM	I	nongazed	R	Y	l	0.49	0.99	0.24	1373	852	246	670	292	2	4 5	1	2	old	0	0	0	1	1	0	0	0	0	0	0	1	0	0	0	0	0	0	0	0
O1_VS_1_data	1	74	7_pot_bigSofa_I_gazed_R_LS_young_RC.JPG	bigSofa	young	RC	I	gazed	R	Y	l	0.49	0.99	0.3	1016	298	NA	562	NA	3	2 3 4	0	NaN	old	0	1	1	1	0	0	0	0	0	0	0	0	0	0	0	0	0	0	0	0
O1_VS_1_data	1	77	16_spongeScourer_officeDesk_I_nongazed_L_LS_old_MM.JPG	officeDesk	old	MM	I	nongazed	L	Y	l	0.49	0.99	0.16	2446	800	370	683	332	2	4 5	2	2 3	old	0	0	0	1	1	0	0	0	0	0	0	1	1	0	0	0	0	0	0	0
O1_VS_1_data	1	81	1_handBlender_kitchenTable_C_gazed_L_LS_young_MX.JPG	kitchenTable	young	MX	C	gazed	L	Y	l	0.49	0.99	0.48	2269	927	-285	833	827	3	6 7 8	3	1 2 5	old	0	0	0	0	0	1	1	1	0	0	1	1	0	0	1	0	0	0	0	0
O1_VS_1_data	1	88	12_holePunch_bathroom_I_nongazed_L_LS_old_MM.JPG	bathroom	old	MM	I	nongazed	L	Y	l	0.49	0.99	0.2	1615	263	NA	707	NA	2	3 4	0	NaN	old	0	0	1	1	0	0	0	0	0	0	0	0	0	0	0	0	0	0	0	0
O1_VS_1_data	1	92	6_lamp_kidsBedroom_C_nongazed_R_LS_young_RP.JPG	kidsBedroom	young	RP	C	nongazed	R	Y	l	0.49	0.99	0.39	917	432	NA	315	NA	2	3 4	0	NaN	old	0	0	1	1	0	0	0	0	0	0	0	0	0	0	0	0	0	0	0	0
O24_V_8_data	8	4	32_bucket_greenWoodBench_I_gazed_R_LS_young_MC.JPG	greenWoodBench	young	MC	I	gazed	R	Y	l	0.27	0.69	0.17	872	882	NA	182	NA	1	3	0	NaN	old	0	0	1	0	0	0	0	0	0	0	0	0	0	0	0	0	0	0	0	0
O24_V_8_data	8	9	26_ball_birdsCage_C_gazed_L_LS_young_JJ.JPG	birdsCage	young	JJ	C	gazed	L	Y	l	0.27	0.69	0.08	1204	512	NA	347	NA	1	3	0	NaN	old	0	0	1	0	0	0	0	0	0	0	0	0	0	0	0	0	0	0	0	0
O24_V_8_data	8	11	11_secateurs_balcony_C_nongazed_L_LS_young_RP.JPG	balcony	young	RP	C	nongazed	L	Y	l	0.27	0.69	0.46	1857	819	538	919	225	3	4 5 7	1	3	old	0	0	0	1	1	0	1	0	0	0	0	0	1	0	0	0	0	0	0	0
O24_V_8_data	8	14	15_magazineHolder_officeFloor_C_nongazed_L_LS_young_RP.JPG	officeFloor	young	RP	C	nongazed	L	Y	l	0.27	0.69	0.05	1470	478	NA	1130	NA	2	2 3	0	NaN	old	0	1	1	0	0	0	0	0	0	0	0	0	0	0	0	0	0	0	0	0
O24_V_8_data	8	22	8_ball_smallSofaTV_I_gazed_R_LS_old_AC.JPG	smallSofaTV	old	AC	I	gazed	R	Y	l	0.27	0.69	0.38	1022	397	NA	415	NA	2	3 4	0	NaN	old	0	0	1	1	0	0	0	0	0	0	0	0	0	0	0	0	0	0	0	0
O24_V_8_data	8	25	6_lamp_kidsBedroom_C_gazed_R_LS_old_AF.JPG	kidsBedroom	old	AF	C	gazed	R	Y	l	0.27	0.69	0.72	1070	590	NA	260	NA	1	2	0	NaN	old	0	1	0	0	0	0	0	0	0	0	0	0	0	0	0	0	0	0	0	0
O24_V_8_data	8	32	30_cap_lake_C_gazed_R_LS_young_JJ.JPG	lake	young	JJ	C	gazed	R	Y	l	0.27	0.69	0.33	1225	662	1233	507	213	1	4	1	5	old	0	0	0	1	0	0	0	0	0	0	0	0	0	0	1	0	0	0	0	0
O24_V_8_data	8	36	12_holePunch_bathroom_I_gazed_L_LS_young_RC.JPG	bathroom	young	RC	I	gazed	L	Y	l	0.27	0.69	0.46	2092	1028	NA	945	NA	3	4 6 7	0	NaN	old	0	0	0	1	0	1	1	0	0	0	0	0	0	0	0	0	0	0	0	0
O24_V_8_data	8	40	18_book_wallBench_C_gazed_L_LS_old_CF.JPG	wallBench	old	CF	C	gazed	L	Y	l	0.27	0.69	0.24	2954	1504	997	1598	453	3	5 6 7	1	4	old	0	0	0	0	1	1	1	0	0	0	0	0	0	1	0	0	0	0	0	0
O24_V_8_data	8	41	9_pingpongBat_smallSofaStairs_I_nongazed_R_LS_young_MC.JPG	smallSofaStairs	young	MC	I	nongazed	R	Y	l	0.27	0.69	0.29	1050	600	291	380	250	1	3	1	2	old	0	0	1	0	0	0	0	0	0	0	0	1	0	0	0	0	0	0	0	0
O24_V_8_data	8	46	21_computerMouse_pulpit_I_nongazed_L_LS_old_T.JPG	pulpit	old	T	I	nongazed	L	Y	l	0.27	0.69	0.21	2408	609	NA	1920	NA	1	4	0	NaN	old	0	0	0	1	0	0	0	0	0	0	0	0	0	0	0	0	0	0	0	0
O24_V_8_data	8	48	27_rollerblades_playground1_C_nongazed_L_LS_young_DS.JPG	playground1	young	DS	C	nongazed	L	Y	l	0.27	0.69	0.19	1418	572	NA	639	NA	2	3 4	0	NaN	old	0	0	1	1	0	0	0	0	0	0	0	0	0	0	0	0	0	0	0	0
O24_V_8_data	8	55	28_teapot_playground2_I_gazed_R_LS_young_MC.JPG	playground2	young	MC	I	gazed	R	Y	l	0.27	0.69	0.2	1433	661	882	159	534	1	3	1	4	old	0	0	1	0	0	0	0	0	0	0	0	0	0	1	0	0	0	0	0	0
O24_V_8_data	8	59	25_tapDispender_grass_I_nongazed_R_LS_young_JM.JPG	grass	young	JM	I	nongazed	R	Y	l	0.27	0.69	0.46	2014	882	451	535	366	2	4 5	1	3	old	0	0	0	1	1	0	0	0	0	0	0	0	1	0	0	0	0	0	0	0
O24_V_8_data	8	62	14_tapDispenser_officeTable_C_gazed_R_LS_young_MX.JPG	officeTable	young	MX	C	gazed	R	Y	l	0.27	0.69	0.24	842	461	NA	515	NA	1	3	0	NaN	old	0	0	1	0	0	0	0	0	0	0	0	0	0	0	0	0	0	0	0	0
O24_V_8_data	8	64	3_kettle_kitchenCounter_C_nongazed_L_LS_old_CC.JPG	kitchenCounter	old	CC	C	nongazed	L	Y	l	0.27	0.69	0.5	1013	354	NA	400	NA	1	2	0	NaN	old	0	1	0	0	0	0	0	0	0	0	0	0	0	0	0	0	0	0	0	0
O24_V_8_data	8	66	23_waterBottle_pilarsBench_C_nongazed_L_LS_old_MF.JPG	pilarsBench	old	MF	C	nongazed	L	Y	l	0.27	0.69	0.38	1019	546	NA	621	NA	1	3	0	NaN	old	0	0	1	0	0	0	0	0	0	0	0	0	0	0	0	0	0	0	0	0
O24_V_8_data	8	69	29_dustpanBrush_stoneBench_I_nongazed_L_LS_young_JM.JPG	stoneBench	young	JM	I	nongazed	L	Y	l	0.27	0.69	0.47	1338	611	NA	827	NA	2	3 4	0	NaN	old	0	0	1	1	0	0	0	0	0	0	0	0	0	0	0	0	0	0	0	0
O24_V_8_data	8	73	19_frisbee_pinkBench_C_nongazed_L_LS_old_MF.JPG	pinkBench	old	MF	C	nongazed	L	Y	l	0.27	0.69	0.57	1604	415	NA	1310	NA	1	3	0	NaN	old	0	0	1	0	0	0	0	0	0	0	0	0	0	0	0	0	0	0	0	0
O24_V_8_data	8	77	24_stapler_pingpongTable_I_gazed_R_LS_old_VS.JPG	pingpongTable	old	VS	I	gazed	R	Y	l	0.27	0.69	0.52	2766	1301	854	1575	387	1	4	1	3	old	0	0	0	1	0	0	0	0	0	0	0	0	1	0	0	0	0	0	0	0
O24_V_8_data	8	80	2_dustpanBrush_kitchenFloor_C_gazed_L_LS_old_AF.JPG	kitchenFloor	old	AF	C	gazed	L	Y	l	0.27	0.69	0.48	1091	627	NA	602	NA	1	5	0	NaN	old	0	0	0	0	1	0	0	0	0	0	0	0	0	0	0	0	0	0	0	0
O24_V_8_data	8	82	7_throw_bigSofa_C_nongazed_R_LS_old_CC.JPG	bigSofa	old	CC	C	nongazed	R	Y	l	0.27	0.69	0.37	2150	1216	NA	847	NA	2	5 6	0	NaN	old	0	0	0	0	1	1	0	0	0	0	0	0	0	0	0	0	0	0	0	0
O24_V_8_data	8	84	20_bathSponge_picnicTable_I_gazed_L_LS_old_VS.JPG	picnicTable	old	VS	I	gazed	L	Y	l	0.27	0.69	0.53	1507	519	NA	1126	NA	2	4 5	0	NaN	old	0	0	0	1	1	0	0	0	0	0	0	0	0	0	0	0	0	0	0	0
O24_V_8_data	8	87	4_softToy_kitchenStove_I_gazed_R_LS_old_AC.JPG	kitchenStove	old	AC	I	gazed	R	Y	l	0.27	0.69	0.35	906	281	NA	728	NA	2	2 3	0	NaN	old	0	1	1	0	0	0	0	0	0	0	0	0	0	0	0	0	0	0	0	0
O24_V_8_data	8	91	10_napkins_dinningTable_C_gazed_R_LS_young_MX.JPG	dinningTable	young	MX	C	gazed	R	Y	l	0.27	0.69	0.42	1075	686	NA	573	NA	1	4	0	NaN	old	0	0	0	1	0	0	0	0	0	0	0	0	0	0	0	0	0	0	0	0
O24_V_8_data	8	95	13_cleaningSpray_bedroom_I_nongazed_R_LS_young_MC.JPG	bedroom	young	MC	I	nongazed	R	Y	l	0.27	0.69	0.64	1313	610	330	471	221	2	4 5	1	3	old	0	0	0	1	1	0	0	0	0	0	0	0	1	0	0	0	0	0	0	0
O26_V_2_data	2	2	32_shoppingTrolley_greenWoodBench_C_gazed_R_LS_old_CF.JPG	greenWoodBench	old	CF	C	gazed	R	Y	l	0.4	0.94	0.15	2191	855	443	1513	364	5	5 6 7 8 9	1	4	old	0	0	0	0	1	1	1	1	1	0	0	0	0	1	0	0	0	0	0	0
O26_V_2_data	2	5	31_colander_roundGreenBench_I_nongazed_R_LS_old_T.JPG	roundGreenBench	old	T	I	nongazed	R	Y	l	0.4	0.94	0.67	2309	1068	425	1652	349	3	5 6 7	1	3	old	0	0	0	0	1	1	1	0	0	0	0	0	1	0	0	0	0	0	0	0
O26_V_2_data	2	9	14_rubberGloves_officeTable_I_gazed_R_LS_old_AC.JPG	officeTable	old	AC	I	gazed	R	Y	l	0.4	0.94	0.74	1263	500	NA	1036	NA	2	4 5	0	NaN	old	0	0	0	1	1	0	0	0	0	0	0	0	0	0	0	0	0	0	0	0
O26_V_2_data	2	13	13_pillow_bedroom_C_nongazed_R_LS_old_CC.JPG	bedroom	old	CC	C	nongazed	R	Y	l	0.4	0.94	0.44	1351	825	297	765	438	2	5 6	2	3 4	old	0	0	0	0	1	1	0	0	0	0	0	0	1	1	0	0	0	0	0	0
O26_V_2_data	2	18	20_plate_picnicTable_C_gazed_L_LS_young_JJ.JPG	picnicTable	young	JJ	C	gazed	L	Y	l	0.4	0.94	0.63	1812	254	NA	1780	NA	3	2 3 4	0	NaN	old	0	1	1	1	0	0	0	0	0	0	0	0	0	0	0	0	0	0	0	0
O26_V_2_data	2	20	8_teapot_smallSofaTV_C_gazed_R_LS_young_MX.JPG	smallSofaTV	young	MX	C	gazed	R	Y	l	0.4	0.94	0.63	751	251	NA	888	NA	2	2 3	0	NaN	old	0	1	1	0	0	0	0	0	0	0	0	0	0	0	0	0	0	0	0	0
O26_V_2_data	2	23	24_pingpongBat_pingpongTable_C_gazed_R_LS_young_JJ.JPG	pingpongTable	young	JJ	C	gazed	R	Y	l	0.4	0.94	0.76	1292	592	NA	1128	NA	1	4	0	NaN	old	0	0	0	1	0	0	0	0	0	0	0	0	0	0	0	0	0	0	0	0
O26_V_2_data	2	27	15_gardenShears_officeFloor_I_nongazed_L_LS_old_MM.JPG	officeFloor	old	MM	I	nongazed	L	Y	l	0.4	0.94	0.95	1615	873	274	1013	153	2	5 6	1	2	old	0	0	0	0	1	1	0	0	0	0	0	1	0	0	0	0	0	0	0	0
O26_V_2_data	2	31	5_softToy_kidsBed_C_nongazed_L_LS_young_RP.JPG	kidsBed	young	RP	C	nongazed	L	Y	l	0.4	0.94	0.78	2266	404	575	1159	516	4	3 7 8 9	2	4 5	old	0	0	1	0	0	0	1	1	1	0	0	0	0	1	1	0	0	0	0	0
O26_V_2_data	2	34	30_fryingPan_lake_I_gazed_R_LS_old_VS.JPG	lake	old	VS	I	gazed	R	Y	l	0.4	0.94	0.63	1535	761	429	994	277	2	5 6	1	4	old	0	0	0	0	1	1	0	0	0	0	0	0	0	1	0	0	0	0	0	0
O26_V_2_data	2	38	17_coat_woodBench_C_nongazed_R_LS_young_DS.JPG	woodBench	young	DS	C	nongazed	R	Y	l	0.4	0.94	0.57	1248	692	NA	765	NA	3	4 5 6	0	NaN	old	0	0	0	1	1	1	0	0	0	0	0	0	0	0	0	0	0	0	0	0
O26_V_2_data	2	41	28_skippingRope_playground2_C_gazed_R_LS_old_CF.JPG	playground2	old	CF	C	gazed	R	Y	l	0.4	0.94	0.68	3428	825	387	2561	355	7	5 6 7 8 9 10 11	2	3 4	old	0	0	0	0	1	1	1	1	1	1	0	0	1	1	0	0	0	0	0	0
O26_V_2_data	2	45	10_frisbee_dinningTable_I_gazed_R_LS_old_AC.JPG	dinningTable	old	AC	I	gazed	R	Y	l	0.4	0.94	0.85	3070	1632	1536	1503	48	6	7 8 10 11 12 13	1	6	old	0	0	0	0	0	0	1	1	0	1	0	0	0	0	0	1	0	0	0	0
O26_V_2_data	2	49	27_hairdryer_playground1_I_nongazed_L_LS_old_T.JPG	playground1	old	T	I	nongazed	L	Y	l	0.4	0.94	0.39	1756	488	NA	1438	NA	3	4 5 6	0	NaN	old	0	0	0	1	1	1	0	0	0	0	0	0	0	0	0	0	0	0	0	0
O26_V_2_data	2	52	23_ladle_pilarsBench_I_nongazed_L_LS_young_JM.JPG	pilarsBench	young	JM	I	nongazed	L	Y	l	0.4	0.94	0.55	1370	495	NA	996	NA	2	4 5	0	NaN	old	0	0	0	1	1	0	0	0	0	0	0	0	0	0	0	0	0	0	0	0
O26_V_2_data	2	54	7_pot_bigSofa_I_nongazed_R_LS_young_MC.JPG	bigSofa	young	MC	I	nongazed	R	Y	l	0.4	0.94	1.13	1575	676	288	1287	294	3	4 5 6	2	2 3	old	0	0	0	1	1	1	0	0	0	0	0	1	1	0	0	0	0	0	0	0
O26_V_2_data	2	56	4_pot_kitchenStove_C_gazed_R_LS_young_MX.JPG	kitchenStove	young	MX	C	gazed	R	Y	l	0.4	0.94	0.85	736	248	NA	705	NA	1	2	0	NaN	old	0	1	0	0	0	0	0	0	0	0	0	0	0	0	0	0	0	0	0	0
O26_V_2_data	2	59	12_bathSponge_bathroom_C_gazed_L_LS_old_AF.JPG	bathroom	old	AF	C	gazed	L	Y	l	0.4	0.94	0.51	2682	604	NA	1972	NA	3	4 5 8	0	NaN	old	0	0	0	1	1	0	0	1	0	0	0	0	0	0	0	0	0	0	0	0
O26_V_2_data	2	63	3_rake_kitchenCounter_I_nongazed_L_LS_young_MC.JPG	kitchenCounter	young	MC	I	nongazed	L	Y	l	0.4	0.94	0.57	2378	666	309	1775	147	5	4 5 6 7 8	1	2	old	0	0	0	1	1	1	1	1	0	0	0	1	0	0	0	0	0	0	0	0
O26_V_2_data	2	67	21_glassesCase_pulpit_C_nongazed_L_LS_young_DS.JPG	pulpit	young	DS	C	nongazed	L	Y	l	0.4	0.94	0.74	1824	685	NA	1395	NA	3	4 5 6	0	NaN	old	0	0	0	1	1	1	0	0	0	0	0	0	0	0	0	0	0	0	0	0
O26_V_2_data	2	72	25_scarf_grass_C_nongazed_R_LS_old_MF.JPG	grass	old	MF	C	nongazed	R	Y	l	0.4	0.94	0.52	3496	632	NA	3181	NA	7	4 5 6 7 8 9 10	0	NaN	old	0	0	0	1	1	1	1	1	1	1	0	0	0	0	0	0	0	0	0	0
O26_V_2_data	2	74	6_funnel_kidsBedroom_I_gazed_R_LS_young_RC.JPG	kidsBedroom	young	RC	I	gazed	R	Y	l	0.4	0.94	0.51	1332	667	NA	858	NA	2	4 5	0	NaN	old	0	0	0	1	1	0	0	0	0	0	0	0	0	0	0	0	0	0	0	0
O26_V_2_data	2	77	1_handBlender_kitchenTable_C_nongazed_L_LS_young_RP.JPG	kitchenTable	young	RP	C	nongazed	L	Y	l	0.4	0.94	0.53	4798	876	317	3137	92	7	4 5 6 7 8 9 10	1	2	old	0	0	0	1	1	1	1	1	1	1	0	1	0	0	0	0	0	0	0	0
O26_V_2_data	2	81	29_sneackers_stoneBench_C_nongazed_L_LS_old_MF.JPG	stoneBench	old	MF	C	nongazed	L	Y	l	0.4	0.94	1.02	1521	580	372	1132	148	2	4 5	1	3	old	0	0	0	1	1	0	0	0	0	0	0	0	1	0	0	0	0	0	0	0
O26_V_2_data	2	85	2_toiletBrush_kitchenFloor_I_gazed_L_LS_young_RC.JPG	kitchenFloor	young	RC	I	gazed	L	Y	l	0.4	0.94	0.66	1979	1251	573	961	146	2	7 8	1	4	old	0	0	0	0	0	0	1	1	0	0	0	0	0	1	0	0	0	0	0	0
O26_V_2_data	2	88	16_computerMouse_officeDesk_C_gazed_L_LS_old_AF.JPG	officeDesk	old	AF	C	gazed	L	Y	l	0.4	0.94	1.08	942	244	NA	851	NA	2	3 4	0	NaN	old	0	0	1	1	0	0	0	0	0	0	0	0	0	0	0	0	0	0	0	0
O26_V_2_data	2	92	9_TVcontrol_smallSofaStairs_C_nongazed_R_LS_old_CC.JPG	smallSofaStairs	old	CC	C	nongazed	R	Y	l	0.4	0.94	0.93	1510	595	319	1020	220	3	4 5 6	1	3	old	0	0	0	1	1	1	0	0	0	0	0	0	1	0	0	0	0	0	0	0
O29_V_5_data	5	4	10_napkins_dinningTable_C_nongazed_R_LS_young_RP.JPG	dinningTable	young	RP	C	nongazed	R	Y	l	0.36	0.87	0.54	572	415	NA	429	NA	1	2	0	NaN	old	0	1	0	0	0	0	0	0	0	0	0	0	0	0	0	0	0	0	0	0
O29_V_5_data	5	7	12_holePunch_bathroom_I_nongazed_L_LS_young_MC.JPG	bathroom	young	MC	I	nongazed	L	Y	l	0.36	0.87	0.85	1722	379	NA	1290	NA	4	2 3 5 6	0	NaN	old	0	1	1	0	1	1	0	0	0	0	0	0	0	0	0	0	0	0	0	0
O29_V_5_data	5	9	13_pillow_bedroom_C_gazed_R_LS_young_MX.JPG	bedroom	young	MX	C	gazed	R	Y	l	0.36	0.87	0.48	855	525	331	563	114	1	3	1	2	old	0	0	1	0	0	0	0	0	0	0	0	1	0	0	0	0	0	0	0	0
O29_V_5_data	5	11	7_pot_bigSofa_I_gazed_R_LS_old_AC.JPG	bigSofa	old	AC	I	gazed	R	Y	l	0.36	0.87	0.54	1373	696	484	896	145	3	4 5 6	1	3	old	0	0	0	1	1	1	0	0	0	0	0	0	1	0	0	0	0	0	0	0
O29_V_5_data	5	14	16_spongeScourer_officeDesk_I_nongazed_L_LS_young_MC.JPG	officeDesk	young	MC	I	nongazed	L	Y	l	0.36	0.87	0.88	1073	332	NA	1021	NA	3	2 3 4	0	NaN	old	0	1	1	1	0	0	0	0	0	0	0	0	0	0	0	0	0	0	0	0
O29_V_5_data	5	18	23_ladle_pilarsBench_I_gazed_L_LS_old_VS.JPG	pilarsBench	old	VS	I	gazed	L	Y	l	0.36	0.87	0.72	2217	1496	NA	1107	NA	3	7 8 9	0	NaN	old	0	0	0	0	0	0	1	1	1	0	0	0	0	0	0	0	0	0	0	0
O29_V_5_data	5	22	5_softToy_kidsBed_C_gazed_L_LS_old_AF.JPG	kidsBed	old	AF	C	gazed	L	Y	l	0.36	0.87	1.1	749	348	NA	701	NA	2	2 3	0	NaN	old	0	1	1	0	0	0	0	0	0	0	0	0	0	0	0	0	0	0	0	0
O29_V_5_data	5	25	17_coat_woodBench_C_gazed_R_LS_old_CF.JPG	woodBench	old	CF	C	gazed	R	Y	l	0.36	0.87	0.89	1064	799	NA	512	NA	1	3	0	NaN	old	0	0	1	0	0	0	0	0	0	0	0	0	0	0	0	0	0	0	0	0
O29_V_5_data	5	29	22_deckCards_table_C_nongazed_L_LS_old_MF.JPG	table	old	MF	C	nongazed	L	Y	l	0.36	0.87	0.88	3138	373	NA	1984	NA	5	2 4 7 8 9	0	NaN	old	0	1	0	1	0	0	1	1	1	0	0	0	0	0	0	0	0	0	0	0
O29_V_5_data	5	32	32_bucket_greenWoodBench_I_nongazed_R_LS_young_JM.JPG	greenWoodBench	young	JM	I	nongazed	R	Y	l	0.36	0.87	1.26	881	627	364	623	197	2	4 5	1	3	old	0	0	0	1	1	0	0	0	0	0	0	0	1	0	0	0	0	0	0	0
O29_V_5_data	5	36	26_ball_birdsCage_C_nongazed_L_LS_young_DS.JPG	birdsCage	young	DS	C	nongazed	L	Y	l	0.36	0.87	1.08	1575	1036	NA	374	NA	2	4 5	0	NaN	old	0	0	0	1	1	0	0	0	0	0	0	0	0	0	0	0	0	0	0	0
O29_V_5_data	5	40	1_handBlender_kitchenTable_C_gazed_L_LS_old_AF.JPG	kitchenTable	old	AF	C	gazed	L	Y	l	0.36	0.87	0.79	1562	683	-465	1018	935	5	3 4 5 6 7	1	1	old	0	0	1	1	1	1	1	0	0	0	1	0	0	0	0	0	0	0	0	0
O29_V_5_data	5	43	4_softToy_kitchenStove_I_nongazed_R_LS_old_MM.JPG	kitchenStove	old	MM	I	nongazed	R	Y	l	0.36	0.87	1.04	746	364	NA	741	NA	1	3	0	NaN	old	0	0	1	0	0	0	0	0	0	0	0	0	0	0	0	0	0	0	0	0
O29_V_5_data	5	47	2_dustpanBrush_kitchenFloor_C_nongazed_L_LS_old_CC.JPG	kitchenFloor	old	CC	C	nongazed	L	Y	l	0.36	0.87	1.16	1985	1728	NA	484	NA	1	5	0	NaN	old	0	0	0	0	1	0	0	0	0	0	0	0	0	0	0	0	0	0	0	0
O29_V_5_data	5	54	25_scarf_grass_C_gazed_R_LS_young_JJ.JPG	grass	young	JJ	C	gazed	R	Y	l	0.36	0.87	1.22	5704	732	2664	3140	292	8	3 4 5 6 7 16 17 18	1	9	old	0	0	1	1	1	1	1	0	0	0	0	0	0	0	0	0	0	0	1	0
O29_V_5_data	5	63	28_teapot_playground2_I_nongazed_R_LS_young_JM.JPG	playground2	young	JM	I	nongazed	R	Y	l	0.36	0.87	0.94	2030	1400	1052	666	264	2	5 6	1	4	old	0	0	0	0	1	1	0	0	0	0	0	0	0	1	0	0	0	0	0	0
O29_V_5_data	5	72	31_colander_roundGreenBench_I_gazed_R_LS_young_MC.JPG	roundGreenBench	young	MC	I	gazed	R	Y	l	0.36	0.87	0.74	2030	959	594	1362	137	3	5 6 7	1	3	old	0	0	0	0	1	1	1	0	0	0	0	0	1	0	0	0	0	0	0	0
O29_V_5_data	5	76	14_tapDispenser_officeTable_C_nongazed_R_LS_young_RP.JPG	officeTable	young	RP	C	nongazed	R	Y	l	0.36	0.87	1.18	1818	495	NA	961	NA	2	3 4	0	NaN	old	0	0	1	1	0	0	0	0	0	0	0	0	0	0	0	0	0	0	0	0
O29_V_5_data	5	79	30_cap_lake_C_nongazed_R_LS_young_DS.JPG	lake	young	DS	C	nongazed	R	Y	l	0.36	0.87	0.51	1069	601	458	677	66	2	4 5	1	3	old	0	0	0	1	1	0	0	0	0	0	0	0	1	0	0	0	0	0	0	0
O29_V_5_data	5	81	27_hairdryer_playground1_I_gazed_L_LS_young_MC.JPG	playground1	young	MC	I	gazed	L	Y	l	0.36	0.87	0.97	1037	326	NA	1079	NA	3	2 3 4	0	NaN	old	0	1	1	1	0	0	0	0	0	0	0	0	0	0	0	0	0	0	0	0
O29_V_5_data	5	83	11_whisker_balcony_I_gazed_L_LS_young_RC.JPG	balcony	young	RC	I	gazed	L	Y	l	0.36	0.87	0.57	1814	818	524	1209	229	2	4 5	1	3	old	0	0	0	1	1	0	0	0	0	0	0	0	1	0	0	0	0	0	0	0
O29_V_5_data	5	86	18_book_wallBench_C_nongazed_L_LS_old_MF.JPG	wallBench	old	MF	C	nongazed	L	Y	l	0.36	0.87	0.54	3522	1830	348	1672	241	3	8 10 11	1	2	old	0	0	0	0	0	0	0	1	0	1	0	1	0	0	0	0	0	0	0	0
O29_V_5_data	5	90	19_clothesHanger_pinkBench_I_gazed_L_LS_old_VS.JPG	pinkBench	old	VS	I	gazed	L	Y	l	0.36	0.87	1.17	2064	957	NA	1267	NA	3	5 6 7	0	NaN	old	0	0	0	0	1	1	1	0	0	0	0	0	0	0	0	0	0	0	0	0
O29_V_5_data	5	94	21_glassesCase_pulpit_C_gazed_L_LS_old_CF.JPG	pulpit	old	CF	C	gazed	L	Y	l	0.36	0.87	0.72	2836	613	767	1373	522	4	3 6 7 8	2	4 5	old	0	0	1	0	0	1	1	1	0	0	0	0	0	1	1	0	0	0	0	0
O29_V_5_data	5	96	20_bathSponge_picnicTable_I_nongazed_L_LS_old_T.JPG	picnicTable	old	T	I	nongazed	L	Y	l	0.36	0.87	1.32	2940	728	2427	1428	219	3	3 4 5	1	7	old	0	0	1	1	1	0	0	0	0	0	0	0	0	0	0	0	1	0	0	0
O31_V_7_data	7	4	12_bathSponge_bathroom_C_nongazed_L_LS_young_RP.JPG	bathroom	young	RP	C	nongazed	L	Y	l	0.29	0.7	0.59	2021	982	NA	1236	NA	2	5 6	0	NaN	old	0	0	0	0	1	1	0	0	0	0	0	0	0	0	0	0	0	0	0	0
O31_V_7_data	7	7	10_frisbee_dinningTable_I_nongazed_R_LS_young_MC.JPG	dinningTable	young	MC	I	nongazed	R	Y	l	0.29	0.7	0.05	2030	845	NA	1364	NA	4	5 6 7 8	0	NaN	old	0	0	0	0	1	1	1	1	0	0	0	0	0	0	0	0	0	0	0	0
O31_V_7_data	7	9	17_sleepers_woodBench_I_gazed_R_LS_old_VS.JPG	woodBench	old	VS	I	gazed	R	Y	l	0.29	0.7	0.09	2002	1225	NA	587	NA	2	6 7	0	NaN	old	0	0	0	0	0	1	1	0	0	0	0	0	0	0	0	0	0	0	0	0
O31_V_7_data	7	11	27_rollerblades_playground1_C_gazed_L_LS_young_JJ.JPG	playground1	young	JJ	C	gazed	L	Y	l	0.29	0.7	0.3	1318	428	NA	644	NA	2	3 4	0	NaN	old	0	0	1	1	0	0	0	0	0	0	0	0	0	0	0	0	0	0	0	0
O31_V_7_data	7	14	26_kettle_birdsCage_I_nongazed_L_LS_young_JM.JPG	birdsCage	young	JM	I	nongazed	L	Y	l	0.29	0.7	0.18	2007	1025	550	1264	403	3	4 5 6	1	3	old	0	0	0	1	1	1	0	0	0	0	0	0	1	0	0	0	0	0	0	0
O31_V_7_data	7	22	7_throw_bigSofa_C_gazed_R_LS_old_AF.JPG	bigSofa	old	AF	C	gazed	R	Y	l	0.29	0.7	0.3	2023	647	NA	1556	NA	2	4 6	0	NaN	old	0	0	0	1	0	1	0	0	0	0	0	0	0	0	0	0	0	0	0	0
O31_V_7_data	7	25	8_teapot_smallSofaTV_C_nongazed_R_LS_old_CC.JPG	smallSofaTV	old	CC	C	nongazed	R	Y	l	0.29	0.7	0.66	1168	596	NA	292	NA	1	3	0	NaN	old	0	0	1	0	0	0	0	0	0	0	0	0	0	0	0	0	0	0	0	0
O31_V_7_data	7	27	30_fryingPan_lake_I_nongazed_R_LS_young_JM.JPG	lake	young	JM	I	nongazed	R	Y	l	0.29	0.7	0.23	2616	1631	568	1379	369	3	7 8 9	1	4	old	0	0	0	0	0	0	1	1	1	0	0	0	0	1	0	0	0	0	0	0
O31_V_7_data	7	29	13_cleaningSpray_bedroom_I_gazed_R_LS_young_RC.JPG	bedroom	young	RC	I	gazed	R	Y	l	0.29	0.7	0.01	1372	438	NA	548	NA	3	2 3 4	0	NaN	old	0	1	1	1	0	0	0	0	0	0	0	0	0	0	0	0	0	0	0	0
O31_V_7_data	7	32	4_pot_kitchenStove_C_nongazed_R_LS_old_CC.JPG	kitchenStove	old	CC	C	nongazed	R	Y	l	0.29	0.7	0.48	1008	475	NA	944	NA	2	3 4	0	NaN	old	0	0	1	1	0	0	0	0	0	0	0	0	0	0	0	0	0	0	0	0
O31_V_7_data	7	36	3_kettle_kitchenCounter_C_gazed_L_LS_old_AF.JPG	kitchenCounter	old	AF	C	gazed	L	Y	l	0.29	0.7	0.26	1041	574	NA	703	NA	1	3	0	NaN	old	0	0	1	0	0	0	0	0	0	0	0	0	0	0	0	0	0	0	0	0
O31_V_7_data	7	45	25_tapDispender_grass_I_gazed_R_LS_young_MC.JPG	grass	young	MC	I	gazed	R	Y	l	0.29	0.7	0.38	1528	735	382	1200	278	2	4 5	1	3	old	0	0	0	1	1	0	0	0	0	0	0	0	1	0	0	0	0	0	0	0
O31_V_7_data	7	47	22_TVcontrol_table_I_nongazed_L_LS_old_T.JPG	table	old	T	I	nongazed	L	Y	l	0.29	0.7	0.4	2496	1216	NA	1045	NA	1	6	0	NaN	old	0	0	0	0	0	1	0	0	0	0	0	0	0	0	0	0	0	0	0	0
O31_V_7_data	7	50	29_dustpanBrush_stoneBench_I_gazed_L_LS_young_MC.JPG	stoneBench	young	MC	I	gazed	L	Y	l	0.29	0.7	0.42	1518	589	NA	1210	NA	2	3 4	0	NaN	old	0	0	1	1	0	0	0	0	0	0	0	0	0	0	0	0	0	0	0	0
O31_V_7_data	7	54	15_magazineHolder_officeFloor_C_gazed_L_LS_young_MX.JPG	officeFloor	young	MX	C	gazed	L	Y	l	0.29	0.7	0.38	1922	423	826	733	312	4	3 4 6 7	1	5	old	0	0	1	1	0	1	1	0	0	0	0	0	0	0	1	0	0	0	0	0
O31_V_7_data	7	58	2_toiletBrush_kitchenFloor_I_nongazed_L_LS_old_MM.JPG	kitchenFloor	old	MM	I	nongazed	L	Y	l	0.29	0.7	0.28	1705	911	NA	1011	NA	2	4 5	0	NaN	old	0	0	0	1	1	0	0	0	0	0	0	0	0	0	0	0	0	0	0	0
O31_V_7_data	7	61	14_rubberGloves_officeTable_I_nongazed_R_LS_young_MC.JPG	officeTable	young	MC	I	nongazed	R	Y	l	0.29	0.7	0.52	1182	704	NA	808	NA	2	3 4	0	NaN	old	0	0	1	1	0	0	0	0	0	0	0	0	0	0	0	0	0	0	0	0
O31_V_7_data	7	63	18_lamp_wallBench_I_nongazed_L_LS_old_T.JPG	wallBench	old	T	I	nongazed	L	Y	l	0.29	0.7	0.58	2985	2225	590	1148	651	3	10 11 12	3	4 5 9	old	0	0	0	0	0	0	0	0	0	1	0	0	0	1	1	0	0	0	1	0
O31_V_7_data	7	65	20_plate_picnicTable_C_nongazed_L_LS_old_MF.JPG	picnicTable	old	MF	C	nongazed	L	Y	l	0.29	0.7	0.3	1095	510	NA	241	NA	1	3	0	NaN	old	0	0	1	0	0	0	0	0	0	0	0	0	0	0	0	0	0	0	0	0
O31_V_7_data	7	68	5_paintRoller_kidsBed_I_gazed_L_LS_old_AC.JPG	kidsBed	old	AC	I	gazed	L	Y	l	0.29	0.7	0.61	1261	511	NA	1024	NA	2	3 4	0	NaN	old	0	0	1	1	0	0	0	0	0	0	0	0	0	0	0	0	0	0	0	0
O31_V_7_data	7	72	11_secateurs_balcony_C_gazed_L_LS_young_MX.JPG	balcony	young	MX	C	gazed	L	Y	l	0.29	0.7	0.33	1875	547	1333	707	971	2	4 5	1	6	old	0	0	0	1	1	0	0	0	0	0	0	0	0	0	0	1	0	0	0	0
O31_V_7_data	7	76	9_pingpongBat_smallSofaStairs_I_gazed_R_LS_young_RC.JPG	smallSofaStairs	young	RC	I	gazed	R	Y	l	0.29	0.7	0.67	1068	459	NA	833	NA	1	3	0	NaN	old	0	0	1	0	0	0	0	0	0	0	0	0	0	0	0	0	0	0	0	0
O31_V_7_data	7	79	31_helmet_roundGreenBench_C_gazed_R_LS_young_JJ.JPG	roundGreenBench	young	JJ	C	gazed	R	Y	l	0.29	0.7	0.48	2614	550	929	1870	434	2	5 8	2	6 7	old	0	0	0	0	1	0	0	1	0	0	0	0	0	0	0	1	1	0	0	0
O31_V_7_data	7	81	1_hairDryer_kitchenTable_I_gazed_L_LS_old_AC.JPG	kitchenTable	old	AC	I	gazed	L	Y	l	0.29	0.7	1.03	2388	374	1167	1109	382	3	3 4 6	1	5	old	0	0	1	1	0	1	0	0	0	0	0	0	0	0	1	0	0	0	0	0
O31_V_7_data	7	83	21_computerMouse_pulpit_I_gazed_L_LS_old_VS.JPG	pulpit	old	VS	I	gazed	L	Y	l	0.29	0.7	0.59	1963	422	NA	936	NA	3	3 4 5	0	NaN	old	0	0	1	1	1	0	0	0	0	0	0	0	0	0	0	0	0	0	0	0
O31_V_7_data	7	86	19_frisbee_pinkBench_C_gazed_L_LS_old_CF.JPG	pinkBench	old	CF	C	gazed	L	Y	l	0.29	0.7	0.11	1098	339	NA	371	NA	2	2 3	0	NaN	old	0	1	1	0	0	0	0	0	0	0	0	0	0	0	0	0	0	0	0	0
O31_V_7_data	7	90	23_waterBottle_pilarsBench_C_gazed_L_LS_old_CF.JPG	pilarsBench	old	CF	C	gazed	L	Y	l	0.29	0.7	0.91	1107	717	NA	791	NA	2	3 4	0	NaN	old	0	0	1	1	0	0	0	0	0	0	0	0	0	0	0	0	0	0	0	0
O31_V_7_data	7	94	16_computerMouse_officeDesk_C_nongazed_L_LS_young_RP.JPG	officeDesk	young	RP	C	nongazed	L	Y	l	0.29	0.7	0.39	1869	888	434	1229	362	2	4 5	1	3	old	0	0	0	1	1	0	0	0	0	0	0	0	1	0	0	0	0	0	0	0
O31_V_7_data	7	96	28_skippingRope_playground2_C_nongazed_R_LS_young_DS.JPG	playground2	young	DS	C	nongazed	R	Y	l	0.29	0.7	0.27	1864	999	571	1236	328	1	6	2	4 5	old	0	0	0	0	0	1	0	0	0	0	0	0	0	1	1	0	0	0	0	0
O32_V_8_data	8	4	32_bucket_greenWoodBench_I_gazed_R_LS_young_MC.JPG	greenWoodBench	young	MC	I	gazed	R	Y	l	0.32	0.68	0.62	1637	482	338	876	415	3	4 6 7	2	3 5	old	0	0	0	1	0	1	1	0	0	0	0	0	1	0	1	0	0	0	0	0
O32_V_8_data	8	7	16_spongeScourer_officeDesk_I_gazed_L_LS_young_RC.JPG	officeDesk	young	RC	I	gazed	L	Y	l	0.32	0.68	0.4	952	233	NA	877	NA	3	2 3 4	0	NaN	old	0	1	1	1	0	0	0	0	0	0	0	0	0	0	0	0	0	0	0	0
O32_V_8_data	8	9	26_ball_birdsCage_C_gazed_L_LS_young_JJ.JPG	birdsCage	young	JJ	C	gazed	L	Y	l	0.32	0.68	0.62	922	264	927	578	196	2	2 3	1	4	old	0	1	1	0	0	0	0	0	0	0	0	0	0	1	0	0	0	0	0	0
O32_V_8_data	8	11	11_secateurs_balcony_C_nongazed_L_LS_young_RP.JPG	balcony	young	RP	C	nongazed	L	Y	l	0.32	0.68	0.45	1380	608	406	951	155	2	4 5	1	3	old	0	0	0	1	1	0	0	0	0	0	0	0	1	0	0	0	0	0	0	0
O32_V_8_data	8	14	15_magazineHolder_officeFloor_C_nongazed_L_LS_young_RP.JPG	officeFloor	young	RP	C	nongazed	L	Y	l	0.32	0.68	0.45	850	246	495	184	369	1	2	1	3	old	0	1	0	0	0	0	0	0	0	0	0	0	1	0	0	0	0	0	0	0
O32_V_8_data	8	22	8_ball_smallSofaTV_I_gazed_R_LS_old_AC.JPG	smallSofaTV	old	AC	I	gazed	R	Y	l	0.32	0.68	0.26	723	290	NA	628	NA	1	3	0	NaN	old	0	0	1	0	0	0	0	0	0	0	0	0	0	0	0	0	0	0	0	0
O32_V_8_data	8	25	6_lamp_kidsBedroom_C_gazed_R_LS_old_AF.JPG	kidsBedroom	old	AF	C	gazed	R	Y	l	0.32	0.68	0.59	844	280	NA	575	NA	2	2 3	0	NaN	old	0	1	1	0	0	0	0	0	0	0	0	0	0	0	0	0	0	0	0	0
O32_V_8_data	8	27	22_deckCards_table_C_gazed_L_LS_old_CF.JPG	table	old	CF	C	gazed	L	Y	l	0.32	0.68	0.61	1061	545	NA	384	NA	2	4 5	0	NaN	old	0	0	0	1	1	0	0	0	0	0	0	0	0	0	0	0	0	0	0	0
O32_V_8_data	8	32	30_cap_lake_C_gazed_R_LS_young_JJ.JPG	lake	young	JJ	C	gazed	R	Y	l	0.32	0.68	0.81	775	375	NA	426	NA	1	3	0	NaN	old	0	0	1	0	0	0	0	0	0	0	0	0	0	0	0	0	0	0	0	0
O32_V_8_data	8	36	12_holePunch_bathroom_I_gazed_L_LS_young_RC.JPG	bathroom	young	RC	I	gazed	L	Y	l	0.32	0.68	0.56	1501	286	NA	1191	NA	3	3 4 5	0	NaN	old	0	0	1	1	1	0	0	0	0	0	0	0	0	0	0	0	0	0	0	0
O32_V_8_data	8	40	18_book_wallBench_C_gazed_L_LS_old_CF.JPG	wallBench	old	CF	C	gazed	L	Y	l	0.32	0.68	0.53	1874	900	305	730	143	3	5 6 7	1	2	old	0	0	0	0	1	1	1	0	0	0	0	1	0	0	0	0	0	0	0	0
O32_V_8_data	8	41	9_pingpongBat_smallSofaStairs_I_nongazed_R_LS_young_MC.JPG	smallSofaStairs	young	MC	I	nongazed	R	Y	l	0.32	0.68	0.61	984	524	253	466	193	2	3 4	1	2	old	0	0	1	1	0	0	0	0	0	0	0	1	0	0	0	0	0	0	0	0
O32_V_8_data	8	46	21_computerMouse_pulpit_I_nongazed_L_LS_old_T.JPG	pulpit	old	T	I	nongazed	L	Y	l	0.32	0.68	0.62	1601	291	1400	1030	426	2	3 4	1	5	old	0	0	1	1	0	0	0	0	0	0	0	0	0	0	1	0	0	0	0	0
O32_V_8_data	8	48	27_rollerblades_playground1_C_nongazed_L_LS_young_DS.JPG	playground1	young	DS	C	nongazed	L	Y	l	0.32	0.68	0.58	1039	266	NA	745	NA	3	2 4 5	0	NaN	old	0	1	0	1	1	0	0	0	0	0	0	0	0	0	0	0	0	0	0	0
O32_V_8_data	8	55	28_teapot_playground2_I_gazed_R_LS_young_MC.JPG	playground2	young	MC	I	gazed	R	Y	l	0.32	0.68	0.4	1198	525	NA	452	NA	1	3	0	NaN	old	0	0	1	0	0	0	0	0	0	0	0	0	0	0	0	0	0	0	0	0
O32_V_8_data	8	59	25_tapDispender_grass_I_nongazed_R_LS_young_JM.JPG	grass	young	JM	I	nongazed	R	Y	l	0.32	0.68	0.72	1205	533	297	568	168	2	4 5	1	3	old	0	0	0	1	1	0	0	0	0	0	0	0	1	0	0	0	0	0	0	0
O32_V_8_data	8	62	14_tapDispenser_officeTable_C_gazed_R_LS_young_MX.JPG	officeTable	young	MX	C	gazed	R	Y	l	0.32	0.68	0.62	893	243	NA	569	NA	2	2 3	0	NaN	old	0	1	1	0	0	0	0	0	0	0	0	0	0	0	0	0	0	0	0	0
O32_V_8_data	8	64	3_kettle_kitchenCounter_C_nongazed_L_LS_old_CC.JPG	kitchenCounter	old	CC	C	nongazed	L	Y	l	0.32	0.68	0.59	864	407	NA	357	NA	1	3	0	NaN	old	0	0	1	0	0	0	0	0	0	0	0	0	0	0	0	0	0	0	0	0
O32_V_8_data	8	66	23_waterBottle_pilarsBench_C_nongazed_L_LS_old_MF.JPG	pilarsBench	old	MF	C	nongazed	L	Y	l	0.32	0.68	0.29	1571	492	740	558	241	2	3 5	1	4	old	0	0	1	0	1	0	0	0	0	0	0	0	0	1	0	0	0	0	0	0
O32_V_8_data	8	69	29_dustpanBrush_stoneBench_I_nongazed_L_LS_young_JM.JPG	stoneBench	young	JM	I	nongazed	L	Y	l	0.32	0.68	0.5	1188	605	419	745	132	2	4 5	1	3	old	0	0	0	1	1	0	0	0	0	0	0	0	1	0	0	0	0	0	0	0
O32_V_8_data	8	73	19_frisbee_pinkBench_C_nongazed_L_LS_old_MF.JPG	pinkBench	old	MF	C	nongazed	L	Y	l	0.32	0.68	0.93	882	261	921	382	227	1	2	1	4	old	0	1	0	0	0	0	0	0	0	0	0	0	0	1	0	0	0	0	0	0
O32_V_8_data	8	77	24_stapler_pingpongTable_I_gazed_R_LS_old_VS.JPG	pingpongTable	old	VS	I	gazed	R	Y	l	0.32	0.68	0.66	1517	767	320	804	365	2	5 6	2	3 4	old	0	0	0	0	1	1	0	0	0	0	0	0	1	1	0	0	0	0	0	0
O32_V_8_data	8	80	2_dustpanBrush_kitchenFloor_C_gazed_L_LS_old_AF.JPG	kitchenFloor	old	AF	C	gazed	L	Y	l	0.32	0.68	0.94	858	267	NA	474	NA	2	2 3	0	NaN	old	0	1	1	0	0	0	0	0	0	0	0	0	0	0	0	0	0	0	0	0
O32_V_8_data	8	82	7_throw_bigSofa_C_nongazed_R_LS_old_CC.JPG	bigSofa	old	CC	C	nongazed	R	Y	l	0.32	0.68	0.38	1583	622	269	700	228	3	4 5 6	2	2 3	old	0	0	0	1	1	1	0	0	0	0	0	1	1	0	0	0	0	0	0	0
O32_V_8_data	8	84	20_bathSponge_picnicTable_I_gazed_L_LS_old_VS.JPG	picnicTable	old	VS	I	gazed	L	Y	l	0.32	0.68	0.76	1490	364	1365	703	80	2	3 4	1	6	old	0	0	1	1	0	0	0	0	0	0	0	0	0	0	0	1	0	0	0	0
O32_V_8_data	8	87	4_softToy_kitchenStove_I_gazed_R_LS_old_AC.JPG	kitchenStove	old	AC	I	gazed	R	Y	l	0.32	0.68	0.43	889	264	NA	230	NA	2	2 3	0	NaN	old	0	1	1	0	0	0	0	0	0	0	0	0	0	0	0	0	0	0	0	0
O32_V_8_data	8	91	10_napkins_dinningTable_C_gazed_R_LS_young_MX.JPG	dinningTable	young	MX	C	gazed	R	Y	l	0.32	0.68	0.54	744	268	NA	410	NA	1	2	0	NaN	old	0	1	0	0	0	0	0	0	0	0	0	0	0	0	0	0	0	0	0	0
O32_V_8_data	8	95	13_cleaningSpray_bedroom_I_nongazed_R_LS_young_MC.JPG	bedroom	young	MC	I	nongazed	R	Y	l	0.32	0.68	0.52	917	431	244	420	117	2	3 4	1	2	old	0	0	1	1	0	0	0	0	0	0	0	1	0	0	0	0	0	0	0	0
O33_V_1_data	1	2	2_dustpanBrush_kitchenFloor_C_nongazed_L_LS_young_RP.JPG	kitchenFloor	young	RP	C	nongazed	L	Y	l	0.35	0.73	0.59	1523	491	NA	1447	NA	2	3 4	0	NaN	old	0	0	1	1	0	0	0	0	0	0	0	0	0	0	0	0	0	0	0	0
O33_V_1_data	1	5	30_cap_lake_C_nongazed_R_LS_old_MF.JPG	lake	old	MF	C	nongazed	R	Y	l	0.35	0.73	0.21	1783	444	NA	1620	NA	2	3 4	0	NaN	old	0	0	1	1	0	0	0	0	0	0	0	0	0	0	0	0	0	0	0	0
O33_V_1_data	1	9	15_gardenShears_officeFloor_I_gazed_L_LS_old_AC.JPG	officeFloor	old	AC	I	gazed	L	Y	l	0.35	0.73	1.05	1399	331	NA	1487	NA	2	3 4	0	NaN	old	0	0	1	1	0	0	0	0	0	0	0	0	0	0	0	0	0	0	0	0
O33_V_1_data	1	13	28_skippingRope_playground2_C_nongazed_R_LS_old_T.JPG	playground2	old	T	C	nongazed	R	Y	l	0.35	0.73	0.23	2290	1611	564	1110	748	1	8	4	3 4 5 6	old	0	0	0	0	0	0	0	1	0	0	0	0	1	1	1	1	0	0	0	0
O33_V_1_data	1	16	17_coat_woodBench_C_gazed_R_LS_young_JJ.JPG	woodBench	young	JJ	C	gazed	R	Y	l	0.35	0.73	0.83	4161	364	NA	3368	NA	9	2 3 6 7 8 9 10 11 12	0	NaN	old	0	1	1	0	0	1	1	1	1	1	0	0	0	0	0	0	0	0	0	0
O33_V_1_data	1	18	11_whisker_balcony_I_gazed_L_LS_old_AC.JPG	balcony	old	AC	I	gazed	L	Y	l	0.35	0.73	0.88	2388	562	NA	1754	NA	5	3 4 7 8 9	0	NaN	old	0	0	1	1	0	0	1	1	1	0	0	0	0	0	0	0	0	0	0	0
O33_V_1_data	1	20	31_colander_roundGreenBench_I_gazed_R_LS_old_VS.JPG	roundGreenBench	old	VS	I	gazed	R	Y	l	0.35	0.73	0.73	1939	724	508	1624	161	2	4 5	1	3	old	0	0	0	1	1	0	0	0	0	0	0	0	1	0	0	0	0	0	0	0
O33_V_1_data	1	23	29_sneackers_stoneBench_C_gazed_L_LS_old_CF.JPG	stoneBench	old	CF	C	gazed	L	Y	l	0.35	0.73	0.66	1509	509	NA	1428	NA	1	3	0	NaN	old	0	0	1	0	0	0	0	0	0	0	0	0	0	0	0	0	0	0	0	0
O33_V_1_data	1	27	20_bathSponge_picnicTable_I_nongazed_L_LS_young_JM.JPG	picnicTable	young	JM	I	nongazed	L	Y	l	0.35	0.73	0.69	1571	484	NA	1286	NA	3	3 4 5	0	NaN	old	0	0	1	1	1	0	0	0	0	0	0	0	0	0	0	0	0	0	0	0
O33_V_1_data	1	31	27_hairdryer_playground1_I_gazed_L_LS_old_VS.JPG	playground1	old	VS	I	gazed	L	Y	l	0.35	0.73	0.7	1843	471	NA	1788	NA	2	3 4	0	NaN	old	0	0	1	1	0	0	0	0	0	0	0	0	0	0	0	0	0	0	0	0
O33_V_1_data	1	34	26_ball_birdsCage_C_nongazed_L_LS_old_MF.JPG	birdsCage	old	MF	C	nongazed	L	Y	l	0.35	0.73	0.57	1036	250	NA	1190	NA	3	2 3 4	0	NaN	old	0	1	1	1	0	0	0	0	0	0	0	0	0	0	0	0	0	0	0	0
O33_V_1_data	1	36	19_clothesHanger_pinkBench_I_gazed_L_LS_young_MC.JPG	pinkBench	young	MC	I	gazed	L	Y	l	0.35	0.73	0.49	2355	1357	NA	1387	NA	3	6 7 8	0	NaN	old	0	0	0	0	0	1	1	1	0	0	0	0	0	0	0	0	0	0	0	0
O33_V_1_data	1	38	21_glassesCase_pulpit_C_gazed_L_LS_young_JJ.JPG	pulpit	young	JJ	C	gazed	L	Y	l	0.35	0.73	0.57	2503	484	NA	795	NA	2	3 5	0	NaN	old	0	0	1	0	1	0	0	0	0	0	0	0	0	0	0	0	0	0	0	0
O33_V_1_data	1	41	23_ladle_pilarsBench_I_gazed_L_LS_young_MC.JPG	pilarsBench	young	MC	I	gazed	L	Y	l	0.35	0.73	0.68	1286	659	NA	1053	NA	1	5	0	NaN	old	0	0	0	0	1	0	0	0	0	0	0	0	0	0	0	0	0	0	0	0
O33_V_1_data	1	45	14_tapDispenser_officeTable_C_nongazed_R_LS_old_CC.JPG	officeTable	old	CC	C	nongazed	R	Y	l	0.35	0.73	0.7	1859	1240	417	667	397	1	7	2	3 5	old	0	0	0	0	0	0	1	0	0	0	0	0	1	0	1	0	0	0	0	0
O33_V_1_data	1	49	13_pillow_bedroom_C_gazed_R_LS_old_AF.JPG	bedroom	old	AF	C	gazed	R	Y	l	0.35	0.73	0.83	1232	860	NA	802	NA	1	5	0	NaN	old	0	0	0	0	1	0	0	0	0	0	0	0	0	0	0	0	0	0	0	0
O33_V_1_data	1	52	5_softToy_kidsBed_C_gazed_L_LS_young_MX.JPG	kidsBed	young	MX	C	gazed	L	Y	l	0.35	0.73	0.8	1037	474	NA	978	NA	2	3 4	0	NaN	old	0	0	1	1	0	0	0	0	0	0	0	0	0	0	0	0	0	0	0	0
O33_V_1_data	1	54	8_ball_smallSofaTV_I_nongazed_R_LS_young_MC.JPG	smallSofaTV	young	MC	I	nongazed	R	Y	l	0.35	0.73	0.76	1026	470	NA	771	NA	2	3 4	0	NaN	old	0	0	1	1	0	0	0	0	0	0	0	0	0	0	0	0	0	0	0	0
O33_V_1_data	1	56	4_softToy_kitchenStove_I_nongazed_R_LS_young_MC.JPG	kitchenStove	young	MC	I	nongazed	R	Y	l	0.35	0.73	1.07	802	257	NA	476	NA	2	2 3	0	NaN	old	0	1	1	0	0	0	0	0	0	0	0	0	0	0	0	0	0	0	0	0
O33_V_1_data	1	59	10_napkins_dinningTable_C_nongazed_R_LS_old_CC.JPG	dinningTable	old	CC	C	nongazed	R	Y	l	0.35	0.73	0.91	1163	296	NA	873	NA	3	2 3 4	0	NaN	old	0	1	1	1	0	0	0	0	0	0	0	0	0	0	0	0	0	0	0	0
O33_V_1_data	1	63	32_bucket_greenWoodBench_I_nongazed_R_LS_old_T.JPG	greenWoodBench	old	T	I	nongazed	R	Y	l	0.35	0.73	0.92	1887	1016	679	1046	284	3	4 5 6	1	3	old	0	0	0	1	1	1	0	0	0	0	0	0	1	0	0	0	0	0	0	0
O33_V_1_data	1	67	3_rake_kitchenCounter_I_gazed_L_LS_young_RC.JPG	kitchenCounter	young	RC	I	gazed	L	Y	l	0.35	0.73	0.65	1142	651	NA	780	NA	2	3 4	0	NaN	old	0	0	1	1	0	0	0	0	0	0	0	0	0	0	0	0	0	0	0	0
O33_V_1_data	1	72	18_book_wallBench_C_nongazed_L_LS_young_DS.JPG	wallBench	young	DS	C	nongazed	L	Y	l	0.35	0.73	0.59	2131	1172	294	221	338	1	5	1	2	old	0	0	0	0	1	0	0	0	0	0	0	1	0	0	0	0	0	0	0	0
O33_V_1_data	1	74	7_pot_bigSofa_I_gazed_R_LS_young_RC.JPG	bigSofa	young	RC	I	gazed	R	Y	l	0.35	0.73	1.07	955	581	NA	680	NA	1	3	0	NaN	old	0	0	1	0	0	0	0	0	0	0	0	0	0	0	0	0	0	0	0	0
O33_V_1_data	1	77	16_spongeScourer_officeDesk_I_nongazed_L_LS_old_MM.JPG	officeDesk	old	MM	I	nongazed	L	Y	l	0.35	0.73	0.74	1575	867	663	958	134	3	4 5 6	1	3	old	0	0	0	1	1	1	0	0	0	0	0	0	1	0	0	0	0	0	0	0
O33_V_1_data	1	81	1_handBlender_kitchenTable_C_gazed_L_LS_young_MX.JPG	kitchenTable	young	MX	C	gazed	L	Y	l	0.35	0.73	0.7	941	360	-279	981	583	3	3 4 5	2	1 2	old	0	0	1	1	1	0	0	0	0	0	1	1	0	0	0	0	0	0	0	0
O33_V_1_data	1	85	22_deckCards_table_C_nongazed_L_LS_young_DS.JPG	table	young	DS	C	nongazed	L	Y	l	0.35	0.73	0.79	1266	542	NA	656	NA	2	3 4	0	NaN	old	0	0	1	1	0	0	0	0	0	0	0	0	0	0	0	0	0	0	0	0
O33_V_1_data	1	88	12_holePunch_bathroom_I_nongazed_L_LS_old_MM.JPG	bathroom	old	MM	I	nongazed	L	Y	l	0.35	0.73	0.76	1227	317	NA	1127	NA	2	2 3	0	NaN	old	0	1	1	0	0	0	0	0	0	0	0	0	0	0	0	0	0	0	0	0
O33_V_1_data	1	90	9_TVcontrol_smallSofaStairs_C_gazed_R_LS_old_AF.JPG	smallSofaStairs	old	AF	C	gazed	R	Y	l	0.35	0.73	1.15	1152	491	NA	210	NA	1	3	0	NaN	old	0	0	1	0	0	0	0	0	0	0	0	0	0	0	0	0	0	0	0	0
O33_V_1_data	1	92	6_lamp_kidsBedroom_C_nongazed_R_LS_young_RP.JPG	kidsBedroom	young	RP	C	nongazed	R	Y	l	0.35	0.73	1.06	904	547	NA	590	NA	2	4 5	0	NaN	old	0	0	0	1	1	0	0	0	0	0	0	0	0	0	0	0	0	0	0	0
O33_V_1_data	1	95	25_scarf_grass_C_gazed_R_LS_old_CF.JPG	grass	old	CF	C	gazed	R	Y	l	0.35	0.73	0.24	1124	620	NA	715	NA	1	3	0	NaN	old	0	0	1	0	0	0	0	0	0	0	0	0	0	0	0	0	0	0	0	0
O34_V_2_data	2	2	32_shoppingTrolley_greenWoodBench_C_gazed_R_LS_old_CF.JPG	greenWoodBench	old	CF	C	gazed	R	Y	l	0.33	0.54	0.52	3670	652	417	1568	1068	7	5 6 11 12 13 14 15	4	3 8 9 10	old	0	0	0	0	1	1	0	0	0	0	0	0	1	0	0	0	0	1	1	1
O34_V_2_data	2	5	31_colander_roundGreenBench_I_nongazed_R_LS_old_T.JPG	roundGreenBench	old	T	I	nongazed	R	Y	l	0.33	0.54	0.26	2576	1609	439	1142	642	2	8 9	3	3 4 5	old	0	0	0	0	0	0	0	1	1	0	0	0	1	1	1	0	0	0	0	0
O34_V_2_data	2	9	14_rubberGloves_officeTable_I_gazed_R_LS_old_AC.JPG	officeTable	old	AC	I	gazed	R	Y	l	0.33	0.54	0.11	996	316	NA	474	NA	3	3 4 5	0	NaN	old	0	0	1	1	1	0	0	0	0	0	0	0	0	0	0	0	0	0	0	0
O34_V_2_data	2	13	13_pillow_bedroom_C_nongazed_R_LS_old_CC.JPG	bedroom	old	CC	C	nongazed	R	Y	l	0.33	0.54	0.16	892	271	NA	872	NA	3	2 3 4	0	NaN	old	0	1	1	1	0	0	0	0	0	0	0	0	0	0	0	0	0	0	0	0
O34_V_2_data	2	20	8_teapot_smallSofaTV_C_gazed_R_LS_young_MX.JPG	smallSofaTV	young	MX	C	gazed	R	Y	l	0.33	0.54	0.78	803	398	NA	627	NA	1	3	0	NaN	old	0	0	1	0	0	0	0	0	0	0	0	0	0	0	0	0	0	0	0	0
O34_V_2_data	2	23	24_pingpongBat_pingpongTable_C_gazed_R_LS_young_JJ.JPG	pingpongTable	young	JJ	C	gazed	R	Y	l	0.33	0.54	0.44	1769	794	457	1187	163	2	5 6	1	3	old	0	0	0	0	1	1	0	0	0	0	0	0	1	0	0	0	0	0	0	0
O34_V_2_data	2	27	15_gardenShears_officeFloor_I_nongazed_L_LS_old_MM.JPG	officeFloor	old	MM	I	nongazed	L	Y	l	0.33	0.54	0.26	1163	625	494	407	82	1	5	1	4	old	0	0	0	0	1	0	0	0	0	0	0	0	0	1	0	0	0	0	0	0
O34_V_2_data	2	31	5_softToy_kidsBed_C_nongazed_L_LS_young_RP.JPG	kidsBed	young	RP	C	nongazed	L	Y	l	0.33	0.54	0.64	2225	1946	NA	511	NA	2	9 10	0	NaN	old	0	0	0	0	0	0	0	0	1	1	0	0	0	0	0	0	0	0	0	0
O34_V_2_data	2	34	30_fryingPan_lake_I_gazed_R_LS_old_VS.JPG	lake	old	VS	I	gazed	R	Y	l	0.33	0.54	0.72	2016	986	695	702	79	2	7 8	1	5	old	0	0	0	0	0	0	1	1	0	0	0	0	0	0	1	0	0	0	0	0
O34_V_2_data	2	36	22_TVcontrol_table_I_gazed_L_LS_young_MC.JPG	table	young	MC	I	gazed	L	Y	l	0.33	0.54	0.09	2002	513	NA	924	NA	2	4 5	0	NaN	old	0	0	0	1	1	0	0	0	0	0	0	0	0	0	0	0	0	0	0	0
O34_V_2_data	2	38	17_coat_woodBench_C_nongazed_R_LS_young_DS.JPG	woodBench	young	DS	C	nongazed	R	Y	l	0.33	0.54	0.46	1539	918	536	796	245	2	6 7	1	4	old	0	0	0	0	0	1	1	0	0	0	0	0	0	1	0	0	0	0	0	0
O34_V_2_data	2	41	28_skippingRope_playground2_C_gazed_R_LS_old_CF.JPG	playground2	old	CF	C	gazed	R	Y	l	0.33	0.54	0.19	2537	629	NA	2064	NA	6	4 5 6 7 8 9	0	NaN	old	0	0	0	1	1	1	1	1	1	0	0	0	0	0	0	0	0	0	0	0
O34_V_2_data	2	45	10_frisbee_dinningTable_I_gazed_R_LS_old_AC.JPG	dinningTable	old	AC	I	gazed	R	Y	l	0.33	0.54	0.54	5750	1005	NA	3355	NA	12	6 7 8 9 10 13 14 15 16 17 18 19	0	NaN	old	0	0	0	0	0	1	1	1	1	1	0	0	0	0	0	0	0	0	0	0
O34_V_2_data	2	49	27_hairdryer_playground1_I_nongazed_L_LS_old_T.JPG	playground1	old	T	I	nongazed	L	Y	l	0.33	0.54	0.4	1479	598	NA	602	NA	2	4 5	0	NaN	old	0	0	0	1	1	0	0	0	0	0	0	0	0	0	0	0	0	0	0	0
O34_V_2_data	2	52	23_ladle_pilarsBench_I_nongazed_L_LS_young_JM.JPG	pilarsBench	young	JM	I	nongazed	L	Y	l	0.33	0.54	0.29	1473	748	566	832	125	3	6 7 8	1	5	old	0	0	0	0	0	1	1	1	0	0	0	0	0	0	1	0	0	0	0	0
O34_V_2_data	2	54	7_pot_bigSofa_I_nongazed_R_LS_young_MC.JPG	bigSofa	young	MC	I	nongazed	R	Y	l	0.33	0.54	0.12	990	639	NA	571	NA	2	4 5	0	NaN	old	0	0	0	1	1	0	0	0	0	0	0	0	0	0	0	0	0	0	0	0
O34_V_2_data	2	56	4_pot_kitchenStove_C_gazed_R_LS_young_MX.JPG	kitchenStove	young	MX	C	gazed	R	Y	l	0.33	0.54	0.43	685	207	NA	675	NA	2	2 3	0	NaN	old	0	1	1	0	0	0	0	0	0	0	0	0	0	0	0	0	0	0	0	0
O34_V_2_data	2	67	21_glassesCase_pulpit_C_nongazed_L_LS_young_DS.JPG	pulpit	young	DS	C	nongazed	L	Y	l	0.33	0.54	0.58	1676	1594	569	309	779	1	7	2	4 5	old	0	0	0	0	0	0	1	0	0	0	0	0	0	1	1	0	0	0	0	0
O34_V_2_data	2	70	19_clothesHanger_pinkBench_I_nongazed_L_LS_young_JM.JPG	pinkBench	young	JM	I	nongazed	L	Y	l	0.33	0.54	0.27	1282	840	421	667	182	2	6 7	1	4	old	0	0	0	0	0	1	1	0	0	0	0	0	0	1	0	0	0	0	0	0
O34_V_2_data	2	72	25_scarf_grass_C_nongazed_R_LS_old_MF.JPG	grass	old	MF	C	nongazed	R	Y	l	0.33	0.54	0.16	1372	571	NA	514	NA	3	4 5 6	0	NaN	old	0	0	0	1	1	1	0	0	0	0	0	0	0	0	0	0	0	0	0	0
O34_V_2_data	2	74	6_funnel_kidsBedroom_I_gazed_R_LS_young_RC.JPG	kidsBedroom	young	RC	I	gazed	R	Y	l	0.33	0.54	0.46	1078	430	NA	369	NA	2	3 4	0	NaN	old	0	0	1	1	0	0	0	0	0	0	0	0	0	0	0	0	0	0	0	0
O34_V_2_data	2	77	1_handBlender_kitchenTable_C_nongazed_L_LS_young_RP.JPG	kitchenTable	young	RP	C	nongazed	L	Y	l	0.33	0.54	0.71	3024	1013	-14	1818	824	7	6 7 8 9 10 12 13	4	1 3 4 5	old	0	0	0	0	0	1	1	1	1	1	1	0	1	1	1	0	0	0	0	0
O34_V_2_data	2	81	29_sneackers_stoneBench_C_nongazed_L_LS_old_MF.JPG	stoneBench	old	MF	C	nongazed	L	Y	l	0.33	0.54	0.62	1145	808	479	549	60	2	6 7	1	3	old	0	0	0	0	0	1	1	0	0	0	0	0	1	0	0	0	0	0	0	0
O34_V_2_data	2	85	2_toiletBrush_kitchenFloor_I_gazed_L_LS_young_RC.JPG	kitchenFloor	young	RC	I	gazed	L	Y	l	0.33	0.54	0.68	1325	468	NA	1025	NA	2	4 5	0	NaN	old	0	0	0	1	1	0	0	0	0	0	0	0	0	0	0	0	0	0	0	0
O34_V_2_data	2	88	16_computerMouse_officeDesk_C_gazed_L_LS_old_AF.JPG	officeDesk	old	AF	C	gazed	L	Y	l	0.33	0.54	0.47	1136	234	NA	575	NA	3	2 3 4	0	NaN	old	0	1	1	1	0	0	0	0	0	0	0	0	0	0	0	0	0	0	0	0
O34_V_2_data	2	90	18_lamp_wallBench_I_gazed_L_LS_young_MC.JPG	wallBench	young	MC	I	gazed	L	Y	l	0.33	0.54	0.33	1723	751	243	381	638	3	4 6 7	3	2 8 9	old	0	0	0	1	0	1	1	0	0	0	0	1	0	0	0	0	0	1	1	0
O34_V_2_data	2	92	9_TVcontrol_smallSofaStairs_C_nongazed_R_LS_old_CC.JPG	smallSofaStairs	old	CC	C	nongazed	R	Y	l	0.33	0.54	0.26	1038	743	387	490	163	1	6	1	4	old	0	0	0	0	0	1	0	0	0	0	0	0	0	1	0	0	0	0	0	0
O34_V_2_data	2	95	26_kettle_birdsCage_I_gazed_L_LS_old_VS.JPG	birdsCage	old	VS	I	gazed	L	Y	l	0.33	0.54	0.16	1243	830	464	630	166	1	5	1	3	old	0	0	0	0	1	0	0	0	0	0	0	0	1	0	0	0	0	0	0	0
O35_V_3_data	3	4	3_kettle_kitchenCounter_C_gazed_L_LS_young_MX.JPG	kitchenCounter	young	MX	C	gazed	L	Y	l	0.43	0.92	0.35	929	429	NA	914	NA	2	3 4	0	NaN	old	0	0	1	1	0	0	0	0	0	0	0	0	0	0	0	0	0	0	0	0
O35_V_3_data	3	7	14_rubberGloves_officeTable_I_nongazed_R_LS_old_MM.JPG	officeTable	old	MM	I	nongazed	R	Y	l	0.43	0.92	0.1	2099	1209	785	460	370	2	6 7	1	5	old	0	0	0	0	0	1	1	0	0	0	0	0	0	0	1	0	0	0	0	0
O35_V_3_data	3	15	5_paintRoller_kidsBed_I_gazed_L_LS_young_RC.JPG	kidsBed	young	RC	I	gazed	L	Y	l	0.43	0.92	0.9	1079	945	NA	535	NA	1	6	0	NaN	old	0	0	0	0	0	1	0	0	0	0	0	0	0	0	0	0	0	0	0	0
O35_V_3_data	3	18	22_TVcontrol_table_I_nongazed_L_LS_young_JM.JPG	table	young	JM	I	nongazed	L	Y	l	0.43	0.92	1.08	1134	385	NA	1146	NA	3	2 3 4	0	NaN	old	0	1	1	1	0	0	0	0	0	0	0	0	0	0	0	0	0	0	0	0
O35_V_3_data	3	20	29_dustpanBrush_stoneBench_I_gazed_L_LS_old_VS.JPG	stoneBench	old	VS	I	gazed	L	Y	l	0.43	0.92	0.38	1001	632	984	296	289	1	4	1	5	old	0	0	0	1	0	0	0	0	0	0	0	0	0	0	1	0	0	0	0	0
O35_V_3_data	3	25	9_pingpongBat_smallSofaStairs_I_gazed_R_LS_old_AC.JPG	smallSofaStairs	old	AC	I	gazed	R	Y	l	0.43	0.92	0.48	969	580	423	692	99	2	4 5	1	3	old	0	0	0	1	1	0	0	0	0	0	0	0	1	0	0	0	0	0	0	0
O35_V_3_data	3	29	2_toiletBrush_kitchenFloor_I_nongazed_L_LS_young_MC.JPG	kitchenFloor	young	MC	I	nongazed	L	Y	l	0.43	0.92	1.07	1446	736	NA	1115	NA	2	4 5	0	NaN	old	0	0	0	1	1	0	0	0	0	0	0	0	0	0	0	0	0	0	0	0
O35_V_3_data	3	33	13_cleaningSpray_bedroom_I_gazed_R_LS_old_AC.JPG	bedroom	old	AC	I	gazed	R	Y	l	0.43	0.92	0.45	1022	410	NA	608	NA	2	3 4	0	NaN	old	0	0	1	1	0	0	0	0	0	0	0	0	0	0	0	0	0	0	0	0
O35_V_3_data	3	36	27_rollerblades_playground1_C_gazed_L_LS_old_CF.JPG	playground1	old	CF	C	gazed	L	Y	l	0.43	0.92	0.95	980	422	NA	927	NA	2	3 4	0	NaN	old	0	0	1	1	0	0	0	0	0	0	0	0	0	0	0	0	0	0	0	0
O35_V_3_data	3	38	26_kettle_birdsCage_I_nongazed_L_LS_old_T.JPG	birdsCage	old	T	I	nongazed	L	Y	l	0.43	0.92	0.54	783	305	NA	842	NA	2	3 4	0	NaN	old	0	0	1	1	0	0	0	0	0	0	0	0	0	0	0	0	0	0	0	0
O35_V_3_data	3	40	23_waterBottle_pilarsBench_C_gazed_L_LS_young_JJ.JPG	pilarsBench	young	JJ	C	gazed	L	Y	l	0.43	0.92	0.89	906	512	NA	817	NA	1	3	0	NaN	old	0	0	1	0	0	0	0	0	0	0	0	0	0	0	0	0	0	0	0	0
O35_V_3_data	3	43	15_magazineHolder_officeFloor_C_gazed_L_LS_old_AF.JPG	officeFloor	old	AF	C	gazed	L	Y	l	0.43	0.92	1.01	1306	277	NA	1352	NA	3	2 3 4	0	NaN	old	0	1	1	1	0	0	0	0	0	0	0	0	0	0	0	0	0	0	0	0
O35_V_3_data	3	47	4_pot_kitchenStove_C_nongazed_R_LS_young_RP.JPG	kitchenStove	young	RP	C	nongazed	R	Y	l	0.43	0.92	0.94	1294	560	NA	722	NA	2	3 4	0	NaN	old	0	0	1	1	0	0	0	0	0	0	0	0	0	0	0	0	0	0	0	0
O35_V_3_data	3	51	7_throw_bigSofa_C_gazed_R_LS_young_MX.JPG	bigSofa	young	MX	C	gazed	R	Y	l	0.43	0.92	0.65	1519	597	NA	500	NA	1	4	0	NaN	old	0	0	0	1	0	0	0	0	0	0	0	0	0	0	0	0	0	0	0	0
O35_V_3_data	3	54	25_tapDispender_grass_I_gazed_R_LS_old_VS.JPG	grass	old	VS	I	gazed	R	Y	l	0.43	0.92	0.87	1711	749	298	775	385	2	3 4	1	2	old	0	0	1	1	0	0	0	0	0	0	0	1	0	0	0	0	0	0	0	0
O35_V_3_data	3	56	6_funnel_kidsBedroom_I_nongazed_R_LS_young_MC.JPG	kidsBedroom	young	MC	I	nongazed	R	Y	l	0.43	0.92	0.96	979	355	NA	860	NA	3	2 3 4	0	NaN	old	0	1	1	1	0	0	0	0	0	0	0	0	0	0	0	0	0	0	0	0
O35_V_3_data	3	58	24_pingpongBat_pingpongTable_C_nongazed_R_LS_young_DS.JPG	pingpongTable	young	DS	C	nongazed	R	Y	l	0.43	0.92	0.56	883	544	NA	688	NA	1	3	0	NaN	old	0	0	1	0	0	0	0	0	0	0	0	0	0	0	0	0	0	0	0	0
O35_V_3_data	3	61	20_plate_picnicTable_C_nongazed_L_LS_young_DS.JPG	picnicTable	young	DS	C	nongazed	L	Y	l	0.43	0.92	0.95	802	329	NA	868	NA	1	2	0	NaN	old	0	1	0	0	0	0	0	0	0	0	0	0	0	0	0	0	0	0	0	0
O35_V_3_data	3	65	8_teapot_smallSofaTV_C_nongazed_R_LS_young_RP.JPG	smallSofaTV	young	RP	C	nongazed	R	Y	l	0.43	0.92	0.65	774	288	NA	753	NA	2	2 3	0	NaN	old	0	1	1	0	0	0	0	0	0	0	0	0	0	0	0	0	0	0	0	0
O35_V_3_data	3	69	21_computerMouse_pulpit_I_gazed_L_LS_young_MC.JPG	pulpit	young	MC	I	gazed	L	Y	l	0.43	0.92	0.57	1300	347	NA	1382	NA	1	2	0	NaN	old	0	1	0	0	0	0	0	0	0	0	0	0	0	0	0	0	0	0	0	0
O35_V_3_data	3	72	11_secateurs_balcony_C_gazed_L_LS_old_AF.JPG	balcony	old	AF	C	gazed	L	Y	l	0.43	0.92	0.19	1132	558	377	477	480	2	4 5	2	3 6	old	0	0	0	1	1	0	0	0	0	0	0	0	1	0	0	1	0	0	0	0
O35_V_3_data	3	74	30_fryingPan_lake_I_nongazed_R_LS_old_T.JPG	lake	old	T	I	nongazed	R	Y	l	0.43	0.92	0.82	1488	737	NA	716	NA	3	4 5 6	0	NaN	old	0	0	0	1	1	1	0	0	0	0	0	0	0	0	0	0	0	0	0	0
O35_V_3_data	3	76	28_skippingRope_playground2_C_nongazed_R_LS_old_MF.JPG	playground2	old	MF	C	nongazed	R	Y	l	0.43	0.92	0.69	1774	883	670	1267	148	3	5 6 7	1	4	old	0	0	0	0	1	1	1	0	0	0	0	0	0	1	0	0	0	0	0	0
O35_V_3_data	3	79	17_sleepers_woodBench_I_gazed_R_LS_young_MC.JPG	woodBench	young	MC	I	gazed	R	Y	l	0.43	0.92	0.17	1031	566	NA	335	NA	1	4	0	NaN	old	0	0	0	1	0	0	0	0	0	0	0	0	0	0	0	0	0	0	0	0
O35_V_3_data	3	83	1_hairDryer_kitchenTable_I_gazed_L_LS_young_RC.JPG	kitchenTable	young	RC	I	gazed	L	Y	l	0.43	0.92	0.77	830	364	-124	353	456	1	2	1	1	old	0	1	0	0	0	0	0	0	0	0	1	0	0	0	0	0	0	0	0	0
O35_V_3_data	3	87	19_frisbee_pinkBench_C_gazed_L_LS_young_JJ.JPG	pinkBench	young	JJ	C	gazed	L	Y	l	0.43	0.92	0.69	1311	349	NA	1371	NA	3	2 3 4	0	NaN	old	0	1	1	1	0	0	0	0	0	0	0	0	0	0	0	0	0	0	0	0
O35_V_3_data	3	90	10_frisbee_dinningTable_I_nongazed_R_LS_old_MM.JPG	dinningTable	old	MM	I	nongazed	R	Y	l	0.43	0.92	1.05	952	319	NA	547	NA	2	3 4	0	NaN	old	0	0	1	1	0	0	0	0	0	0	0	0	0	0	0	0	0	0	0	0
O35_V_3_data	3	92	16_computerMouse_officeDesk_C_nongazed_L_LS_old_CC.JPG	officeDesk	old	CC	C	nongazed	L	Y	l	0.43	0.92	0.62	1051	317	NA	529	NA	2	2 3	0	NaN	old	0	1	1	0	0	0	0	0	0	0	0	0	0	0	0	0	0	0	0	0
O35_V_3_data	3	94	32_shoppingTrolley_greenWoodBench_C_nongazed_R_LS_old_MF.JPG	greenWoodBench	old	MF	C	nongazed	R	Y	l	0.43	0.92	0.75	1637	511	1219	640	479	2	3 4	1	5	old	0	0	1	1	0	0	0	0	0	0	0	0	0	0	1	0	0	0	0	0
O36_V_4_data	4	2	16_spongeScourer_officeDesk_I_gazed_L_LS_old_AC.JPG	officeDesk	old	AC	I	gazed	L	Y	l	0.47	0.77	0.58	1336	240	NA	1330	NA	2	2 3	0	NaN	old	0	1	1	0	0	0	0	0	0	0	0	0	0	0	0	0	0	0	0	0
O36_V_4_data	4	13	22_deckCards_table_C_gazed_L_LS_young_JJ.JPG	table	young	JJ	C	gazed	L	Y	l	0.47	0.77	0.65	1386	571	NA	1049	NA	2	3 4	0	NaN	old	0	0	1	1	0	0	0	0	0	0	0	0	0	0	0	0	0	0	0	0
O36_V_4_data	4	16	29_dustpanBrush_stoneBench_I_nongazed_L_LS_old_T.JPG	stoneBench	old	T	I	nongazed	L	Y	l	0.47	0.77	0.51	2034	1187	284	915	370	2	7 8	2	3 4	old	0	0	0	0	0	0	1	1	0	0	0	0	1	1	0	0	0	0	0	0
O36_V_4_data	4	18	28_teapot_playground2_I_gazed_R_LS_old_VS.JPG	playground2	old	VS	I	gazed	R	Y	l	0.47	0.77	0.39	1172	505	1162	273	222	1	3	1	5	old	0	0	1	0	0	0	0	0	0	0	0	0	0	0	1	0	0	0	0	0
O36_V_4_data	4	20	14_tapDispenser_officeTable_C_gazed_R_LS_old_AF.JPG	officeTable	old	AF	C	gazed	R	Y	l	0.47	0.77	0.43	1027	204	NA	322	NA	2	2 3	0	NaN	old	0	1	1	0	0	0	0	0	0	0	0	0	0	0	0	0	0	0	0	0
O36_V_4_data	4	23	9_pingpongBat_smallSofaStairs_I_nongazed_R_LS_old_MM.JPG	smallSofaStairs	old	MM	I	nongazed	R	Y	l	0.47	0.77	0.7	1063	519	249	818	207	2	4 5	1	3	old	0	0	0	1	1	0	0	0	0	0	0	0	1	0	0	0	0	0	0	0
O36_V_4_data	4	27	15_magazineHolder_officeFloor_C_nongazed_L_LS_old_CC.JPG	officeFloor	old	CC	C	nongazed	L	Y	l	0.47	0.77	0.72	1065	252	NA	689	NA	2	3 4	0	NaN	old	0	0	1	1	0	0	0	0	0	0	0	0	0	0	0	0	0	0	0	0
O36_V_4_data	4	34	4_softToy_kitchenStove_I_gazed_R_LS_young_RC.JPG	kitchenStove	young	RC	I	gazed	R	Y	l	0.47	0.77	0.73	1003	268	NA	556	NA	2	2 5	0	NaN	old	0	1	0	0	1	0	0	0	0	0	0	0	0	0	0	0	0	0	0	0
O36_V_4_data	4	36	26_ball_birdsCage_C_gazed_L_LS_old_CF.JPG	birdsCage	old	CF	C	gazed	L	Y	l	0.47	0.77	0.61	895	283	NA	410	NA	1	2	0	NaN	old	0	1	0	0	0	0	0	0	0	0	0	0	0	0	0	0	0	0	0	0
O36_V_4_data	4	38	2_dustpanBrush_kitchenFloor_C_gazed_L_LS_young_MX.JPG	kitchenFloor	young	MX	C	gazed	L	Y	l	0.47	0.77	0.67	703	242	NA	418	NA	2	2 3	0	NaN	old	0	1	1	0	0	0	0	0	0	0	0	0	0	0	0	0	0	0	0	0
O36_V_4_data	4	41	27_rollerblades_playground1_C_nongazed_L_LS_old_MF.JPG	playground1	old	MF	C	nongazed	L	Y	l	0.47	0.77	0.72	757	337	NA	612	NA	2	3 4	0	NaN	old	0	0	1	1	0	0	0	0	0	0	0	0	0	0	0	0	0	0	0	0
O36_V_4_data	4	45	5_paintRoller_kidsBed_I_nongazed_L_LS_young_MC.JPG	kidsBed	young	MC	I	nongazed	L	Y	l	0.47	0.77	0.59	1014	682	405	556	205	2	4 5	1	3	old	0	0	0	1	1	0	0	0	0	0	0	0	1	0	0	0	0	0	0	0
O36_V_4_data	4	49	32_bucket_greenWoodBench_I_gazed_R_LS_old_VS.JPG	greenWoodBench	old	VS	I	gazed	R	Y	l	0.47	0.77	0.76	618	336	118	527	144	2	4 5	2	2 3	old	0	0	0	1	1	0	0	0	0	0	0	1	1	0	0	0	0	0	0	0
O36_V_4_data	4	52	18_book_wallBench_C_gazed_L_LS_young_JJ.JPG	wallBench	young	JJ	C	gazed	L	Y	l	0.47	0.77	0.7	1171	564	NA	993	NA	2	4 5	0	NaN	old	0	0	0	1	1	0	0	0	0	0	0	0	0	0	0	0	0	0	0	0
O36_V_4_data	4	54	1_hairDryer_kitchenTable_I_nongazed_L_LS_young_MC.JPG	kitchenTable	young	MC	I	nongazed	L	Y	l	0.47	0.77	0.6	1138	397	-168	289	532	2	2 3	1	1	old	0	1	1	0	0	0	0	0	0	0	1	0	0	0	0	0	0	0	0	0
O36_V_4_data	4	56	12_holePunch_bathroom_I_gazed_L_LS_old_AC.JPG	bathroom	old	AC	I	gazed	L	Y	l	0.47	0.77	0.48	1047	257	NA	361	NA	2	2 3	0	NaN	old	0	1	1	0	0	0	0	0	0	0	0	0	0	0	0	0	0	0	0	0
O36_V_4_data	4	59	7_throw_bigSofa_C_nongazed_R_LS_young_RP.JPG	bigSofa	young	RP	C	nongazed	R	Y	l	0.47	0.77	0.71	1504	984	483	730	235	2	5 6	1	3	old	0	0	0	0	1	1	0	0	0	0	0	0	1	0	0	0	0	0	0	0
O36_V_4_data	4	63	23_waterBottle_pilarsBench_C_nongazed_L_LS_young_DS.JPG	pilarsBench	young	DS	C	nongazed	L	Y	l	0.47	0.77	0.77	1317	358	NA	529	NA	2	2 3	0	NaN	old	0	1	1	0	0	0	0	0	0	0	0	0	0	0	0	0	0	0	0	0
O36_V_4_data	4	70	11_secateurs_balcony_C_nongazed_L_LS_old_CC.JPG	balcony	old	CC	C	nongazed	L	Y	l	0.47	0.77	1.07	1721	860	684	316	120	2	4 5	1	3	old	0	0	0	1	1	0	0	0	0	0	0	0	1	0	0	0	0	0	0	0
O36_V_4_data	4	72	21_computerMouse_pulpit_I_nongazed_L_LS_young_JM.JPG	pulpit	young	JM	I	nongazed	L	Y	l	0.47	0.77	0.78	1662	347	1668	1205	230	3	3 4 5	1	6	old	0	0	1	1	1	0	0	0	0	0	0	0	0	0	0	1	0	0	0	0
O36_V_4_data	4	74	13_cleaningSpray_bedroom_I_nongazed_R_LS_old_MM.JPG	bedroom	old	MM	I	nongazed	R	Y	l	0.47	0.77	0.55	1620	566	NA	826	NA	4	5 6 7 9	0	NaN	old	0	0	0	0	1	1	1	0	1	0	0	0	0	0	0	0	0	0	0	0
O36_V_4_data	4	81	19_frisbee_pinkBench_C_nongazed_L_LS_young_DS.JPG	pinkBench	young	DS	C	nongazed	L	Y	l	0.47	0.77	0.19	1028	235	815	472	376	2	3 4	2	5 6	old	0	0	1	1	0	0	0	0	0	0	0	0	0	0	1	1	0	0	0	0
O36_V_4_data	4	85	3_kettle_kitchenCounter_C_nongazed_L_LS_young_RP.JPG	kitchenCounter	young	RP	C	nongazed	L	Y	l	0.47	0.77	0.44	712	268	NA	294	NA	2	2 3	0	NaN	old	0	1	1	0	0	0	0	0	0	0	0	0	0	0	0	0	0	0	0	0
O36_V_4_data	4	88	8_ball_smallSofaTV_I_gazed_R_LS_young_RC.JPG	smallSofaTV	young	RC	I	gazed	R	Y	l	0.47	0.77	0.85	1289	420	NA	248	NA	1	3	0	NaN	old	0	0	1	0	0	0	0	0	0	0	0	0	0	0	0	0	0	0	0	0
O36_V_4_data	4	90	17_sleepers_woodBench_I_nongazed_R_LS_young_JM.JPG	woodBench	young	JM	I	nongazed	R	Y	l	0.47	0.77	0.54	1406	507	NA	329	NA	1	3	0	NaN	old	0	0	1	0	0	0	0	0	0	0	0	0	0	0	0	0	0	0	0	0
O36_V_4_data	4	92	24_stapler_pingpongTable_I_gazed_R_LS_young_MC.JPG	pingpongTable	young	MC	I	gazed	R	Y	l	0.47	0.77	0.49	1415	531	316	431	157	2	3 4	1	2	old	0	0	1	1	0	0	0	0	0	0	0	1	0	0	0	0	0	0	0	0
O36_V_4_data	4	95	10_napkins_dinningTable_C_gazed_R_LS_old_AF.JPG	dinningTable	old	AF	C	gazed	R	Y	l	0.47	0.77	0.74	1074	616	392	165	154	1	4	1	3	old	0	0	0	1	0	0	0	0	0	0	0	0	1	0	0	0	0	0	0	0
O37_V_5_data	5	4	10_napkins_dinningTable_C_nongazed_R_LS_young_RP.JPG	dinningTable	young	RP	C	nongazed	R	Y	l	0.2	0.52	0.26	706	392	NA	298	NA	1	3	0	NaN	old	0	0	1	0	0	0	0	0	0	0	0	0	0	0	0	0	0	0	0	0
O37_V_5_data	5	7	12_holePunch_bathroom_I_nongazed_L_LS_young_MC.JPG	bathroom	young	MC	I	nongazed	L	Y	l	0.2	0.52	0.29	1278	621	NA	766	NA	2	3 4	0	NaN	old	0	0	1	1	0	0	0	0	0	0	0	0	0	0	0	0	0	0	0	0
O37_V_5_data	5	9	13_pillow_bedroom_C_gazed_R_LS_young_MX.JPG	bedroom	young	MX	C	gazed	R	Y	l	0.2	0.52	0.28	652	379	NA	155	NA	1	3	0	NaN	old	0	0	1	0	0	0	0	0	0	0	0	0	0	0	0	0	0	0	0	0
O37_V_5_data	5	11	7_pot_bigSofa_I_gazed_R_LS_old_AC.JPG	bigSofa	old	AC	I	gazed	R	Y	l	0.2	0.52	0.3	844	416	NA	372	NA	2	3 4	0	NaN	old	0	0	1	1	0	0	0	0	0	0	0	0	0	0	0	0	0	0	0	0
O37_V_5_data	5	14	16_spongeScourer_officeDesk_I_nongazed_L_LS_young_MC.JPG	officeDesk	young	MC	I	nongazed	L	Y	l	0.2	0.52	0.42	970	355	NA	494	NA	2	3 4	0	NaN	old	0	0	1	1	0	0	0	0	0	0	0	0	0	0	0	0	0	0	0	0
O37_V_5_data	5	18	23_ladle_pilarsBench_I_gazed_L_LS_old_VS.JPG	pilarsBench	old	VS	I	gazed	L	Y	l	0.2	0.52	0.27	789	311	NA	325	NA	2	2 3	0	NaN	old	0	1	1	0	0	0	0	0	0	0	0	0	0	0	0	0	0	0	0	0
O37_V_5_data	5	22	5_softToy_kidsBed_C_gazed_L_LS_old_AF.JPG	kidsBed	old	AF	C	gazed	L	Y	l	0.2	0.52	0.39	613	293	NA	255	NA	2	2 3	0	NaN	old	0	1	1	0	0	0	0	0	0	0	0	0	0	0	0	0	0	0	0	0
O37_V_5_data	5	25	17_coat_woodBench_C_gazed_R_LS_old_CF.JPG	woodBench	old	CF	C	gazed	R	Y	l	0.2	0.52	0.39	612	274	NA	268	NA	1	2	0	NaN	old	0	1	0	0	0	0	0	0	0	0	0	0	0	0	0	0	0	0	0	0
O37_V_5_data	5	27	8_ball_smallSofaTV_I_nongazed_R_LS_old_MM.JPG	smallSofaTV	old	MM	I	nongazed	R	Y	l	0.2	0.52	0.65	506	277	NA	470	NA	2	2 3	0	NaN	old	0	1	1	0	0	0	0	0	0	0	0	0	0	0	0	0	0	0	0	0
O37_V_5_data	5	32	32_bucket_greenWoodBench_I_nongazed_R_LS_young_JM.JPG	greenWoodBench	young	JM	I	nongazed	R	Y	l	0.2	0.52	0.25	1087	457	266	561	126	2	3 5	1	2	old	0	0	1	0	1	0	0	0	0	0	0	1	0	0	0	0	0	0	0	0
O37_V_5_data	5	36	26_ball_birdsCage_C_nongazed_L_LS_young_DS.JPG	birdsCage	young	DS	C	nongazed	L	Y	l	0.2	0.52	0.37	1025	398	NA	435	NA	2	3 4	0	NaN	old	0	0	1	1	0	0	0	0	0	0	0	0	0	0	0	0	0	0	0	0
O37_V_5_data	5	40	1_handBlender_kitchenTable_C_gazed_L_LS_old_AF.JPG	kitchenTable	old	AF	C	gazed	L	Y	l	0.2	0.52	0.4	2110	783	-183	813	682	4	4 5 6 9	2	1 3	old	0	0	0	1	1	1	0	0	1	0	1	0	1	0	0	0	0	0	0	0
O37_V_5_data	5	43	4_softToy_kitchenStove_I_nongazed_R_LS_old_MM.JPG	kitchenStove	old	MM	I	nongazed	R	Y	l	0.2	0.52	0.52	432	241	NA	359	NA	2	2 3	0	NaN	old	0	1	1	0	0	0	0	0	0	0	0	0	0	0	0	0	0	0	0	0
O37_V_5_data	5	45	3_rake_kitchenCounter_I_gazed_L_LS_old_AC.JPG	kitchenCounter	old	AC	I	gazed	L	Y	l	0.2	0.52	0.5	2386	508	NA	726	NA	5	3 4 6 9 10	0	NaN	old	0	0	1	1	0	1	0	0	1	1	0	0	0	0	0	0	0	0	0	0
O37_V_5_data	5	47	2_dustpanBrush_kitchenFloor_C_nongazed_L_LS_old_CC.JPG	kitchenFloor	old	CC	C	nongazed	L	Y	l	0.2	0.52	0.07	1148	616	NA	685	NA	2	4 5	0	NaN	old	0	0	0	1	1	0	0	0	0	0	0	0	0	0	0	0	0	0	0	0
O37_V_5_data	5	50	6_lamp_kidsBedroom_C_nongazed_R_LS_old_CC.JPG	kidsBedroom	old	CC	C	nongazed	R	Y	l	0.2	0.52	0.39	656	447	NA	235	NA	1	3	0	NaN	old	0	0	1	0	0	0	0	0	0	0	0	0	0	0	0	0	0	0	0	0
O37_V_5_data	5	54	25_scarf_grass_C_gazed_R_LS_young_JJ.JPG	grass	young	JJ	C	gazed	R	Y	l	0.2	0.52	0.56	1062	485	NA	790	NA	2	3 4	0	NaN	old	0	0	1	1	0	0	0	0	0	0	0	0	0	0	0	0	0	0	0	0
O37_V_5_data	5	61	15_gardenShears_officeFloor_I_gazed_L_LS_young_RC.JPG	officeFloor	young	RC	I	gazed	L	Y	l	0.2	0.52	0.54	736	261	NA	646	NA	2	2 3	0	NaN	old	0	1	1	0	0	0	0	0	0	0	0	0	0	0	0	0	0	0	0	0
O37_V_5_data	5	63	28_teapot_playground2_I_nongazed_R_LS_young_JM.JPG	playground2	young	JM	I	nongazed	R	Y	l	0.2	0.52	0.28	1556	918	256	827	284	1	5	2	2 3	old	0	0	0	0	1	0	0	0	0	0	0	1	1	0	0	0	0	0	0	0
O37_V_5_data	5	65	29_sneackers_stoneBench_C_gazed_L_LS_young_JJ.JPG	stoneBench	young	JJ	C	gazed	L	Y	l	0.2	0.52	0.38	708	395	NA	229	NA	1	3	0	NaN	old	0	0	1	0	0	0	0	0	0	0	0	0	0	0	0	0	0	0	0	0
O37_V_5_data	5	68	24_stapler_pingpongTable_I_nongazed_R_LS_old_T.JPG	pingpongTable	old	T	I	nongazed	R	Y	l	0.2	0.52	0.28	1092	685	448	490	169	1	4	1	3	old	0	0	0	1	0	0	0	0	0	0	0	0	1	0	0	0	0	0	0	0
O37_V_5_data	5	76	14_tapDispenser_officeTable_C_nongazed_R_LS_young_RP.JPG	officeTable	young	RP	C	nongazed	R	Y	l	0.2	0.52	0.37	798	427	NA	277	NA	1	4	0	NaN	old	0	0	0	1	0	0	0	0	0	0	0	0	0	0	0	0	0	0	0	0
O37_V_5_data	5	79	30_cap_lake_C_nongazed_R_LS_young_DS.JPG	lake	young	DS	C	nongazed	R	Y	l	0.2	0.52	0.64	870	500	NA	551	NA	2	4 5	0	NaN	old	0	0	0	1	1	0	0	0	0	0	0	0	0	0	0	0	0	0	0	0
O37_V_5_data	5	81	27_hairdryer_playground1_I_gazed_L_LS_young_MC.JPG	playground1	young	MC	I	gazed	L	Y	l	0.2	0.52	0.34	797	277	NA	226	NA	2	2 3	0	NaN	old	0	1	1	0	0	0	0	0	0	0	0	0	0	0	0	0	0	0	0	0
O37_V_5_data	5	83	11_whisker_balcony_I_gazed_L_LS_young_RC.JPG	balcony	young	RC	I	gazed	L	Y	l	0.2	0.52	0.09	662	344	NA	189	NA	1	3	0	NaN	old	0	0	1	0	0	0	0	0	0	0	0	0	0	0	0	0	0	0	0	0
O37_V_5_data	5	86	18_book_wallBench_C_nongazed_L_LS_old_MF.JPG	wallBench	old	MF	C	nongazed	L	Y	l	0.2	0.52	0.04	1630	518	1570	405	362	1	3	1	6	old	0	0	1	0	0	0	0	0	0	0	0	0	0	0	0	1	0	0	0	0
O37_V_5_data	5	90	19_clothesHanger_pinkBench_I_gazed_L_LS_old_VS.JPG	pinkBench	old	VS	I	gazed	L	Y	l	0.2	0.52	0.4	1104	450	NA	397	NA	2	3 4	0	NaN	old	0	0	1	1	0	0	0	0	0	0	0	0	0	0	0	0	0	0	0	0
O37_V_5_data	5	94	21_glassesCase_pulpit_C_gazed_L_LS_old_CF.JPG	pulpit	old	CF	C	gazed	L	Y	l	0.2	0.52	0.27	2010	1106	486	516	521	2	5 6	2	3 4	old	0	0	0	0	1	1	0	0	0	0	0	0	1	1	0	0	0	0	0	0
O37_V_5_data	5	96	20_bathSponge_picnicTable_I_nongazed_L_LS_old_T.JPG	picnicTable	old	T	I	nongazed	L	Y	l	0.2	0.52	0.3	1786	321	NA	402	NA	1	2	0	NaN	old	0	1	0	0	0	0	0	0	0	0	0	0	0	0	0	0	0	0	0	0
O38_V_6_data	6	4	7_pot_bigSofa_I_nongazed_R_LS_old_MM.JPG	bigSofa	old	MM	I	nongazed	R	Y	l	0.3	0.77	0.4	1438	623	345	1205	196	3	4 5 6	1	3	old	0	0	0	1	1	1	0	0	0	0	0	0	1	0	0	0	0	0	0	0
O38_V_6_data	6	9	17_coat_woodBench_C_nongazed_R_LS_old_MF.JPG	woodBench	old	MF	C	nongazed	R	Y	l	0.3	0.77	0.72	1453	332	NA	1227	NA	3	2 3 4	0	NaN	old	0	1	1	1	0	0	0	0	0	0	0	0	0	0	0	0	0	0	0	0
O38_V_6_data	6	11	28_skippingRope_playground2_C_gazed_R_LS_young_JJ.JPG	playground2	young	JJ	C	gazed	R	Y	l	0.3	0.77	0.67	1730	475	NA	1678	NA	1	4	0	NaN	old	0	0	0	1	0	0	0	0	0	0	0	0	0	0	0	0	0	0	0	0
O38_V_6_data	6	14	1_handBlender_kitchenTable_C_nongazed_L_LS_old_CC.JPG	kitchenTable	old	CC	C	nongazed	L	Y	l	0.3	0.77	0.54	1619	332	-65	1563	325	5	2 3 4 5 6	1	1	old	0	1	1	1	1	1	0	0	0	0	1	0	0	0	0	0	0	0	0	0
O38_V_6_data	6	18	24_pingpongBat_pingpongTable_C_gazed_R_LS_old_CF.JPG	pingpongTable	old	CF	C	gazed	R	Y	l	0.3	0.77	0.53	1470	387	NA	1221	NA	2	2 3	0	NaN	old	0	1	1	0	0	0	0	0	0	0	0	0	0	0	0	0	0	0	0	0
O38_V_6_data	6	22	18_lamp_wallBench_I_gazed_L_LS_old_VS.JPG	wallBench	old	VS	I	gazed	L	Y	l	0.3	0.77	0.64	1366	417	NA	1361	NA	2	3 4	0	NaN	old	0	0	1	1	0	0	0	0	0	0	0	0	0	0	0	0	0	0	0	0
O38_V_6_data	6	25	20_plate_picnicTable_C_gazed_L_LS_old_CF.JPG	picnicTable	old	CF	C	gazed	L	Y	l	0.3	0.77	0.69	1536	697	NA	989	NA	2	4 5	0	NaN	old	0	0	0	1	1	0	0	0	0	0	0	0	0	0	0	0	0	0	0	0
O38_V_6_data	6	27	12_bathSponge_bathroom_C_gazed_L_LS_young_MX.JPG	bathroom	young	MX	C	gazed	L	Y	l	0.3	0.77	0.76	2486	295	NA	2098	NA	6	2 3 5 6 7 8	0	NaN	old	0	1	1	0	1	1	1	1	0	0	0	0	0	0	0	0	0	0	0	0
O38_V_6_data	6	29	29_sneackers_stoneBench_C_nongazed_L_LS_young_DS.JPG	stoneBench	young	DS	C	nongazed	L	Y	l	0.3	0.77	0.45	1913	308	NA	1973	NA	3	3 4 5	0	NaN	old	0	0	1	1	1	0	0	0	0	0	0	0	0	0	0	0	0	0	0	0
O38_V_6_data	6	32	31_colander_roundGreenBench_I_nongazed_R_LS_young_JM.JPG	roundGreenBench	young	JM	I	nongazed	R	Y	l	0.3	0.77	0.7	2013	953	483	1485	389	1	4	1	3	old	0	0	0	1	0	0	0	0	0	0	0	0	1	0	0	0	0	0	0	0
O38_V_6_data	6	36	15_gardenShears_officeFloor_I_nongazed_L_LS_young_MC.JPG	officeFloor	young	MC	I	nongazed	L	Y	l	0.3	0.77	1	1179	336	NA	985	NA	2	3 4	0	NaN	old	0	0	1	1	0	0	0	0	0	0	0	0	0	0	0	0	0	0	0	0
O38_V_6_data	6	40	21_glassesCase_pulpit_C_nongazed_L_LS_old_MF.JPG	pulpit	old	MF	C	nongazed	L	Y	l	0.3	0.77	0.8	2415	1379	832	1441	480	2	7 8	1	6	old	0	0	0	0	0	0	1	1	0	0	0	0	0	0	0	1	0	0	0	0
O38_V_6_data	6	43	6_funnel_kidsBedroom_I_gazed_R_LS_old_AC.JPG	kidsBedroom	old	AC	I	gazed	R	Y	l	0.3	0.77	0.71	1605	315	NA	1425	NA	2	3 4	0	NaN	old	0	0	1	1	0	0	0	0	0	0	0	0	0	0	0	0	0	0	0	0
O38_V_6_data	6	45	4_pot_kitchenStove_C_gazed_R_LS_old_AF.JPG	kitchenStove	old	AF	C	gazed	R	Y	l	0.3	0.77	0.46	1018	290	NA	876	NA	1	3	0	NaN	old	0	0	1	0	0	0	0	0	0	0	0	0	0	0	0	0	0	0	0	0
O38_V_6_data	6	47	23_ladle_pilarsBench_I_nongazed_L_LS_old_T.JPG	pilarsBench	old	T	I	nongazed	L	Y	l	0.3	0.77	0.79	1659	658	NA	1118	NA	2	5 6	0	NaN	old	0	0	0	0	1	1	0	0	0	0	0	0	0	0	0	0	0	0	0	0
O38_V_6_data	6	50	2_toiletBrush_kitchenFloor_I_gazed_L_LS_old_AC.JPG	kitchenFloor	old	AC	I	gazed	L	Y	l	0.3	0.77	0.99	751	299	NA	861	NA	2	2 3	0	NaN	old	0	1	1	0	0	0	0	0	0	0	0	0	0	0	0	0	0	0	0	0
O38_V_6_data	6	54	27_hairdryer_playground1_I_nongazed_L_LS_young_JM.JPG	playground1	young	JM	I	nongazed	L	Y	l	0.3	0.77	0.45	1267	538	NA	882	NA	1	4	0	NaN	old	0	0	0	1	0	0	0	0	0	0	0	0	0	0	0	0	0	0	0	0
O38_V_6_data	6	58	32_shoppingTrolley_greenWoodBench_C_gazed_R_LS_young_JJ.JPG	greenWoodBench	young	JJ	C	gazed	R	Y	l	0.3	0.77	0.53	2071	851	364	1427	428	4	3 4 5 6	1	2	old	0	0	1	1	1	1	0	0	0	0	0	1	0	0	0	0	0	0	0	0
O38_V_6_data	6	61	3_rake_kitchenCounter_I_nongazed_L_LS_old_MM.JPG	kitchenCounter	old	MM	I	nongazed	L	Y	l	0.3	0.77	0.5	4113	1073	328	2658	573	6	5 6 7 8 10 11	2	3 9	old	0	0	0	0	1	1	1	1	0	1	0	0	1	0	0	0	0	0	1	0
O38_V_6_data	6	63	19_clothesHanger_pinkBench_I_nongazed_L_LS_old_T.JPG	pinkBench	old	T	I	nongazed	L	Y	l	0.3	0.77	0.74	4277	2661	670	813	686	3	10 13 14	3	3 5 7	old	0	0	0	0	0	0	0	0	0	1	0	0	1	0	1	0	1	0	0	0
O38_V_6_data	6	68	26_kettle_birdsCage_I_gazed_L_LS_young_MC.JPG	birdsCage	young	MC	I	gazed	L	Y	l	0.3	0.77	0.7	1006	301	NA	809	NA	2	2 3	0	NaN	old	0	1	1	0	0	0	0	0	0	0	0	0	0	0	0	0	0	0	0	0
O38_V_6_data	6	72	30_fryingPan_lake_I_gazed_R_LS_young_MC.JPG	lake	young	MC	I	gazed	R	Y	l	0.3	0.77	0.95	1217	781	NA	562	NA	1	5	0	NaN	old	0	0	0	0	1	0	0	0	0	0	0	0	0	0	0	0	0	0	0	0
O38_V_6_data	6	76	9_TVcontrol_smallSofaStairs_C_nongazed_R_LS_young_RP.JPG	smallSofaStairs	young	RP	C	nongazed	R	Y	l	0.3	0.77	0.89	1435	594	304	1233	224	2	4 5	1	3	old	0	0	0	1	1	0	0	0	0	0	0	0	1	0	0	0	0	0	0	0
O38_V_6_data	6	79	13_pillow_bedroom_C_nongazed_R_LS_young_RP.JPG	bedroom	young	RP	C	nongazed	R	Y	l	0.3	0.77	0.66	1305	614	309	759	230	3	4 5 6	1	3	old	0	0	0	1	1	1	0	0	0	0	0	0	1	0	0	0	0	0	0	0
O38_V_6_data	6	81	22_TVcontrol_table_I_gazed_L_LS_old_VS.JPG	table	old	VS	I	gazed	L	Y	l	0.3	0.77	0.42	1762	636	NA	1269	NA	2	4 5	0	NaN	old	0	0	0	1	1	0	0	0	0	0	0	0	0	0	0	0	0	0	0	0
O38_V_6_data	6	83	5_softToy_kidsBed_C_nongazed_L_LS_old_CC.JPG	kidsBed	old	CC	C	nongazed	L	Y	l	0.3	0.77	0.41	1142	294	NA	1258	NA	2	3 4	0	NaN	old	0	0	1	1	0	0	0	0	0	0	0	0	0	0	0	0	0	0	0	0
O38_V_6_data	6	86	16_computerMouse_officeDesk_C_gazed_L_LS_young_MX.JPG	officeDesk	young	MX	C	gazed	L	Y	l	0.3	0.77	0.29	1093	294	NA	897	NA	2	2 3	0	NaN	old	0	1	1	0	0	0	0	0	0	0	0	0	0	0	0	0	0	0	0	0
O38_V_6_data	6	90	14_rubberGloves_officeTable_I_gazed_R_LS_young_RC.JPG	officeTable	young	RC	I	gazed	R	Y	l	0.3	0.77	0.78	1121	598	NA	761	NA	1	5	0	NaN	old	0	0	0	0	1	0	0	0	0	0	0	0	0	0	0	0	0	0	0	0
O38_V_6_data	6	94	8_teapot_smallSofaTV_C_gazed_R_LS_old_AF.JPG	smallSofaTV	old	AF	C	gazed	R	Y	l	0.3	0.77	0.65	998	516	NA	623	NA	1	3	0	NaN	old	0	0	1	0	0	0	0	0	0	0	0	0	0	0	0	0	0	0	0	0
O38_V_6_data	6	96	10_frisbee_dinningTable_I_gazed_R_LS_young_RC.JPG	dinningTable	young	RC	I	gazed	R	Y	l	0.3	0.77	0.28	1882	679	NA	1517	NA	2	3 4	0	NaN	old	0	0	1	1	0	0	0	0	0	0	0	0	0	0	0	0	0	0	0	0
O4O_V_8_data	8	4	32_bucket_greenWoodBench_I_gazed_R_LS_young_MC.JPG	greenWoodBench	young	MC	I	gazed	R	Y	l	0.27	0.46	0.72	2652	425	969	1791	483	5	3 4 6 7 8	1	5	old	0	0	1	1	0	1	1	1	0	0	0	0	0	0	1	0	0	0	0	0
O4O_V_8_data	8	7	16_spongeScourer_officeDesk_I_gazed_L_LS_young_RC.JPG	officeDesk	young	RC	I	gazed	L	Y	l	0.27	0.46	0.38	1051	272	NA	744	NA	3	2 3 4	0	NaN	old	0	1	1	1	0	0	0	0	0	0	0	0	0	0	0	0	0	0	0	0
O4O_V_8_data	8	9	26_ball_birdsCage_C_gazed_L_LS_young_JJ.JPG	birdsCage	young	JJ	C	gazed	L	Y	l	0.27	0.46	0.61	898	375	NA	710	NA	2	3 4	0	NaN	old	0	0	1	1	0	0	0	0	0	0	0	0	0	0	0	0	0	0	0	0
O4O_V_8_data	8	14	15_magazineHolder_officeFloor_C_nongazed_L_LS_young_RP.JPG	officeFloor	young	RP	C	nongazed	L	Y	l	0.27	0.46	0.42	1779	493	277	1147	161	3	3 4 5	1	2	old	0	0	1	1	1	0	0	0	0	0	0	1	0	0	0	0	0	0	0	0
O4O_V_8_data	8	18	17_sleepers_woodBench_I_nongazed_R_LS_old_T.JPG	woodBench	old	T	I	nongazed	R	Y	l	0.27	0.46	0.36	2998	1856	NA	1133	NA	2	8 10	0	NaN	old	0	0	0	0	0	0	0	1	0	1	0	0	0	0	0	0	0	0	0	0
O4O_V_8_data	8	22	8_ball_smallSofaTV_I_gazed_R_LS_old_AC.JPG	smallSofaTV	old	AC	I	gazed	R	Y	l	0.27	0.46	0.7	760	436	NA	379	NA	1	3	0	NaN	old	0	0	1	0	0	0	0	0	0	0	0	0	0	0	0	0	0	0	0	0
O4O_V_8_data	8	25	6_lamp_kidsBedroom_C_gazed_R_LS_old_AF.JPG	kidsBedroom	old	AF	C	gazed	R	Y	l	0.27	0.46	0.82	935	486	NA	600	NA	2	3 4	0	NaN	old	0	0	1	1	0	0	0	0	0	0	0	0	0	0	0	0	0	0	0	0
O4O_V_8_data	8	32	30_cap_lake_C_gazed_R_LS_young_JJ.JPG	lake	young	JJ	C	gazed	R	Y	l	0.27	0.46	0.63	813	430	NA	546	NA	3	3 4 5	0	NaN	old	0	0	1	1	1	0	0	0	0	0	0	0	0	0	0	0	0	0	0	0
O4O_V_8_data	8	36	12_holePunch_bathroom_I_gazed_L_LS_young_RC.JPG	bathroom	young	RC	I	gazed	L	Y	l	0.27	0.46	0.61	1758	451	NA	1657	NA	2	4 5	0	NaN	old	0	0	0	1	1	0	0	0	0	0	0	0	0	0	0	0	0	0	0	0
O4O_V_8_data	8	40	18_book_wallBench_C_gazed_L_LS_old_CF.JPG	wallBench	old	CF	C	gazed	L	Y	l	0.27	0.46	0.76	2035	1183	318	938	258	2	5 6	1	2	old	0	0	0	0	1	1	0	0	0	0	0	1	0	0	0	0	0	0	0	0
O4O_V_8_data	8	41	9_pingpongBat_smallSofaStairs_I_nongazed_R_LS_young_MC.JPG	smallSofaStairs	young	MC	I	nongazed	R	Y	l	0.27	0.46	0.54	1172	829	583	575	189	1	4	1	3	old	0	0	0	1	0	0	0	0	0	0	0	0	1	0	0	0	0	0	0	0
O4O_V_8_data	8	46	21_computerMouse_pulpit_I_nongazed_L_LS_old_T.JPG	pulpit	old	T	I	nongazed	L	Y	l	0.27	0.46	0.88	2405	718	2099	1287	521	3	4 5 6	1	7	old	0	0	0	1	1	1	0	0	0	0	0	0	0	0	0	0	1	0	0	0
O4O_V_8_data	8	48	27_rollerblades_playground1_C_nongazed_L_LS_young_DS.JPG	playground1	young	DS	C	nongazed	L	Y	l	0.27	0.46	0.67	1571	366	NA	1421	NA	3	3 4 5	0	NaN	old	0	0	1	1	1	0	0	0	0	0	0	0	0	0	0	0	0	0	0	0
O4O_V_8_data	8	51	1_hairDryer_kitchenTable_I_nongazed_L_LS_old_MM.JPG	kitchenTable	old	MM	I	nongazed	L	Y	l	0.27	0.46	0.77	2067	916	-624	1206	968	2	5 7	2	1 6	old	0	0	0	0	1	0	1	0	0	0	1	0	0	0	0	1	0	0	0	0
O4O_V_8_data	8	55	28_teapot_playground2_I_gazed_R_LS_young_MC.JPG	playground2	young	MC	I	gazed	R	Y	l	0.27	0.46	0.77	1196	534	NA	899	NA	2	3 4	0	NaN	old	0	0	1	1	0	0	0	0	0	0	0	0	0	0	0	0	0	0	0	0
O4O_V_8_data	8	59	25_tapDispender_grass_I_nongazed_R_LS_young_JM.JPG	grass	young	JM	I	nongazed	R	Y	l	0.27	0.46	0.84	1522	986	231	512	482	2	6 7	3	2 3 4	old	0	0	0	0	0	1	1	0	0	0	0	1	1	1	0	0	0	0	0	0
O4O_V_8_data	8	62	14_tapDispenser_officeTable_C_gazed_R_LS_young_MX.JPG	officeTable	young	MX	C	gazed	R	Y	l	0.27	0.46	0.67	778	248	NA	321	NA	2	2 3	0	NaN	old	0	1	1	0	0	0	0	0	0	0	0	0	0	0	0	0	0	0	0	0
O4O_V_8_data	8	64	3_kettle_kitchenCounter_C_nongazed_L_LS_old_CC.JPG	kitchenCounter	old	CC	C	nongazed	L	Y	l	0.27	0.46	1	872	331	NA	847	NA	2	2 3	0	NaN	old	0	1	1	0	0	0	0	0	0	0	0	0	0	0	0	0	0	0	0	0
O4O_V_8_data	8	66	23_waterBottle_pilarsBench_C_nongazed_L_LS_old_MF.JPG	pilarsBench	old	MF	C	nongazed	L	Y	l	0.27	0.46	0.9	1178	633	NA	731	NA	3	4 5 6	0	NaN	old	0	0	0	1	1	1	0	0	0	0	0	0	0	0	0	0	0	0	0	0
O4O_V_8_data	8	69	29_dustpanBrush_stoneBench_I_nongazed_L_LS_young_JM.JPG	stoneBench	young	JM	I	nongazed	L	Y	l	0.27	0.46	0.75	1557	485	NA	677	NA	2	3 4	0	NaN	old	0	0	1	1	0	0	0	0	0	0	0	0	0	0	0	0	0	0	0	0
O4O_V_8_data	8	73	19_frisbee_pinkBench_C_nongazed_L_LS_old_MF.JPG	pinkBench	old	MF	C	nongazed	L	Y	l	0.27	0.46	1.13	1356	462	NA	1117	NA	3	3 4 5	0	NaN	old	0	0	1	1	1	0	0	0	0	0	0	0	0	0	0	0	0	0	0	0
O4O_V_8_data	8	77	24_stapler_pingpongTable_I_gazed_R_LS_old_VS.JPG	pingpongTable	old	VS	I	gazed	R	Y	l	0.27	0.46	0.96	2012	1100	525	1050	507	2	6 7	2	4 5	old	0	0	0	0	0	1	1	0	0	0	0	0	0	1	1	0	0	0	0	0
O4O_V_8_data	8	80	2_dustpanBrush_kitchenFloor_C_gazed_L_LS_old_AF.JPG	kitchenFloor	old	AF	C	gazed	L	Y	l	0.27	0.46	1	746	422	NA	490	NA	1	3	0	NaN	old	0	0	1	0	0	0	0	0	0	0	0	0	0	0	0	0	0	0	0	0
O4O_V_8_data	8	82	7_throw_bigSofa_C_nongazed_R_LS_old_CC.JPG	bigSofa	old	CC	C	nongazed	R	Y	l	0.27	0.46	1.06	1801	1011	327	727	333	2	4 5	1	2	old	0	0	0	1	1	0	0	0	0	0	0	1	0	0	0	0	0	0	0	0
O4O_V_8_data	8	84	20_bathSponge_picnicTable_I_gazed_L_LS_old_VS.JPG	picnicTable	old	VS	I	gazed	L	Y	l	0.27	0.46	0.78	2422	431	NA	1792	NA	3	3 6 7	0	NaN	old	0	0	1	0	0	1	1	0	0	0	0	0	0	0	0	0	0	0	0	0
O4O_V_8_data	8	87	4_softToy_kitchenStove_I_gazed_R_LS_old_AC.JPG	kitchenStove	old	AC	I	gazed	R	Y	l	0.27	0.46	0.83	605	262	NA	590	NA	2	2 3	0	NaN	old	0	1	1	0	0	0	0	0	0	0	0	0	0	0	0	0	0	0	0	0
O4O_V_8_data	8	91	10_napkins_dinningTable_C_gazed_R_LS_young_MX.JPG	dinningTable	young	MX	C	gazed	R	Y	l	0.27	0.46	1.28	844	292	NA	747	NA	2	2 3	0	NaN	old	0	1	1	0	0	0	0	0	0	0	0	0	0	0	0	0	0	0	0	0
O4O_V_8_data	8	95	13_cleaningSpray_bedroom_I_nongazed_R_LS_young_MC.JPG	bedroom	young	MC	I	nongazed	R	Y	l	0.27	0.46	1.1	1429	446	263	910	128	3	3 4 5	1	2	old	0	0	1	1	1	0	0	0	0	0	0	1	0	0	0	0	0	0	0	0
O42_V_2_data	2	2	32_shoppingTrolley_greenWoodBench_C_gazed_R_LS_old_CF.JPG	greenWoodBench	old	CF	C	gazed	R	Y	l	0.2	0.3	0.1	1228	697	421	724	216	2	5 6	1	4	old	0	0	0	0	1	1	0	0	0	0	0	0	0	1	0	0	0	0	0	0
O42_V_2_data	2	5	31_colander_roundGreenBench_I_nongazed_R_LS_old_T.JPG	roundGreenBench	old	T	I	nongazed	R	Y	l	0.2	0.3	0.42	3041	1567	439	1702	556	2	8 9	2	4 5	old	0	0	0	0	0	0	0	1	1	0	0	0	0	1	1	0	0	0	0	0
O42_V_2_data	2	9	14_rubberGloves_officeTable_I_gazed_R_LS_old_AC.JPG	officeTable	old	AC	I	gazed	R	Y	l	0.2	0.3	7.69	2429	667	487	570	113	2	4 5	1	3	old	0	0	0	1	1	0	0	0	0	0	0	0	1	0	0	0	0	0	0	0
O42_V_2_data	2	13	13_pillow_bedroom_C_nongazed_R_LS_old_CC.JPG	bedroom	old	CC	C	nongazed	R	Y	l	0.2	0.3	0.32	1658	772	NA	598	NA	2	5 6	0	NaN	old	0	0	0	0	1	1	0	0	0	0	0	0	0	0	0	0	0	0	0	0
O42_V_2_data	2	16	11_whisker_balcony_I_nongazed_L_LS_old_MM.JPG	balcony	old	MM	I	nongazed	L	Y	l	0.2	0.3	0.17	2728	855	1357	1127	563	4	4 7 8 9	2	6 10	old	0	0	0	1	0	0	1	1	1	0	0	0	0	0	0	1	0	0	0	1
O42_V_2_data	2	18	20_plate_picnicTable_C_gazed_L_LS_young_JJ.JPG	picnicTable	young	JJ	C	gazed	L	Y	l	0.2	0.3	0.22	1439	558	NA	1077	NA	2	4 6	0	NaN	old	0	0	0	1	0	1	0	0	0	0	0	0	0	0	0	0	0	0	0	0
O42_V_2_data	2	20	8_teapot_smallSofaTV_C_gazed_R_LS_young_MX.JPG	smallSofaTV	young	MX	C	gazed	R	Y	l	0.2	0.3	0.14	1535	659	NA	391	NA	2	4 5	0	NaN	old	0	0	0	1	1	0	0	0	0	0	0	0	0	0	0	0	0	0	0	0
O42_V_2_data	2	23	24_pingpongBat_pingpongTable_C_gazed_R_LS_young_JJ.JPG	pingpongTable	young	JJ	C	gazed	R	Y	l	0.2	0.3	0.37	2012	993	709	852	217	2	6 7	1	5	old	0	0	0	0	0	1	1	0	0	0	0	0	0	0	1	0	0	0	0	0
O42_V_2_data	2	27	15_gardenShears_officeFloor_I_nongazed_L_LS_old_MM.JPG	officeFloor	old	MM	I	nongazed	L	Y	l	0.2	0.3	0.18	2093	1463	1308	781	85	3	6 7 8	1	5	old	0	0	0	0	0	1	1	1	0	0	0	0	0	0	1	0	0	0	0	0
O42_V_2_data	2	31	5_softToy_kidsBed_C_nongazed_L_LS_young_RP.JPG	kidsBed	young	RP	C	nongazed	L	Y	l	0.2	0.3	0.34	2206	374	NA	721	NA	3	3 8 9	0	NaN	old	0	0	1	0	0	0	0	1	1	0	0	0	0	0	0	0	0	0	0	0
O42_V_2_data	2	34	30_fryingPan_lake_I_gazed_R_LS_old_VS.JPG	lake	old	VS	I	gazed	R	Y	l	0.2	0.3	0.22	3876	2601	652	353	1697	3	9 10 11	4	4 5 6 7	old	0	0	0	0	0	0	0	0	1	1	0	0	0	1	1	1	1	0	0	0
O42_V_2_data	2	36	22_TVcontrol_table_I_gazed_L_LS_young_MC.JPG	table	young	MC	I	gazed	L	Y	l	0.2	0.3	0.42	2005	723	NA	662	NA	2	5 6	0	NaN	old	0	0	0	0	1	1	0	0	0	0	0	0	0	0	0	0	0	0	0	0
O42_V_2_data	2	41	28_skippingRope_playground2_C_gazed_R_LS_old_CF.JPG	playground2	old	CF	C	gazed	R	Y	l	0.2	0.3	0.2	2281	918	582	144	258	1	5	1	4	old	0	0	0	0	1	0	0	0	0	0	0	0	0	1	0	0	0	0	0	0
O42_V_2_data	2	45	10_frisbee_dinningTable_I_gazed_R_LS_old_AC.JPG	dinningTable	old	AC	I	gazed	R	Y	l	0.2	0.3	2.6	1389	335	NA	428	NA	2	3 4	0	NaN	old	0	0	1	1	0	0	0	0	0	0	0	0	0	0	0	0	0	0	0	0
O42_V_2_data	2	49	27_hairdryer_playground1_I_nongazed_L_LS_old_T.JPG	playground1	old	T	I	nongazed	L	Y	l	0.2	0.3	0.45	1345	543	NA	977	NA	2	4 5	0	NaN	old	0	0	0	1	1	0	0	0	0	0	0	0	0	0	0	0	0	0	0	0
O42_V_2_data	2	52	23_ladle_pilarsBench_I_nongazed_L_LS_young_JM.JPG	pilarsBench	young	JM	I	nongazed	L	Y	l	0.2	0.3	0.46	2122	508	NA	1863	NA	4	4 5 6 7	0	NaN	old	0	0	0	1	1	1	1	0	0	0	0	0	0	0	0	0	0	0	0	0
O42_V_2_data	2	54	7_pot_bigSofa_I_nongazed_R_LS_young_MC.JPG	bigSofa	young	MC	I	nongazed	R	Y	l	0.2	0.3	0.47	3474	1617	1368	671	158	2	7 8	1	6	old	0	0	0	0	0	0	1	1	0	0	0	0	0	0	0	1	0	0	0	0
O42_V_2_data	2	59	12_bathSponge_bathroom_C_gazed_L_LS_old_AF.JPG	bathroom	old	AF	C	gazed	L	Y	l	0.2	0.3	1.01	14393	857	1971	1807	1122	4	4 14 32 33	5	6 7 19 20 21	old	0	0	0	1	0	0	0	0	0	0	0	0	0	0	0	1	1	0	0	0
O42_V_2_data	2	63	3_rake_kitchenCounter_I_nongazed_L_LS_young_MC.JPG	kitchenCounter	young	MC	I	nongazed	L	Y	l	0.2	0.3	1.43	4349	2026	NA	1524	NA	4	10 11 12 13	0	NaN	old	0	0	0	0	0	0	0	0	0	1	0	0	0	0	0	0	0	0	0	0
O42_V_2_data	2	67	21_glassesCase_pulpit_C_nongazed_L_LS_young_DS.JPG	pulpit	young	DS	C	nongazed	L	Y	l	0.2	0.3	0.25	1910	666	NA	1166	NA	2	5 6	0	NaN	old	0	0	0	0	1	1	0	0	0	0	0	0	0	0	0	0	0	0	0	0
O42_V_2_data	2	70	19_clothesHanger_pinkBench_I_nongazed_L_LS_young_JM.JPG	pinkBench	young	JM	I	nongazed	L	Y	l	0.2	0.3	0.12	6895	3770	1286	1582	802	4	12 13 14 21	1	5	old	0	0	0	0	0	0	0	0	0	0	0	0	0	0	1	0	0	0	0	0
O42_V_2_data	2	74	6_funnel_kidsBedroom_I_gazed_R_LS_young_RC.JPG	kidsBedroom	young	RC	I	gazed	R	Y	l	0.2	0.3	0.08	1673	1018	NA	802	NA	3	3 4 5	0	NaN	old	0	0	1	1	1	0	0	0	0	0	0	0	0	0	0	0	0	0	0	0
O42_V_2_data	2	77	1_handBlender_kitchenTable_C_nongazed_L_LS_young_RP.JPG	kitchenTable	young	RP	C	nongazed	L	Y	l	0.2	0.3	0.08	1403	372	1387	413	442	2	3 4	1	6	old	0	0	1	1	0	0	0	0	0	0	0	0	0	0	0	1	0	0	0	0
O42_V_2_data	2	81	29_sneackers_stoneBench_C_nongazed_L_LS_old_MF.JPG	stoneBench	old	MF	C	nongazed	L	Y	l	0.2	0.3	0.09	2221	1190	NA	1219	NA	2	7 8	0	NaN	old	0	0	0	0	0	0	1	1	0	0	0	0	0	0	0	0	0	0	0	0
O42_V_2_data	2	85	2_toiletBrush_kitchenFloor_I_gazed_L_LS_young_RC.JPG	kitchenFloor	young	RC	I	gazed	L	Y	l	0.2	0.3	0.33	4181	738	NA	2261	NA	5	5 6 7 8 9	0	NaN	old	0	0	0	0	1	1	1	1	1	0	0	0	0	0	0	0	0	0	0	0
O42_V_2_data	2	88	16_computerMouse_officeDesk_C_gazed_L_LS_old_AF.JPG	officeDesk	old	AF	C	gazed	L	Y	l	0.2	0.3	0.18	1449	382	NA	640	NA	2	3 4	0	NaN	old	0	0	1	1	0	0	0	0	0	0	0	0	0	0	0	0	0	0	0	0
O42_V_2_data	2	90	18_lamp_wallBench_I_gazed_L_LS_young_MC.JPG	wallBench	young	MC	I	gazed	L	Y	l	0.2	0.3	0.25	1804	754	NA	1198	NA	3	4 5 6	0	NaN	old	0	0	0	1	1	1	0	0	0	0	0	0	0	0	0	0	0	0	0	0
O42_V_2_data	2	95	26_kettle_birdsCage_I_gazed_L_LS_old_VS.JPG	birdsCage	old	VS	I	gazed	L	Y	l	0.2	0.3	0.16	1312	620	NA	642	NA	1	3	0	NaN	old	0	0	1	0	0	0	0	0	0	0	0	0	0	0	0	0	0	0	0	0
O43_V_3_data	3	2	31_helmet_roundGreenBench_C_gazed_R_LS_old_CF.JPG	roundGreenBench	old	CF	C	gazed	R	Y	l	0.29	0.96	0.49	1156	692	965	189	450	1	4	1	5	old	0	0	0	1	0	0	0	0	0	0	0	0	0	0	1	0	0	0	0	0
O43_V_3_data	3	4	3_kettle_kitchenCounter_C_gazed_L_LS_young_MX.JPG	kitchenCounter	young	MX	C	gazed	L	Y	l	0.29	0.96	0.72	852	290	NA	547	NA	3	2 3 4	0	NaN	old	0	1	1	1	0	0	0	0	0	0	0	0	0	0	0	0	0	0	0	0
O43_V_3_data	3	7	14_rubberGloves_officeTable_I_nongazed_R_LS_old_MM.JPG	officeTable	old	MM	I	nongazed	R	Y	l	0.29	0.96	0.75	840	592	378	461	137	1	4	1	3	old	0	0	0	1	0	0	0	0	0	0	0	0	1	0	0	0	0	0	0	0
O43_V_3_data	3	15	5_paintRoller_kidsBed_I_gazed_L_LS_young_RC.JPG	kidsBed	young	RC	I	gazed	L	Y	l	0.29	0.96	0.36	1075	622	NA	830	NA	2	4 5	0	NaN	old	0	0	0	1	1	0	0	0	0	0	0	0	0	0	0	0	0	0	0	0
O43_V_3_data	3	18	22_TVcontrol_table_I_nongazed_L_LS_young_JM.JPG	table	young	JM	I	nongazed	L	Y	l	0.29	0.96	0.54	1197	643	NA	961	NA	2	4 5	0	NaN	old	0	0	0	1	1	0	0	0	0	0	0	0	0	0	0	0	0	0	0	0
O43_V_3_data	3	20	29_dustpanBrush_stoneBench_I_gazed_L_LS_old_VS.JPG	stoneBench	old	VS	I	gazed	L	Y	l	0.29	0.96	0.22	983	721	NA	658	NA	2	4 5	0	NaN	old	0	0	0	1	1	0	0	0	0	0	0	0	0	0	0	0	0	0	0	0
O43_V_3_data	3	22	18_lamp_wallBench_I_nongazed_L_LS_young_JM.JPG	wallBench	young	JM	I	nongazed	L	Y	l	0.29	0.96	0.45	1745	799	304	966	172	3	4 6 7	1	2	old	0	0	0	1	0	1	1	0	0	0	0	1	0	0	0	0	0	0	0	0
O43_V_3_data	3	25	9_pingpongBat_smallSofaStairs_I_gazed_R_LS_old_AC.JPG	smallSofaStairs	old	AC	I	gazed	R	Y	l	0.29	0.96	0.49	1216	718	280	407	128	2	4 5	1	2	old	0	0	0	1	1	0	0	0	0	0	0	1	0	0	0	0	0	0	0	0
O43_V_3_data	3	29	2_toiletBrush_kitchenFloor_I_nongazed_L_LS_young_MC.JPG	kitchenFloor	young	MC	I	nongazed	L	Y	l	0.29	0.96	0.31	845	284	NA	778	NA	2	2 3	0	NaN	old	0	1	1	0	0	0	0	0	0	0	0	0	0	0	0	0	0	0	0	0
O43_V_3_data	3	33	13_cleaningSpray_bedroom_I_gazed_R_LS_old_AC.JPG	bedroom	old	AC	I	gazed	R	Y	l	0.29	0.96	0.46	1040	624	287	287	108	2	5 6	1	3	old	0	0	0	0	1	1	0	0	0	0	0	0	1	0	0	0	0	0	0	0
O43_V_3_data	3	36	27_rollerblades_playground1_C_gazed_L_LS_old_CF.JPG	playground1	old	CF	C	gazed	L	Y	l	0.29	0.96	0.29	1275	282	NA	600	NA	2	3 4	0	NaN	old	0	0	1	1	0	0	0	0	0	0	0	0	0	0	0	0	0	0	0	0
O43_V_3_data	3	38	26_kettle_birdsCage_I_nongazed_L_LS_old_T.JPG	birdsCage	old	T	I	nongazed	L	Y	l	0.29	0.96	0.35	936	240	NA	886	NA	2	2 3	0	NaN	old	0	1	1	0	0	0	0	0	0	0	0	0	0	0	0	0	0	0	0	0
O43_V_3_data	3	40	23_waterBottle_pilarsBench_C_gazed_L_LS_young_JJ.JPG	pilarsBench	young	JJ	C	gazed	L	Y	l	0.29	0.96	0.6	1019	345	NA	485	NA	2	2 3	0	NaN	old	0	1	1	0	0	0	0	0	0	0	0	0	0	0	0	0	0	0	0	0
O43_V_3_data	3	43	15_magazineHolder_officeFloor_C_gazed_L_LS_old_AF.JPG	officeFloor	old	AF	C	gazed	L	Y	l	0.29	0.96	0.61	1308	271	NA	636	NA	3	2 3 6	0	NaN	old	0	1	1	0	0	1	0	0	0	0	0	0	0	0	0	0	0	0	0	0
O43_V_3_data	3	47	4_pot_kitchenStove_C_nongazed_R_LS_young_RP.JPG	kitchenStove	young	RP	C	nongazed	R	Y	l	0.29	0.96	0.55	852	304	NA	366	NA	2	3 4	0	NaN	old	0	0	1	1	0	0	0	0	0	0	0	0	0	0	0	0	0	0	0	0
O43_V_3_data	3	51	7_throw_bigSofa_C_gazed_R_LS_young_MX.JPG	bigSofa	young	MX	C	gazed	R	Y	l	0.29	0.96	0.53	1050	430	NA	421	NA	2	3 4	0	NaN	old	0	0	1	1	0	0	0	0	0	0	0	0	0	0	0	0	0	0	0	0
O43_V_3_data	3	54	25_tapDispender_grass_I_gazed_R_LS_old_VS.JPG	grass	old	VS	I	gazed	R	Y	l	0.29	0.96	0.23	1441	598	284	425	231	2	3 5	1	2	old	0	0	1	0	1	0	0	0	0	0	0	1	0	0	0	0	0	0	0	0
O43_V_3_data	3	56	6_funnel_kidsBedroom_I_nongazed_R_LS_young_MC.JPG	kidsBedroom	young	MC	I	nongazed	R	Y	l	0.29	0.96	0.54	1410	1087	369	546	219	1	5	1	2	old	0	0	0	0	1	0	0	0	0	0	0	1	0	0	0	0	0	0	0	0
O43_V_3_data	3	58	24_pingpongBat_pingpongTable_C_nongazed_R_LS_young_DS.JPG	pingpongTable	young	DS	C	nongazed	R	Y	l	0.29	0.96	0.27	911	467	232	259	157	2	3 4	1	2	old	0	0	1	1	0	0	0	0	0	0	0	1	0	0	0	0	0	0	0	0
O43_V_3_data	3	61	20_plate_picnicTable_C_nongazed_L_LS_young_DS.JPG	picnicTable	young	DS	C	nongazed	L	Y	l	0.29	0.96	0.34	997	256	NA	439	NA	1	3	0	NaN	old	0	0	1	0	0	0	0	0	0	0	0	0	0	0	0	0	0	0	0	0
O43_V_3_data	3	65	8_teapot_smallSofaTV_C_nongazed_R_LS_young_RP.JPG	smallSofaTV	young	RP	C	nongazed	R	Y	l	0.29	0.96	0.53	916	470	669	146	80	1	3	1	4	old	0	0	1	0	0	0	0	0	0	0	0	0	0	1	0	0	0	0	0	0
O43_V_3_data	3	69	21_computerMouse_pulpit_I_gazed_L_LS_young_MC.JPG	pulpit	young	MC	I	gazed	L	Y	l	0.29	0.96	0.39	1235	518	NA	971	NA	2	4 5	0	NaN	old	0	0	0	1	1	0	0	0	0	0	0	0	0	0	0	0	0	0	0	0
O43_V_3_data	3	72	11_secateurs_balcony_C_gazed_L_LS_old_AF.JPG	balcony	old	AF	C	gazed	L	Y	l	0.29	0.96	0.39	1018	409	942	464	277	2	3 4	1	5	old	0	0	1	1	0	0	0	0	0	0	0	0	0	0	1	0	0	0	0	0
O43_V_3_data	3	74	30_fryingPan_lake_I_nongazed_R_LS_old_T.JPG	lake	old	T	I	nongazed	R	Y	l	0.29	0.96	0.55	1764	1163	429	585	601	1	6	3	3 4 5	old	0	0	0	0	0	1	0	0	0	0	0	0	1	1	1	0	0	0	0	0
O43_V_3_data	3	76	28_skippingRope_playground2_C_nongazed_R_LS_old_MF.JPG	playground2	old	MF	C	nongazed	R	Y	l	0.29	0.96	0.45	1417	718	412	867	211	2	4 5	1	3	old	0	0	0	1	1	0	0	0	0	0	0	0	1	0	0	0	0	0	0	0
O43_V_3_data	3	79	17_sleepers_woodBench_I_gazed_R_LS_young_MC.JPG	woodBench	young	MC	I	gazed	R	Y	l	0.29	0.96	0.14	980	499	NA	671	NA	2	3 4	0	NaN	old	0	0	1	1	0	0	0	0	0	0	0	0	0	0	0	0	0	0	0	0
O43_V_3_data	3	87	19_frisbee_pinkBench_C_gazed_L_LS_young_JJ.JPG	pinkBench	young	JJ	C	gazed	L	Y	l	0.29	0.96	0.34	2007	286	473	983	230	2	2 7	1	3	old	0	1	0	0	0	0	1	0	0	0	0	0	1	0	0	0	0	0	0	0
O43_V_3_data	3	90	10_frisbee_dinningTable_I_nongazed_R_LS_old_MM.JPG	dinningTable	old	MM	I	nongazed	R	Y	l	0.29	0.96	0.56	720	384	NA	549	NA	1	3	0	NaN	old	0	0	1	0	0	0	0	0	0	0	0	0	0	0	0	0	0	0	0	0
O43_V_3_data	3	92	16_computerMouse_officeDesk_C_nongazed_L_LS_old_CC.JPG	officeDesk	old	CC	C	nongazed	L	Y	l	0.29	0.96	0.46	867	244	NA	417	NA	2	2 3	0	NaN	old	0	1	1	0	0	0	0	0	0	0	0	0	0	0	0	0	0	0	0	0
O43_V_3_data	3	94	32_shoppingTrolley_greenWoodBench_C_nongazed_R_LS_old_MF.JPG	greenWoodBench	old	MF	C	nongazed	R	Y	l	0.29	0.96	0.65	1430	526	311	583	388	2	3 4	2	2 5	old	0	0	1	1	0	0	0	0	0	0	0	1	0	0	1	0	0	0	0	0
O44_V_4_data	4	9	25_tapDispender_grass_I_nongazed_R_LS_old_T.JPG	grass	old	T	I	nongazed	R	Y	l	0.42	0.67	0.51	1549	885	430	893	198	1	5	1	3	old	0	0	0	0	1	0	0	0	0	0	0	0	1	0	0	0	0	0	0	0
O44_V_4_data	4	13	22_deckCards_table_C_gazed_L_LS_young_JJ.JPG	table	young	JJ	C	gazed	L	Y	l	0.42	0.67	0.31	1563	695	NA	1255	NA	3	4 5 6	0	NaN	old	0	0	0	1	1	1	0	0	0	0	0	0	0	0	0	0	0	0	0	0
O44_V_4_data	4	16	29_dustpanBrush_stoneBench_I_nongazed_L_LS_old_T.JPG	stoneBench	old	T	I	nongazed	L	Y	l	0.42	0.67	0.53	3469	2619	770	1068	317	3	11 12 13	2	4 5	old	0	0	0	0	0	0	0	0	0	0	0	0	0	1	1	0	0	0	0	0
O44_V_4_data	4	20	14_tapDispenser_officeTable_C_gazed_R_LS_old_AF.JPG	officeTable	old	AF	C	gazed	R	Y	l	0.42	0.67	0.19	1307	358	522	939	88	3	3 5 6	1	4	old	0	0	1	0	1	1	0	0	0	0	0	0	0	1	0	0	0	0	0	0
O44_V_4_data	4	23	9_pingpongBat_smallSofaStairs_I_nongazed_R_LS_old_MM.JPG	smallSofaStairs	old	MM	I	nongazed	R	Y	l	0.42	0.67	0.49	1669	833	NA	983	NA	2	5 6	0	NaN	old	0	0	0	0	1	1	0	0	0	0	0	0	0	0	0	0	0	0	0	0
O44_V_4_data	4	27	15_magazineHolder_officeFloor_C_nongazed_L_LS_old_CC.JPG	officeFloor	old	CC	C	nongazed	L	Y	l	0.42	0.67	0.66	1439	572	365	858	137	2	4 5	1	3	old	0	0	0	1	1	0	0	0	0	0	0	0	1	0	0	0	0	0	0	0
O44_V_4_data	4	31	6_lamp_kidsBedroom_C_gazed_R_LS_young_MX.JPG	kidsBedroom	young	MX	C	gazed	R	Y	l	0.42	0.67	0.54	1087	622	NA	343	NA	1	4	0	NaN	old	0	0	0	1	0	0	0	0	0	0	0	0	0	0	0	0	0	0	0	0
O44_V_4_data	4	34	4_softToy_kitchenStove_I_gazed_R_LS_young_RC.JPG	kitchenStove	young	RC	I	gazed	R	Y	l	0.42	0.67	0.54	927	467	NA	241	NA	1	3	0	NaN	old	0	0	1	0	0	0	0	0	0	0	0	0	0	0	0	0	0	0	0	0
O44_V_4_data	4	36	26_ball_birdsCage_C_gazed_L_LS_old_CF.JPG	birdsCage	old	CF	C	gazed	L	Y	l	0.42	0.67	0.74	1620	791	619	1184	85	2	4 5	1	3	old	0	0	0	1	1	0	0	0	0	0	0	0	1	0	0	0	0	0	0	0
O44_V_4_data	4	38	2_dustpanBrush_kitchenFloor_C_gazed_L_LS_young_MX.JPG	kitchenFloor	young	MX	C	gazed	L	Y	l	0.42	0.67	1.18	719	279	NA	669	NA	2	2 3	0	NaN	old	0	1	1	0	0	0	0	0	0	0	0	0	0	0	0	0	0	0	0	0
O44_V_4_data	4	41	27_rollerblades_playground1_C_nongazed_L_LS_old_MF.JPG	playground1	old	MF	C	nongazed	L	Y	l	0.42	0.67	0.68	1081	462	NA	775	NA	2	3 4	0	NaN	old	0	0	1	1	0	0	0	0	0	0	0	0	0	0	0	0	0	0	0	0
O44_V_4_data	4	45	5_paintRoller_kidsBed_I_nongazed_L_LS_young_MC.JPG	kidsBed	young	MC	I	nongazed	L	Y	l	0.42	0.67	0.48	1941	1087	NA	1049	NA	2	7 8	0	NaN	old	0	0	0	0	0	0	1	1	0	0	0	0	0	0	0	0	0	0	0	0
O44_V_4_data	4	49	32_bucket_greenWoodBench_I_gazed_R_LS_old_VS.JPG	greenWoodBench	old	VS	I	gazed	R	Y	l	0.42	0.67	0.51	1313	419	NA	1081	NA	2	3 4	0	NaN	old	0	0	1	1	0	0	0	0	0	0	0	0	0	0	0	0	0	0	0	0
O44_V_4_data	4	54	1_hairDryer_kitchenTable_I_nongazed_L_LS_young_MC.JPG	kitchenTable	young	MC	I	nongazed	L	Y	l	0.42	0.67	1.02	1873	1067	-2	1189	733	3	5 6 7	3	1 3 4	old	0	0	0	0	1	1	1	0	0	0	1	0	1	1	0	0	0	0	0	0
O44_V_4_data	4	56	12_holePunch_bathroom_I_gazed_L_LS_old_AC.JPG	bathroom	old	AC	I	gazed	L	Y	l	0.42	0.67	0.59	1395	337	NA	1280	NA	4	2 3 4 5	0	NaN	old	0	1	1	1	1	0	0	0	0	0	0	0	0	0	0	0	0	0	0	0
O44_V_4_data	4	63	23_waterBottle_pilarsBench_C_nongazed_L_LS_young_DS.JPG	pilarsBench	young	DS	C	nongazed	L	Y	l	0.42	0.67	0.94	1145	527	NA	918	NA	3	3 4 5	0	NaN	old	0	0	1	1	1	0	0	0	0	0	0	0	0	0	0	0	0	0	0	0
O44_V_4_data	4	67	30_cap_lake_C_gazed_R_LS_old_CF.JPG	lake	old	CF	C	gazed	R	Y	l	0.42	0.67	0.44	1248	998	634	535	123	1	6	1	4	old	0	0	0	0	0	1	0	0	0	0	0	0	0	1	0	0	0	0	0	0
O44_V_4_data	4	70	11_secateurs_balcony_C_nongazed_L_LS_old_CC.JPG	balcony	old	CC	C	nongazed	L	Y	l	0.42	0.67	0.47	1535	621	281	1117	238	3	4 5 6	2	2 3	old	0	0	0	1	1	1	0	0	0	0	0	1	1	0	0	0	0	0	0	0
O44_V_4_data	4	72	21_computerMouse_pulpit_I_nongazed_L_LS_young_JM.JPG	pulpit	young	JM	I	nongazed	L	Y	l	0.42	0.67	0.55	1529	468	NA	1461	NA	2	3 4	0	NaN	old	0	0	1	1	0	0	0	0	0	0	0	0	0	0	0	0	0	0	0	0
O44_V_4_data	4	74	13_cleaningSpray_bedroom_I_nongazed_R_LS_old_MM.JPG	bedroom	old	MM	I	nongazed	R	Y	l	0.42	0.67	0.85	1733	1257	284	905	154	1	6	1	2	old	0	0	0	0	0	1	0	0	0	0	0	1	0	0	0	0	0	0	0	0
O44_V_4_data	4	81	19_frisbee_pinkBench_C_nongazed_L_LS_young_DS.JPG	pinkBench	young	DS	C	nongazed	L	Y	l	0.42	0.67	0.64	1938	496	NA	1659	NA	3	4 5 6	0	NaN	old	0	0	0	1	1	1	0	0	0	0	0	0	0	0	0	0	0	0	0	0
O44_V_4_data	4	85	3_kettle_kitchenCounter_C_nongazed_L_LS_young_RP.JPG	kitchenCounter	young	RP	C	nongazed	L	Y	l	0.42	0.67	0.58	1219	515	326	949	103	2	3 4	1	2	old	0	0	1	1	0	0	0	0	0	0	0	1	0	0	0	0	0	0	0	0
O44_V_4_data	4	88	8_ball_smallSofaTV_I_gazed_R_LS_young_RC.JPG	smallSofaTV	young	RC	I	gazed	R	Y	l	0.42	0.67	0.45	1403	288	NA	1217	NA	5	2 3 4 5 6	0	NaN	old	0	1	1	1	1	1	0	0	0	0	0	0	0	0	0	0	0	0	0	0
O44_V_4_data	4	90	17_sleepers_woodBench_I_nongazed_R_LS_young_JM.JPG	woodBench	young	JM	I	nongazed	R	Y	l	0.42	0.67	0.48	1170	653	NA	769	NA	2	4 5	0	NaN	old	0	0	0	1	1	0	0	0	0	0	0	0	0	0	0	0	0	0	0	0
O44_V_4_data	4	92	24_stapler_pingpongTable_I_gazed_R_LS_young_MC.JPG	pingpongTable	young	MC	I	gazed	R	Y	l	0.42	0.67	0.57	1599	763	NA	1233	NA	3	4 5 6	0	NaN	old	0	0	0	1	1	1	0	0	0	0	0	0	0	0	0	0	0	0	0	0
O44_V_4_data	4	95	10_napkins_dinningTable_C_gazed_R_LS_old_AF.JPG	dinningTable	old	AF	C	gazed	R	Y	l	0.42	0.67	0.54	740	308	NA	318	NA	2	3 4	0	NaN	old	0	0	1	1	0	0	0	0	0	0	0	0	0	0	0	0	0	0	0	0
O45_V_5_data	5	4	10_napkins_dinningTable_C_nongazed_R_LS_young_RP.JPG	dinningTable	young	RP	C	nongazed	R	Y	l	0.46	0.82	0.23	1495	700	387	468	220	2	5 6	2	3 4	old	0	0	0	0	1	1	0	0	0	0	0	0	1	1	0	0	0	0	0	0
O45_V_5_data	5	7	12_holePunch_bathroom_I_nongazed_L_LS_young_MC.JPG	bathroom	young	MC	I	nongazed	L	Y	l	0.46	0.82	0.45	1753	328	NA	1220	NA	4	3 4 7 8	0	NaN	old	0	0	1	1	0	0	1	1	0	0	0	0	0	0	0	0	0	0	0	0
O45_V_5_data	5	9	13_pillow_bedroom_C_gazed_R_LS_young_MX.JPG	bedroom	young	MX	C	gazed	R	Y	l	0.46	0.82	0.24	1389	546	239	855	247	4	4 5 6 7	1	3	old	0	0	0	1	1	1	1	0	0	0	0	0	1	0	0	0	0	0	0	0
O45_V_5_data	5	11	7_pot_bigSofa_I_gazed_R_LS_old_AC.JPG	bigSofa	old	AC	I	gazed	R	Y	l	0.46	0.82	0.05	1358	306	NA	903	NA	3	2 3 4	0	NaN	old	0	1	1	1	0	0	0	0	0	0	0	0	0	0	0	0	0	0	0	0
O45_V_5_data	5	14	16_spongeScourer_officeDesk_I_nongazed_L_LS_young_MC.JPG	officeDesk	young	MC	I	nongazed	L	Y	l	0.46	0.82	0.39	1188	466	256	841	135	3	3 4 5	1	2	old	0	0	1	1	1	0	0	0	0	0	0	1	0	0	0	0	0	0	0	0
O45_V_5_data	5	18	23_ladle_pilarsBench_I_gazed_L_LS_old_VS.JPG	pilarsBench	old	VS	I	gazed	L	Y	l	0.46	0.82	0.61	1433	475	NA	811	NA	4	3 4 5 6	0	NaN	old	0	0	1	1	1	1	0	0	0	0	0	0	0	0	0	0	0	0	0	0
O45_V_5_data	5	22	5_softToy_kidsBed_C_gazed_L_LS_old_AF.JPG	kidsBed	old	AF	C	gazed	L	Y	l	0.46	0.82	1.23	927	298	NA	352	NA	1	3	0	NaN	old	0	0	1	0	0	0	0	0	0	0	0	0	0	0	0	0	0	0	0	0
O45_V_5_data	5	25	17_coat_woodBench_C_gazed_R_LS_old_CF.JPG	woodBench	old	CF	C	gazed	R	Y	l	0.46	0.82	0.62	753	266	NA	625	NA	3	2 3 4	0	NaN	old	0	1	1	1	0	0	0	0	0	0	0	0	0	0	0	0	0	0	0	0
O45_V_5_data	5	27	8_ball_smallSofaTV_I_nongazed_R_LS_old_MM.JPG	smallSofaTV	old	MM	I	nongazed	R	Y	l	0.46	0.82	0.42	894	346	NA	445	NA	1	3	0	NaN	old	0	0	1	0	0	0	0	0	0	0	0	0	0	0	0	0	0	0	0	0
O45_V_5_data	5	29	22_deckCards_table_C_nongazed_L_LS_old_MF.JPG	table	old	MF	C	nongazed	L	Y	l	0.46	0.82	0.44	4810	412	NA	1396	NA	4	4 14 15 16	0	NaN	old	0	0	0	1	0	0	0	0	0	0	0	0	0	0	0	0	0	0	0	0
O45_V_5_data	5	32	32_bucket_greenWoodBench_I_nongazed_R_LS_young_JM.JPG	greenWoodBench	young	JM	I	nongazed	R	Y	l	0.46	0.82	0.45	1229	422	259	915	83	3	3 4 5	1	2	old	0	0	1	1	1	0	0	0	0	0	0	1	0	0	0	0	0	0	0	0
O45_V_5_data	5	36	26_ball_birdsCage_C_nongazed_L_LS_young_DS.JPG	birdsCage	young	DS	C	nongazed	L	Y	l	0.46	0.82	0.28	1048	532	394	591	80	3	4 5 6	1	3	old	0	0	0	1	1	1	0	0	0	0	0	0	1	0	0	0	0	0	0	0
O45_V_5_data	5	40	1_handBlender_kitchenTable_C_gazed_L_LS_old_AF.JPG	kitchenTable	old	AF	C	gazed	L	Y	l	0.46	0.82	0.27	1317	523	-291	651	313	3	4 5 6	1	1	old	0	0	0	1	1	1	0	0	0	0	1	0	0	0	0	0	0	0	0	0
O45_V_5_data	5	43	4_softToy_kitchenStove_I_nongazed_R_LS_old_MM.JPG	kitchenStove	old	MM	I	nongazed	R	Y	l	0.46	0.82	0.51	1184	298	NA	762	NA	3	3 4 6	0	NaN	old	0	0	1	1	0	1	0	0	0	0	0	0	0	0	0	0	0	0	0	0
O45_V_5_data	5	45	3_rake_kitchenCounter_I_gazed_L_LS_old_AC.JPG	kitchenCounter	old	AC	I	gazed	L	Y	l	0.46	0.82	0.13	1584	619	NA	761	NA	3	4 7 8	0	NaN	old	0	0	0	1	0	0	1	1	0	0	0	0	0	0	0	0	0	0	0	0
O45_V_5_data	5	47	2_dustpanBrush_kitchenFloor_C_nongazed_L_LS_old_CC.JPG	kitchenFloor	old	CC	C	nongazed	L	Y	l	0.46	0.82	0.29	1345	529	NA	474	NA	1	4	0	NaN	old	0	0	0	1	0	0	0	0	0	0	0	0	0	0	0	0	0	0	0	0
O45_V_5_data	5	50	6_lamp_kidsBedroom_C_nongazed_R_LS_old_CC.JPG	kidsBedroom	old	CC	C	nongazed	R	Y	l	0.46	0.82	0.28	997	584	NA	576	NA	2	4 5	0	NaN	old	0	0	0	1	1	0	0	0	0	0	0	0	0	0	0	0	0	0	0	0
O45_V_5_data	5	54	25_scarf_grass_C_gazed_R_LS_young_JJ.JPG	grass	young	JJ	C	gazed	R	Y	l	0.46	0.82	0.38	3419	555	1799	1986	264	6	4 5 6 10 11 12	1	7	old	0	0	0	1	1	1	0	0	0	1	0	0	0	0	0	0	1	0	0	0
O45_V_5_data	5	58	9_TVcontrol_smallSofaStairs_C_gazed_R_LS_young_MX.JPG	smallSofaStairs	young	MX	C	gazed	R	Y	l	0.46	0.82	0.39	1062	597	232	668	166	2	4 5	1	2	old	0	0	0	1	1	0	0	0	0	0	0	1	0	0	0	0	0	0	0	0
O45_V_5_data	5	61	15_gardenShears_officeFloor_I_gazed_L_LS_young_RC.JPG	officeFloor	young	RC	I	gazed	L	Y	l	0.46	0.82	0.14	1004	249	NA	356	NA	2	2 3	0	NaN	old	0	1	1	0	0	0	0	0	0	0	0	0	0	0	0	0	0	0	0	0
O45_V_5_data	5	63	28_teapot_playground2_I_nongazed_R_LS_young_JM.JPG	playground2	young	JM	I	nongazed	R	Y	l	0.46	0.82	0.28	1702	886	437	676	347	3	5 6 7	2	3 4	old	0	0	0	0	1	1	1	0	0	0	0	0	1	1	0	0	0	0	0	0
O45_V_5_data	5	68	24_stapler_pingpongTable_I_nongazed_R_LS_old_T.JPG	pingpongTable	old	T	I	nongazed	R	Y	l	0.46	0.82	0.62	2317	1148	NA	1061	NA	4	6 8 9 10	0	NaN	old	0	0	0	0	0	1	0	1	1	1	0	0	0	0	0	0	0	0	0	0
O45_V_5_data	5	72	31_colander_roundGreenBench_I_gazed_R_LS_young_MC.JPG	roundGreenBench	young	MC	I	gazed	R	Y	l	0.46	0.82	0.32	1342	493	NA	718	NA	3	3 4 5	0	NaN	old	0	0	1	1	1	0	0	0	0	0	0	0	0	0	0	0	0	0	0	0
O45_V_5_data	5	76	14_tapDispenser_officeTable_C_nongazed_R_LS_young_RP.JPG	officeTable	young	RP	C	nongazed	R	Y	l	0.46	0.82	0.49	1125	512	280	651	157	2	4 5	1	3	old	0	0	0	1	1	0	0	0	0	0	0	0	1	0	0	0	0	0	0	0
O45_V_5_data	5	79	30_cap_lake_C_nongazed_R_LS_young_DS.JPG	lake	young	DS	C	nongazed	R	Y	l	0.46	0.82	0.44	1686	731	550	445	106	2	5 6	1	4	old	0	0	0	0	1	1	0	0	0	0	0	0	0	1	0	0	0	0	0	0
O45_V_5_data	5	81	27_hairdryer_playground1_I_gazed_L_LS_young_MC.JPG	playground1	young	MC	I	gazed	L	Y	l	0.46	0.82	0.54	1106	462	NA	389	NA	2	4 5	0	NaN	old	0	0	0	1	1	0	0	0	0	0	0	0	0	0	0	0	0	0	0	0
O45_V_5_data	5	83	11_whisker_balcony_I_gazed_L_LS_young_RC.JPG	balcony	young	RC	I	gazed	L	Y	l	0.46	0.82	0.27	1462	860	559	204	255	1	5	1	4	old	0	0	0	0	1	0	0	0	0	0	0	0	0	1	0	0	0	0	0	0
O45_V_5_data	5	86	18_book_wallBench_C_nongazed_L_LS_old_MF.JPG	wallBench	old	MF	C	nongazed	L	Y	l	0.46	0.82	0.19	2033	1097	350	952	103	3	7 8 9	1	3	old	0	0	0	0	0	0	1	1	1	0	0	0	1	0	0	0	0	0	0	0
O45_V_5_data	5	90	19_clothesHanger_pinkBench_I_gazed_L_LS_old_VS.JPG	pinkBench	old	VS	I	gazed	L	Y	l	0.46	0.82	0.48	1807	1149	400	585	117	2	8 9	1	3	old	0	0	0	0	0	0	0	1	1	0	0	0	1	0	0	0	0	0	0	0
O45_V_5_data	5	94	21_glassesCase_pulpit_C_gazed_L_LS_old_CF.JPG	pulpit	old	CF	C	gazed	L	Y	l	0.46	0.82	0.88	1422	730	NA	951	NA	2	5 6	0	NaN	old	0	0	0	0	1	1	0	0	0	0	0	0	0	0	0	0	0	0	0	0
O45_V_5_data	5	96	20_bathSponge_picnicTable_I_nongazed_L_LS_old_T.JPG	picnicTable	old	T	I	nongazed	L	Y	l	0.46	0.82	1.01	1003	246	NA	711	NA	2	2 3	0	NaN	old	0	1	1	0	0	0	0	0	0	0	0	0	0	0	0	0	0	0	0	0
O4_V_4_data	4	2	16_spongeScourer_officeDesk_I_gazed_L_LS_old_AC.JPG	officeDesk	old	AC	I	gazed	L	Y	l	0.28	0.79	0.56	1384	300	NA	506	NA	3	2 4 5	0	NaN	old	0	1	0	1	1	0	0	0	0	0	0	0	0	0	0	0	0	0	0	0
O4_V_4_data	4	9	25_tapDispender_grass_I_nongazed_R_LS_old_T.JPG	grass	old	T	I	nongazed	R	Y	l	0.28	0.79	0.75	1149	574	301	768	182	2	4 5	1	3	old	0	0	0	1	1	0	0	0	0	0	0	0	1	0	0	0	0	0	0	0
O4_V_4_data	4	18	28_teapot_playground2_I_gazed_R_LS_old_VS.JPG	playground2	old	VS	I	gazed	R	Y	l	0.28	0.79	0.91	1481	979	433	664	253	2	5 6	1	3	old	0	0	0	0	1	1	0	0	0	0	0	0	1	0	0	0	0	0	0	0
O4_V_4_data	4	20	14_tapDispenser_officeTable_C_gazed_R_LS_old_AF.JPG	officeTable	old	AF	C	gazed	R	Y	l	0.28	0.79	0.68	1084	606	399	661	134	2	4 5	1	3	old	0	0	0	1	1	0	0	0	0	0	0	0	1	0	0	0	0	0	0	0
O4_V_4_data	4	23	9_pingpongBat_smallSofaStairs_I_nongazed_R_LS_old_MM.JPG	smallSofaStairs	old	MM	I	nongazed	R	Y	l	0.28	0.79	0.87	1020	759	276	469	130	1	5	1	2	old	0	0	0	0	1	0	0	0	0	0	0	1	0	0	0	0	0	0	0	0
O4_V_4_data	4	27	15_magazineHolder_officeFloor_C_nongazed_L_LS_old_CC.JPG	officeFloor	old	CC	C	nongazed	L	Y	l	0.28	0.79	1.1	832	274	NA	806	NA	2	2 3	0	NaN	old	0	1	1	0	0	0	0	0	0	0	0	0	0	0	0	0	0	0	0	0
O4_V_4_data	4	31	6_lamp_kidsBedroom_C_gazed_R_LS_young_MX.JPG	kidsBedroom	young	MX	C	gazed	R	Y	l	0.28	0.79	0.97	942	528	312	585	123	2	3 4	1	2	old	0	0	1	1	0	0	0	0	0	0	0	1	0	0	0	0	0	0	0	0
O4_V_4_data	4	34	4_softToy_kitchenStove_I_gazed_R_LS_young_RC.JPG	kitchenStove	young	RC	I	gazed	R	Y	l	0.28	0.79	1.14	624	263	NA	619	NA	1	2	0	NaN	old	0	1	0	0	0	0	0	0	0	0	0	0	0	0	0	0	0	0	0	0
O4_V_4_data	4	36	26_ball_birdsCage_C_gazed_L_LS_old_CF.JPG	birdsCage	old	CF	C	gazed	L	Y	l	0.28	0.79	1.03	1065	397	NA	252	NA	1	3	0	NaN	old	0	0	1	0	0	0	0	0	0	0	0	0	0	0	0	0	0	0	0	0
O4_V_4_data	4	38	2_dustpanBrush_kitchenFloor_C_gazed_L_LS_young_MX.JPG	kitchenFloor	young	MX	C	gazed	L	Y	l	0.28	0.79	0.73	977	272	NA	333	NA	2	2 3	0	NaN	old	0	1	1	0	0	0	0	0	0	0	0	0	0	0	0	0	0	0	0	0
O4_V_4_data	4	41	27_rollerblades_playground1_C_nongazed_L_LS_old_MF.JPG	playground1	old	MF	C	nongazed	L	Y	l	0.28	0.79	0.77	1217	299	NA	643	NA	3	2 3 4	0	NaN	old	0	1	1	1	0	0	0	0	0	0	0	0	0	0	0	0	0	0	0	0
O4_V_4_data	4	45	5_paintRoller_kidsBed_I_nongazed_L_LS_young_MC.JPG	kidsBed	young	MC	I	nongazed	L	Y	l	0.28	0.79	0.65	1606	1215	1001	591	116	2	6 7	1	5	old	0	0	0	0	0	1	1	0	0	0	0	0	0	0	1	0	0	0	0	0
O4_V_4_data	4	49	32_bucket_greenWoodBench_I_gazed_R_LS_old_VS.JPG	greenWoodBench	old	VS	I	gazed	R	Y	l	0.28	0.79	0.84	1551	740	426	527	240	2	3 4	1	2	old	0	0	1	1	0	0	0	0	0	0	0	1	0	0	0	0	0	0	0	0
O4_V_4_data	4	52	18_book_wallBench_C_gazed_L_LS_young_JJ.JPG	wallBench	young	JJ	C	gazed	L	Y	l	0.28	0.79	0.87	1488	706	NA	739	NA	3	5 6 7	0	NaN	old	0	0	0	0	1	1	1	0	0	0	0	0	0	0	0	0	0	0	0	0
O4_V_4_data	4	54	1_hairDryer_kitchenTable_I_nongazed_L_LS_young_MC.JPG	kitchenTable	young	MC	I	nongazed	L	Y	l	0.28	0.79	0.51	862	419	-108	269	390	1	3	1	1	old	0	0	1	0	0	0	0	0	0	0	1	0	0	0	0	0	0	0	0	0
O4_V_4_data	4	56	12_holePunch_bathroom_I_gazed_L_LS_old_AC.JPG	bathroom	old	AC	I	gazed	L	Y	l	0.28	0.79	0.99	1017	325	NA	473	NA	2	2 3	0	NaN	old	0	1	1	0	0	0	0	0	0	0	0	0	0	0	0	0	0	0	0	0
O4_V_4_data	4	59	7_throw_bigSofa_C_nongazed_R_LS_young_RP.JPG	bigSofa	young	RP	C	nongazed	R	Y	l	0.28	0.79	1.05	1367	785	585	768	102	2	5 6	1	4	old	0	0	0	0	1	1	0	0	0	0	0	0	0	1	0	0	0	0	0	0
O4_V_4_data	4	63	23_waterBottle_pilarsBench_C_nongazed_L_LS_young_DS.JPG	pilarsBench	young	DS	C	nongazed	L	Y	l	0.28	0.79	0.88	1044	572	NA	506	NA	2	3 4	0	NaN	old	0	0	1	1	0	0	0	0	0	0	0	0	0	0	0	0	0	0	0	0
O4_V_4_data	4	67	30_cap_lake_C_gazed_R_LS_old_CF.JPG	lake	old	CF	C	gazed	R	Y	l	0.28	0.79	0.97	1086	628	NA	344	NA	1	4	0	NaN	old	0	0	0	1	0	0	0	0	0	0	0	0	0	0	0	0	0	0	0	0
O4_V_4_data	4	70	11_secateurs_balcony_C_nongazed_L_LS_old_CC.JPG	balcony	old	CC	C	nongazed	L	Y	l	0.28	0.79	0.66	856	339	NA	341	NA	2	3 4	0	NaN	old	0	0	1	1	0	0	0	0	0	0	0	0	0	0	0	0	0	0	0	0
O4_V_4_data	4	72	21_computerMouse_pulpit_I_nongazed_L_LS_young_JM.JPG	pulpit	young	JM	I	nongazed	L	Y	l	0.28	0.79	0.83	1239	466	NA	965	NA	2	2 3	0	NaN	old	0	1	1	0	0	0	0	0	0	0	0	0	0	0	0	0	0	0	0	0
O4_V_4_data	4	74	13_cleaningSpray_bedroom_I_nongazed_R_LS_old_MM.JPG	bedroom	old	MM	I	nongazed	R	Y	l	0.28	0.79	0.95	1248	612	267	772	120	3	4 5 6	1	2	old	0	0	0	1	1	1	0	0	0	0	0	1	0	0	0	0	0	0	0	0
O4_V_4_data	4	77	31_helmet_roundGreenBench_C_nongazed_R_LS_old_MF.JPG	roundGreenBench	old	MF	C	nongazed	R	Y	l	0.28	0.79	0.81	2033	1249	558	684	333	3	6 7 8	1	4	old	0	0	0	0	0	1	1	1	0	0	0	0	0	1	0	0	0	0	0	0
O4_V_4_data	4	81	19_frisbee_pinkBench_C_nongazed_L_LS_young_DS.JPG	pinkBench	young	DS	C	nongazed	L	Y	l	0.28	0.79	0.96	759	264	NA	692	NA	2	2 3	0	NaN	old	0	1	1	0	0	0	0	0	0	0	0	0	0	0	0	0	0	0	0	0
O4_V_4_data	4	85	3_kettle_kitchenCounter_C_nongazed_L_LS_young_RP.JPG	kitchenCounter	young	RP	C	nongazed	L	Y	l	0.28	0.79	0.51	977	288	NA	607	NA	2	2 4	0	NaN	old	0	1	0	1	0	0	0	0	0	0	0	0	0	0	0	0	0	0	0	0
O4_V_4_data	4	88	8_ball_smallSofaTV_I_gazed_R_LS_young_RC.JPG	smallSofaTV	young	RC	I	gazed	R	Y	l	0.28	0.79	0.83	971	241	NA	589	NA	2	2 3	0	NaN	old	0	1	1	0	0	0	0	0	0	0	0	0	0	0	0	0	0	0	0	0
O4_V_4_data	4	90	17_sleepers_woodBench_I_nongazed_R_LS_young_JM.JPG	woodBench	young	JM	I	nongazed	R	Y	l	0.28	0.79	0.94	1084	554	NA	672	NA	3	4 5 6	0	NaN	old	0	0	0	1	1	1	0	0	0	0	0	0	0	0	0	0	0	0	0	0
O4_V_4_data	4	92	24_stapler_pingpongTable_I_gazed_R_LS_young_MC.JPG	pingpongTable	young	MC	I	gazed	R	Y	l	0.28	0.79	0.7	1191	757	NA	380	NA	1	6	0	NaN	old	0	0	0	0	0	1	0	0	0	0	0	0	0	0	0	0	0	0	0	0
O4_V_4_data	4	95	10_napkins_dinningTable_C_gazed_R_LS_old_AF.JPG	dinningTable	old	AF	C	gazed	R	Y	l	0.28	0.79	0.87	893	493	268	275	145	1	3	1	2	old	0	0	1	0	0	0	0	0	0	0	0	1	0	0	0	0	0	0	0	0
O5_V_5_data	5	4	10_napkins_dinningTable_C_nongazed_R_LS_young_RP.JPG	dinningTable	young	RP	C	nongazed	R	Y	l	0.26	0.78	1.1	2333	421	NA	646	NA	2	3 6	0	NaN	old	0	0	1	0	0	1	0	0	0	0	0	0	0	0	0	0	0	0	0	0
O5_V_5_data	5	7	12_holePunch_bathroom_I_nongazed_L_LS_young_MC.JPG	bathroom	young	MC	I	nongazed	L	Y	l	0.26	0.78	1.25	2215	374	NA	581	NA	2	3 5	0	NaN	old	0	0	1	0	1	0	0	0	0	0	0	0	0	0	0	0	0	0	0	0
O5_V_5_data	5	9	13_pillow_bedroom_C_gazed_R_LS_young_MX.JPG	bedroom	young	MX	C	gazed	R	Y	l	0.26	0.78	0.76	888	306	NA	274	NA	2	2 3	0	NaN	old	0	1	1	0	0	0	0	0	0	0	0	0	0	0	0	0	0	0	0	0
O5_V_5_data	5	11	7_pot_bigSofa_I_gazed_R_LS_old_AC.JPG	bigSofa	old	AC	I	gazed	R	Y	l	0.26	0.78	1.18	1692	398	1561	439	301	2	3 4	1	7	old	0	0	1	1	0	0	0	0	0	0	0	0	0	0	0	0	1	0	0	0
O5_V_5_data	5	14	16_spongeScourer_officeDesk_I_nongazed_L_LS_young_MC.JPG	officeDesk	young	MC	I	nongazed	L	Y	l	0.26	0.78	1.78	1583	324	NA	539	NA	1	2	0	NaN	old	0	1	0	0	0	0	0	0	0	0	0	0	0	0	0	0	0	0	0	0
O5_V_5_data	5	18	23_ladle_pilarsBench_I_gazed_L_LS_old_VS.JPG	pilarsBench	old	VS	I	gazed	L	Y	l	0.26	0.78	0.18	1165	452	NA	386	NA	1	4	0	NaN	old	0	0	0	1	0	0	0	0	0	0	0	0	0	0	0	0	0	0	0	0
O5_V_5_data	5	22	5_softToy_kidsBed_C_gazed_L_LS_old_AF.JPG	kidsBed	old	AF	C	gazed	L	Y	l	0.26	0.78	0.2	800	287	NA	294	NA	2	3 4	0	NaN	old	0	0	1	1	0	0	0	0	0	0	0	0	0	0	0	0	0	0	0	0
O5_V_5_data	5	25	17_coat_woodBench_C_gazed_R_LS_old_CF.JPG	woodBench	old	CF	C	gazed	R	Y	l	0.26	0.78	0.43	816	320	NA	220	NA	1	2	0	NaN	old	0	1	0	0	0	0	0	0	0	0	0	0	0	0	0	0	0	0	0	0
O5_V_5_data	5	27	8_ball_smallSofaTV_I_nongazed_R_LS_old_MM.JPG	smallSofaTV	old	MM	I	nongazed	R	Y	l	0.26	0.78	0.53	852	248	NA	306	NA	1	2	0	NaN	old	0	1	0	0	0	0	0	0	0	0	0	0	0	0	0	0	0	0	0	0
O5_V_5_data	5	29	22_deckCards_table_C_nongazed_L_LS_old_MF.JPG	table	old	MF	C	nongazed	L	Y	l	0.26	0.78	0.7	2528	837	607	853	164	3	5 7 8	1	4	old	0	0	0	0	1	0	1	1	0	0	0	0	0	1	0	0	0	0	0	0
O5_V_5_data	5	32	32_bucket_greenWoodBench_I_nongazed_R_LS_young_JM.JPG	greenWoodBench	young	JM	I	nongazed	R	Y	l	0.26	0.78	1	2779	262	588	1136	915	3	2 4 5	4	3 6 8 9	old	0	1	0	1	1	0	0	0	0	0	0	0	1	0	0	1	0	1	1	0
O5_V_5_data	5	36	26_ball_birdsCage_C_nongazed_L_LS_young_DS.JPG	birdsCage	young	DS	C	nongazed	L	Y	l	0.26	0.78	1.6	1326	495	297	320	124	1	4	1	3	old	0	0	0	1	0	0	0	0	0	0	0	0	1	0	0	0	0	0	0	0
O5_V_5_data	5	40	1_handBlender_kitchenTable_C_gazed_L_LS_old_AF.JPG	kitchenTable	old	AF	C	gazed	L	Y	l	0.26	0.78	0.8	1765	381	NA	771	NA	4	2 3 4 5	0	NaN	old	0	1	1	1	1	0	0	0	0	0	0	0	0	0	0	0	0	0	0	0
O5_V_5_data	5	43	4_softToy_kitchenStove_I_nongazed_R_LS_old_MM.JPG	kitchenStove	old	MM	I	nongazed	R	Y	l	0.26	0.78	0.09	971	310	NA	194	NA	2	3 4	0	NaN	old	0	0	1	1	0	0	0	0	0	0	0	0	0	0	0	0	0	0	0	0
O5_V_5_data	5	45	3_rake_kitchenCounter_I_gazed_L_LS_old_AC.JPG	kitchenCounter	old	AC	I	gazed	L	Y	l	0.26	0.78	0.69	6388	1245	248	3030	266	8	6 7 8 9 11 12 13 18	2	2 15	old	0	0	0	0	0	1	1	1	1	0	0	1	0	0	0	0	0	0	0	0
O5_V_5_data	5	47	2_dustpanBrush_kitchenFloor_C_nongazed_L_LS_old_CC.JPG	kitchenFloor	old	CC	C	nongazed	L	Y	l	0.26	0.78	1.29	1767	858	651	544	126	2	6 7	1	5	old	0	0	0	0	0	1	1	0	0	0	0	0	0	0	1	0	0	0	0	0
O5_V_5_data	5	50	6_lamp_kidsBedroom_C_nongazed_R_LS_old_CC.JPG	kidsBedroom	old	CC	C	nongazed	R	Y	l	0.26	0.78	1.93	1067	505	NA	167	NA	1	4	0	NaN	old	0	0	0	1	0	0	0	0	0	0	0	0	0	0	0	0	0	0	0	0
O5_V_5_data	5	58	9_TVcontrol_smallSofaStairs_C_gazed_R_LS_young_MX.JPG	smallSofaStairs	young	MX	C	gazed	R	Y	l	0.26	0.78	1	1946	410	258	1015	77	4	3 4 5 8	1	2	old	0	0	1	1	1	0	0	1	0	0	0	1	0	0	0	0	0	0	0	0
O5_V_5_data	5	61	15_gardenShears_officeFloor_I_gazed_L_LS_young_RC.JPG	officeFloor	young	RC	I	gazed	L	Y	l	0.26	0.78	1.72	1191	272	NA	317	NA	2	2 3	0	NaN	old	0	1	1	0	0	0	0	0	0	0	0	0	0	0	0	0	0	0	0	0
O5_V_5_data	5	63	28_teapot_playground2_I_nongazed_R_LS_young_JM.JPG	playground2	young	JM	I	nongazed	R	Y	l	0.26	0.78	0.82	1936	1029	408	285	301	2	6 8	2	3 4	old	0	0	0	0	0	1	0	1	0	0	0	0	1	1	0	0	0	0	0	0
O5_V_5_data	5	65	29_sneackers_stoneBench_C_gazed_L_LS_young_JJ.JPG	stoneBench	young	JJ	C	gazed	L	Y	l	0.26	0.78	1.11	2514	550	NA	706	NA	2	4 5	0	NaN	old	0	0	0	1	1	0	0	0	0	0	0	0	0	0	0	0	0	0	0	0
O5_V_5_data	5	68	24_stapler_pingpongTable_I_nongazed_R_LS_old_T.JPG	pingpongTable	old	T	I	nongazed	R	Y	l	0.26	0.78	1.68	1677	773	480	674	224	2	6 7	1	5	old	0	0	0	0	0	1	1	0	0	0	0	0	0	0	1	0	0	0	0	0
O5_V_5_data	5	72	31_colander_roundGreenBench_I_gazed_R_LS_young_MC.JPG	roundGreenBench	young	MC	I	gazed	R	Y	l	0.26	0.78	0.4	1445	617	416	404	123	1	4	1	3	old	0	0	0	1	0	0	0	0	0	0	0	0	1	0	0	0	0	0	0	0
O5_V_5_data	5	76	14_tapDispenser_officeTable_C_nongazed_R_LS_young_RP.JPG	officeTable	young	RP	C	nongazed	R	Y	l	0.26	0.78	0.24	1270	525	386	272	70	1	4	1	3	old	0	0	0	1	0	0	0	0	0	0	0	0	1	0	0	0	0	0	0	0
O5_V_5_data	5	79	30_cap_lake_C_nongazed_R_LS_young_DS.JPG	lake	young	DS	C	nongazed	R	Y	l	0.26	0.78	0.52	1343	325	1368	465	175	2	2 3	1	6	old	0	1	1	0	0	0	0	0	0	0	0	0	0	0	0	1	0	0	0	0
O5_V_5_data	5	81	27_hairdryer_playground1_I_gazed_L_LS_young_MC.JPG	playground1	young	MC	I	gazed	L	Y	l	0.26	0.78	0.5	1131	474	NA	375	NA	2	3 4	0	NaN	old	0	0	1	1	0	0	0	0	0	0	0	0	0	0	0	0	0	0	0	0
O5_V_5_data	5	83	11_whisker_balcony_I_gazed_L_LS_young_RC.JPG	balcony	young	RC	I	gazed	L	Y	l	0.26	0.78	0.85	2690	696	1834	786	156	2	4 6	1	7	old	0	0	0	1	0	1	0	0	0	0	0	0	0	0	0	0	1	0	0	0
O5_V_5_data	5	86	18_book_wallBench_C_nongazed_L_LS_old_MF.JPG	wallBench	old	MF	C	nongazed	L	Y	l	0.26	0.78	3.97	5375	1102	NA	2840	NA	7	5 7 9 10 12 13 14	0	NaN	old	0	0	0	0	1	0	1	0	1	1	0	0	0	0	0	0	0	0	0	0
O5_V_5_data	5	90	19_clothesHanger_pinkBench_I_gazed_L_LS_old_VS.JPG	pinkBench	old	VS	I	gazed	L	Y	l	0.26	0.78	0.15	1355	390	NA	726	NA	3	3 4 5	0	NaN	old	0	0	1	1	1	0	0	0	0	0	0	0	0	0	0	0	0	0	0	0
O5_V_5_data	5	94	21_glassesCase_pulpit_C_gazed_L_LS_old_CF.JPG	pulpit	old	CF	C	gazed	L	Y	l	0.26	0.78	13.08	3438	391	1335	1801	529	5	3 4 5 8 9	2	6 7	old	0	0	1	1	1	0	0	1	1	0	0	0	0	0	0	1	1	0	0	0
O6_V_6_data	6	4	7_pot_bigSofa_I_nongazed_R_LS_old_MM.JPG	bigSofa	old	MM	I	nongazed	R	Y	l	0.42	0.65	0.94	2757	463	NA	1645	NA	4	3 4 6 7	0	NaN	old	0	0	1	1	0	1	1	0	0	0	0	0	0	0	0	0	0	0	0	0
O6_V_6_data	6	7	25_scarf_grass_C_nongazed_R_LS_young_DS.JPG	grass	young	DS	C	nongazed	R	Y	l	0.42	0.65	0.94	1828	910	533	1145	305	2	4 5	1	3	old	0	0	0	1	1	0	0	0	0	0	0	0	1	0	0	0	0	0	0	0
O6_V_6_data	6	9	17_coat_woodBench_C_nongazed_R_LS_old_MF.JPG	woodBench	old	MF	C	nongazed	R	Y	l	0.42	0.65	0.8	1708	307	NA	1831	NA	1	2	0	NaN	old	0	1	0	0	0	0	0	0	0	0	0	0	0	0	0	0	0	0	0	0
O6_V_6_data	6	11	28_skippingRope_playground2_C_gazed_R_LS_young_JJ.JPG	playground2	young	JJ	C	gazed	R	Y	l	0.42	0.65	1.17	2546	845	409	1175	336	3	5 6 8	2	3 4	old	0	0	0	0	1	1	0	1	0	0	0	0	1	1	0	0	0	0	0	0
O6_V_6_data	6	14	1_handBlender_kitchenTable_C_nongazed_L_LS_old_CC.JPG	kitchenTable	old	CC	C	nongazed	L	Y	l	0.42	0.65	1.07	2373	421	NA	1140	NA	4	2 3 5 6	0	NaN	old	0	1	1	0	1	1	0	0	0	0	0	0	0	0	0	0	0	0	0	0
O6_V_6_data	6	18	24_pingpongBat_pingpongTable_C_gazed_R_LS_old_CF.JPG	pingpongTable	old	CF	C	gazed	R	Y	l	0.42	0.65	1.25	2163	789	-52	1798	260	1	5	2	1 2	old	0	0	0	0	1	0	0	0	0	0	1	1	0	0	0	0	0	0	0	0
O6_V_6_data	6	22	18_lamp_wallBench_I_gazed_L_LS_old_VS.JPG	wallBench	old	VS	I	gazed	L	Y	l	0.42	0.65	1.36	1569	315	NA	1477	NA	2	3 4	0	NaN	old	0	0	1	1	0	0	0	0	0	0	0	0	0	0	0	0	0	0	0	0
O6_V_6_data	6	25	20_plate_picnicTable_C_gazed_L_LS_old_CF.JPG	picnicTable	old	CF	C	gazed	L	Y	l	0.38	0.58	0.15	2682	608	NA	1185	NA	3	5 7 8	0	NaN	old	0	0	0	0	1	0	1	1	0	0	0	0	0	0	0	0	0	0	0	0
O6_V_6_data	6	27	12_bathSponge_bathroom_C_gazed_L_LS_young_MX.JPG	bathroom	young	MX	C	gazed	L	Y	l	0.38	0.58	0.35	2330	536	NA	1391	NA	3	4 5 6	0	NaN	old	0	0	0	1	1	1	0	0	0	0	0	0	0	0	0	0	0	0	0	0
O6_V_6_data	6	29	29_sneackers_stoneBench_C_nongazed_L_LS_young_DS.JPG	stoneBench	young	DS	C	nongazed	L	Y	l	0.38	0.58	0.45	1899	533	NA	440	NA	2	4 5	0	NaN	old	0	0	0	1	1	0	0	0	0	0	0	0	0	0	0	0	0	0	0	0
O6_V_6_data	6	32	31_colander_roundGreenBench_I_nongazed_R_LS_young_JM.JPG	roundGreenBench	young	JM	I	nongazed	R	Y	l	0.38	0.58	0.04	3396	2357	486	540	1476	3	9 10 11	5	3 4 5 6 7	old	0	0	0	0	0	0	0	0	1	1	0	0	1	1	1	1	1	0	0	0
O6_V_6_data	6	36	15_gardenShears_officeFloor_I_nongazed_L_LS_young_MC.JPG	officeFloor	young	MC	I	nongazed	L	Y	l	0.38	0.58	0.58	1753	820	437	1172	124	3	5 6 7	1	3	old	0	0	0	0	1	1	1	0	0	0	0	0	1	0	0	0	0	0	0	0
O6_V_6_data	6	40	21_glassesCase_pulpit_C_nongazed_L_LS_old_MF.JPG	pulpit	old	MF	C	nongazed	L	Y	l	0.38	0.58	0.22	2746	1705	836	1197	780	3	7 8 9	2	5 6	old	0	0	0	0	0	0	1	1	1	0	0	0	0	0	1	1	0	0	0	0
O6_V_6_data	6	43	6_funnel_kidsBedroom_I_gazed_R_LS_old_AC.JPG	kidsBedroom	old	AC	I	gazed	R	Y	l	0.38	0.58	0.19	1444	498	NA	1228	NA	3	3 4 5	0	NaN	old	0	0	1	1	1	0	0	0	0	0	0	0	0	0	0	0	0	0	0	0
O6_V_6_data	6	45	4_pot_kitchenStove_C_gazed_R_LS_old_AF.JPG	kitchenStove	old	AF	C	gazed	R	Y	l	0.38	0.58	0.08	935	311	NA	1032	NA	2	2 3	0	NaN	old	0	1	1	0	0	0	0	0	0	0	0	0	0	0	0	0	0	0	0	0
O6_V_6_data	6	47	23_ladle_pilarsBench_I_nongazed_L_LS_old_T.JPG	pilarsBench	old	T	I	nongazed	L	Y	l	0.38	0.58	0.39	971	303	NA	995	NA	2	2 3	0	NaN	old	0	1	1	0	0	0	0	0	0	0	0	0	0	0	0	0	0	0	0	0
O6_V_6_data	6	50	2_toiletBrush_kitchenFloor_I_gazed_L_LS_old_AC.JPG	kitchenFloor	old	AC	I	gazed	L	Y	l	0.38	0.58	0.28	804	357	NA	703	NA	1	2	0	NaN	old	0	1	0	0	0	0	0	0	0	0	0	0	0	0	0	0	0	0	0	0
O6_V_6_data	6	54	27_hairdryer_playground1_I_nongazed_L_LS_young_JM.JPG	playground1	young	JM	I	nongazed	L	Y	l	0.38	0.58	0.2	1167	471	NA	965	NA	2	3 4	0	NaN	old	0	0	1	1	0	0	0	0	0	0	0	0	0	0	0	0	0	0	0	0
O6_V_6_data	6	58	32_shoppingTrolley_greenWoodBench_C_gazed_R_LS_young_JJ.JPG	greenWoodBench	young	JJ	C	gazed	R	Y	l	0.38	0.58	1.1	2948	795	366	2128	343	6	5 6 7 8 9 10	2	3 4	old	0	0	0	0	1	1	1	1	1	1	0	0	1	1	0	0	0	0	0	0
O6_V_6_data	6	61	3_rake_kitchenCounter_I_nongazed_L_LS_old_MM.JPG	kitchenCounter	old	MM	I	nongazed	L	Y	l	0.38	0.58	0.23	2316	791	292	1650	171	5	4 5 6 7 8	1	2	old	0	0	0	1	1	1	1	1	0	0	0	1	0	0	0	0	0	0	0	0
O6_V_6_data	6	63	19_clothesHanger_pinkBench_I_nongazed_L_LS_old_T.JPG	pinkBench	old	T	I	nongazed	L	Y	l	0.38	0.58	0.22	3763	1937	558	1830	297	4	7 8 9 10	1	3	old	0	0	0	0	0	0	1	1	1	1	0	0	1	0	0	0	0	0	0	0
O6_V_6_data	6	65	11_whisker_balcony_I_nongazed_L_LS_young_MC.JPG	balcony	young	MC	I	nongazed	L	Y	l	0.38	0.58	0.67	1718	388	NA	1486	NA	4	3 4 5 6	0	NaN	old	0	0	1	1	1	1	0	0	0	0	0	0	0	0	0	0	0	0	0	0
O6_V_6_data	6	68	26_kettle_birdsCage_I_gazed_L_LS_young_MC.JPG	birdsCage	young	MC	I	gazed	L	Y	l	0.38	0.58	0.39	1934	334	NA	1809	NA	6	2 3 4 5 6 7	0	NaN	old	0	1	1	1	1	1	1	0	0	0	0	0	0	0	0	0	0	0	0	0
O6_V_6_data	6	72	30_fryingPan_lake_I_gazed_R_LS_young_MC.JPG	lake	young	MC	I	gazed	R	Y	l	0.38	0.58	0.46	1948	982	525	1153	358	2	5 6	2	3 4	old	0	0	0	0	1	1	0	0	0	0	0	0	1	1	0	0	0	0	0	0
O6_V_6_data	6	76	9_TVcontrol_smallSofaStairs_C_nongazed_R_LS_young_RP.JPG	smallSofaStairs	young	RP	C	nongazed	R	Y	l	0.38	0.58	0.56	1362	490	234	1258	193	2	3 4	1	2	old	0	0	1	1	0	0	0	0	0	0	0	1	0	0	0	0	0	0	0	0
O6_V_6_data	6	79	13_pillow_bedroom_C_nongazed_R_LS_young_RP.JPG	bedroom	young	RP	C	nongazed	R	Y	l	0.38	0.58	0.34	1038	369	NA	1001	NA	2	3 4	0	NaN	old	0	0	1	1	0	0	0	0	0	0	0	0	0	0	0	0	0	0	0	0
O6_V_6_data	6	81	22_TVcontrol_table_I_gazed_L_LS_old_VS.JPG	table	old	VS	I	gazed	L	Y	l	0.38	0.58	0.26	1550	554	NA	1202	NA	3	3 4 5	0	NaN	old	0	0	1	1	1	0	0	0	0	0	0	0	0	0	0	0	0	0	0	0
O6_V_6_data	6	83	5_softToy_kidsBed_C_nongazed_L_LS_old_CC.JPG	kidsBed	old	CC	C	nongazed	L	Y	l	0.38	0.58	0.24	1698	331	NA	1522	NA	4	3 4 5 6	0	NaN	old	0	0	1	1	1	1	0	0	0	0	0	0	0	0	0	0	0	0	0	0
O6_V_6_data	6	86	16_computerMouse_officeDesk_C_gazed_L_LS_young_MX.JPG	officeDesk	young	MX	C	gazed	L	Y	l	0.38	0.58	0.38	962	252	NA	838	NA	3	2 3 4	0	NaN	old	0	1	1	1	0	0	0	0	0	0	0	0	0	0	0	0	0	0	0	0
O6_V_6_data	6	90	14_rubberGloves_officeTable_I_gazed_R_LS_young_RC.JPG	officeTable	young	RC	I	gazed	R	Y	l	0.38	0.58	0.46	790	412	NA	546	NA	1	3	0	NaN	old	0	0	1	0	0	0	0	0	0	0	0	0	0	0	0	0	0	0	0	0
O6_V_6_data	6	94	8_teapot_smallSofaTV_C_gazed_R_LS_old_AF.JPG	smallSofaTV	old	AF	C	gazed	R	Y	l	0.38	0.58	0.21	1143	915	NA	429	NA	1	5	0	NaN	old	0	0	0	0	1	0	0	0	0	0	0	0	0	0	0	0	0	0	0	0
O6_V_6_data	6	96	10_frisbee_dinningTable_I_gazed_R_LS_young_RC.JPG	dinningTable	young	RC	I	gazed	R	Y	l	0.38	0.58	0.06	1680	272	NA	1529	NA	3	2 3 4	0	NaN	old	0	1	1	1	0	0	0	0	0	0	0	0	0	0	0	0	0	0	0	0
O8_V_8_data	8	4	32_bucket_greenWoodBench_I_gazed_R_LS_young_MC.JPG	greenWoodBench	young	MC	I	gazed	R	Y	l	0.27	0.68	0.17	2706	709	474	1629	162	4	3 4 6 7	1	2	old	0	0	1	1	0	1	1	0	0	0	0	1	0	0	0	0	0	0	0	0
O8_V_8_data	8	9	26_ball_birdsCage_C_gazed_L_LS_young_JJ.JPG	birdsCage	young	JJ	C	gazed	L	Y	l	0.27	0.68	0.31	1110	364	NA	372	NA	2	3 4	0	NaN	old	0	0	1	1	0	0	0	0	0	0	0	0	0	0	0	0	0	0	0	0
O8_V_8_data	8	11	11_secateurs_balcony_C_nongazed_L_LS_young_RP.JPG	balcony	young	RP	C	nongazed	L	Y	l	0.27	0.68	0.29	1064	463	NA	786	NA	2	3 4	0	NaN	old	0	0	1	1	0	0	0	0	0	0	0	0	0	0	0	0	0	0	0	0
O8_V_8_data	8	14	15_magazineHolder_officeFloor_C_nongazed_L_LS_young_RP.JPG	officeFloor	young	RP	C	nongazed	L	Y	l	0.27	0.68	0.27	1477	400	NA	465	NA	2	3 4	0	NaN	old	0	0	1	1	0	0	0	0	0	0	0	0	0	0	0	0	0	0	0	0
O8_V_8_data	8	22	8_ball_smallSofaTV_I_gazed_R_LS_old_AC.JPG	smallSofaTV	old	AC	I	gazed	R	Y	l	0.27	0.68	0.95	1365	542	NA	423	NA	2	4 5	0	NaN	old	0	0	0	1	1	0	0	0	0	0	0	0	0	0	0	0	0	0	0	0
O8_V_8_data	8	25	6_lamp_kidsBedroom_C_gazed_R_LS_old_AF.JPG	kidsBedroom	old	AF	C	gazed	R	Y	l	0.27	0.68	0.64	1192	360	NA	279	NA	2	3 4	0	NaN	old	0	0	1	1	0	0	0	0	0	0	0	0	0	0	0	0	0	0	0	0
O8_V_8_data	8	27	22_deckCards_table_C_gazed_L_LS_old_CF.JPG	table	old	CF	C	gazed	L	Y	l	0.27	0.68	0.53	1942	660	NA	449	NA	2	4 6	0	NaN	old	0	0	0	1	0	1	0	0	0	0	0	0	0	0	0	0	0	0	0	0
O8_V_8_data	8	29	5_paintRoller_kidsBed_I_nongazed_L_LS_old_MM.JPG	kidsBed	old	MM	I	nongazed	L	Y	l	0.27	0.68	0.56	2131	722	NA	547	NA	2	3 4	0	NaN	old	0	0	1	1	0	0	0	0	0	0	0	0	0	0	0	0	0	0	0	0
O8_V_8_data	8	32	30_cap_lake_C_gazed_R_LS_young_JJ.JPG	lake	young	JJ	C	gazed	R	Y	l	0.27	0.68	0.33	1306	734	NA	464	NA	2	5 6	0	NaN	old	0	0	0	0	1	1	0	0	0	0	0	0	0	0	0	0	0	0	0	0
O8_V_8_data	8	36	12_holePunch_bathroom_I_gazed_L_LS_young_RC.JPG	bathroom	young	RC	I	gazed	L	Y	l	0.27	0.68	0.52	1682	343	NA	421	NA	2	3 4	0	NaN	old	0	0	1	1	0	0	0	0	0	0	0	0	0	0	0	0	0	0	0	0
O8_V_8_data	8	40	18_book_wallBench_C_gazed_L_LS_old_CF.JPG	wallBench	old	CF	C	gazed	L	Y	l	0.27	0.68	0.25	1936	825	NA	733	NA	3	4 5 6	0	NaN	old	0	0	0	1	1	1	0	0	0	0	0	0	0	0	0	0	0	0	0	0
O8_V_8_data	8	41	9_pingpongBat_smallSofaStairs_I_nongazed_R_LS_young_MC.JPG	smallSofaStairs	young	MC	I	nongazed	R	Y	l	0.27	0.68	0.23	1481	618	NA	430	NA	2	5 6	0	NaN	old	0	0	0	0	1	1	0	0	0	0	0	0	0	0	0	0	0	0	0	0
O8_V_8_data	8	46	21_computerMouse_pulpit_I_nongazed_L_LS_old_T.JPG	pulpit	old	T	I	nongazed	L	Y	l	0.27	0.68	0.38	2548	598	873	714	354	2	3 7	2	5 6	old	0	0	1	0	0	0	1	0	0	0	0	0	0	0	1	1	0	0	0	0
O8_V_8_data	8	48	27_rollerblades_playground1_C_nongazed_L_LS_young_DS.JPG	playground1	young	DS	C	nongazed	L	Y	l	0.27	0.68	0.2	2980	1230	933	1634	208	5	6 7 8 9 10	1	5	old	0	0	0	0	0	1	1	1	1	1	0	0	0	0	1	0	0	0	0	0
O8_V_8_data	8	51	1_hairDryer_kitchenTable_I_nongazed_L_LS_old_MM.JPG	kitchenTable	old	MM	I	nongazed	L	Y	l	0.27	0.68	0.68	1404	440	-370	485	597	2	3 4	1	1	old	0	0	1	1	0	0	0	0	0	0	1	0	0	0	0	0	0	0	0	0
O8_V_8_data	8	55	28_teapot_playground2_I_gazed_R_LS_young_MC.JPG	playground2	young	MC	I	gazed	R	Y	l	0.27	0.68	0.5	1696	654	NA	653	NA	2	4 5	0	NaN	old	0	0	0	1	1	0	0	0	0	0	0	0	0	0	0	0	0	0	0	0
O8_V_8_data	8	59	25_tapDispender_grass_I_nongazed_R_LS_young_JM.JPG	grass	young	JM	I	nongazed	R	Y	l	0.27	0.68	0.47	1686	741	286	382	222	1	5	1	3	old	0	0	0	0	1	0	0	0	0	0	0	0	1	0	0	0	0	0	0	0
O8_V_8_data	8	62	14_tapDispenser_officeTable_C_gazed_R_LS_young_MX.JPG	officeTable	young	MX	C	gazed	R	Y	l	0.27	0.68	0.68	1190	427	NA	203	NA	1	3	0	NaN	old	0	0	1	0	0	0	0	0	0	0	0	0	0	0	0	0	0	0	0	0
O8_V_8_data	8	64	3_kettle_kitchenCounter_C_nongazed_L_LS_old_CC.JPG	kitchenCounter	old	CC	C	nongazed	L	Y	l	0.27	0.68	1.03	1609	281	NA	329	NA	2	2 3	0	NaN	old	0	1	1	0	0	0	0	0	0	0	0	0	0	0	0	0	0	0	0	0
O8_V_8_data	8	66	23_waterBottle_pilarsBench_C_nongazed_L_LS_old_MF.JPG	pilarsBench	old	MF	C	nongazed	L	Y	l	0.27	0.68	0.56	1257	540	NA	410	NA	2	4 5	0	NaN	old	0	0	0	1	1	0	0	0	0	0	0	0	0	0	0	0	0	0	0	0
O8_V_8_data	8	69	29_dustpanBrush_stoneBench_I_nongazed_L_LS_young_JM.JPG	stoneBench	young	JM	I	nongazed	L	Y	l	0.27	0.68	0.68	1521	588	424	299	91	2	5 6	1	4	old	0	0	0	0	1	1	0	0	0	0	0	0	0	1	0	0	0	0	0	0
O8_V_8_data	8	73	19_frisbee_pinkBench_C_nongazed_L_LS_old_MF.JPG	pinkBench	old	MF	C	nongazed	L	Y	l	0.27	0.68	0.71	2259	279	NA	628	NA	2	2 3	0	NaN	old	0	1	1	0	0	0	0	0	0	0	0	0	0	0	0	0	0	0	0	0
O8_V_8_data	8	77	24_stapler_pingpongTable_I_gazed_R_LS_old_VS.JPG	pingpongTable	old	VS	I	gazed	R	Y	l	0.27	0.68	0.38	1483	544	NA	545	NA	2	4 5	0	NaN	old	0	0	0	1	1	0	0	0	0	0	0	0	0	0	0	0	0	0	0	0
O8_V_8_data	8	80	2_dustpanBrush_kitchenFloor_C_gazed_L_LS_old_AF.JPG	kitchenFloor	old	AF	C	gazed	L	Y	l	0.27	0.68	0.79	1596	458	NA	379	NA	1	3	0	NaN	old	0	0	1	0	0	0	0	0	0	0	0	0	0	0	0	0	0	0	0	0
O8_V_8_data	8	82	7_throw_bigSofa_C_nongazed_R_LS_old_CC.JPG	bigSofa	old	CC	C	nongazed	R	Y	l	0.27	0.68	0.55	1798	764	454	380	233	2	4 5	1	3	old	0	0	0	1	1	0	0	0	0	0	0	0	1	0	0	0	0	0	0	0
O8_V_8_data	8	84	20_bathSponge_picnicTable_I_gazed_L_LS_old_VS.JPG	picnicTable	old	VS	I	gazed	L	Y	l	0.27	0.68	0.56	2428	510	NA	1153	NA	4	4 5 7 8	0	NaN	old	0	0	0	1	1	0	1	1	0	0	0	0	0	0	0	0	0	0	0	0
O8_V_8_data	8	87	4_softToy_kitchenStove_I_gazed_R_LS_old_AC.JPG	kitchenStove	old	AC	I	gazed	R	Y	l	0.27	0.68	0.71	2398	251	NA	1605	NA	5	2 3 4 7 8	0	NaN	old	0	1	1	1	0	0	1	1	0	0	0	0	0	0	0	0	0	0	0	0
O8_V_8_data	8	91	10_napkins_dinningTable_C_gazed_R_LS_young_MX.JPG	dinningTable	young	MX	C	gazed	R	Y	l	0.27	0.68	0.8	1376	460	NA	657	NA	2	4 8	0	NaN	old	0	0	0	1	0	0	0	1	0	0	0	0	0	0	0	0	0	0	0	0
O8_V_8_data	8	95	13_cleaningSpray_bedroom_I_nongazed_R_LS_young_MC.JPG	bedroom	young	MC	I	nongazed	R	Y	l	0.27	0.68	0.3	861	428	297	333	64	1	4	1	3	old	0	0	0	1	0	0	0	0	0	0	0	0	1	0	0	0	0	0	0	0
O9_V_1_data	1	2	2_dustpanBrush_kitchenFloor_C_nongazed_L_LS_young_RP.JPG	kitchenFloor	young	RP	C	nongazed	L	Y	l	0.28	0.72	0.46	1239	456	NA	1052	NA	2	3 4	0	NaN	old	0	0	1	1	0	0	0	0	0	0	0	0	0	0	0	0	0	0	0	0
O9_V_1_data	1	5	30_cap_lake_C_nongazed_R_LS_old_MF.JPG	lake	old	MF	C	nongazed	R	Y	l	0.28	0.72	0.22	2448	1372	601	574	341	2	6 7	2	3 5	old	0	0	0	0	0	1	1	0	0	0	0	0	1	0	1	0	0	0	0	0
O9_V_1_data	1	9	15_gardenShears_officeFloor_I_gazed_L_LS_old_AC.JPG	officeFloor	old	AC	I	gazed	L	Y	l	0.28	0.72	0.3	1198	329	NA	532	NA	2	2 3	0	NaN	old	0	1	1	0	0	0	0	0	0	0	0	0	0	0	0	0	0	0	0	0
O9_V_1_data	1	13	28_skippingRope_playground2_C_nongazed_R_LS_old_T.JPG	playground2	old	T	C	nongazed	R	Y	l	0.28	0.72	0.46	2040	586	NA	1655	NA	4	3 4 5 6	0	NaN	old	0	0	1	1	1	1	0	0	0	0	0	0	0	0	0	0	0	0	0	0
O9_V_1_data	1	16	17_coat_woodBench_C_gazed_R_LS_young_JJ.JPG	woodBench	young	JJ	C	gazed	R	Y	l	0.28	0.72	0.55	1329	294	NA	689	NA	3	2 3 4	0	NaN	old	0	1	1	1	0	0	0	0	0	0	0	0	0	0	0	0	0	0	0	0
O9_V_1_data	1	18	11_whisker_balcony_I_gazed_L_LS_old_AC.JPG	balcony	old	AC	I	gazed	L	Y	l	0.28	0.72	0.92	1727	1511	1298	492	168	1	7	1	6	old	0	0	0	0	0	0	1	0	0	0	0	0	0	0	0	1	0	0	0	0
O9_V_1_data	1	23	29_sneackers_stoneBench_C_gazed_L_LS_old_CF.JPG	stoneBench	old	CF	C	gazed	L	Y	l	0.28	0.72	0.18	1661	603	NA	492	NA	2	4 5	0	NaN	old	0	0	0	1	1	0	0	0	0	0	0	0	0	0	0	0	0	0	0	0
O9_V_1_data	1	27	20_bathSponge_picnicTable_I_nongazed_L_LS_young_JM.JPG	picnicTable	young	JM	I	nongazed	L	Y	l	0.28	0.72	0.56	3062	1020	525	1682	249	4	5 6 8 9	1	3	old	0	0	0	0	1	1	0	1	1	0	0	0	1	0	0	0	0	0	0	0
O9_V_1_data	1	31	27_hairdryer_playground1_I_gazed_L_LS_old_VS.JPG	playground1	old	VS	I	gazed	L	Y	l	0.28	0.72	0.55	1635	487	NA	612	NA	2	3 4	0	NaN	old	0	0	1	1	0	0	0	0	0	0	0	0	0	0	0	0	0	0	0	0
O9_V_1_data	1	36	19_clothesHanger_pinkBench_I_gazed_L_LS_young_MC.JPG	pinkBench	young	MC	I	gazed	L	Y	l	0.28	0.72	0.46	1848	815	NA	598	NA	2	4 5	0	NaN	old	0	0	0	1	1	0	0	0	0	0	0	0	0	0	0	0	0	0	0	0
O9_V_1_data	1	38	21_glassesCase_pulpit_C_gazed_L_LS_young_JJ.JPG	pulpit	young	JJ	C	gazed	L	Y	l	0.28	0.72	0.32	2220	570	NA	1281	NA	4	5 6 9 10	0	NaN	old	0	0	0	0	1	1	0	0	1	1	0	0	0	0	0	0	0	0	0	0
O9_V_1_data	1	41	23_ladle_pilarsBench_I_gazed_L_LS_young_MC.JPG	pilarsBench	young	MC	I	gazed	L	Y	l	0.28	0.72	0.53	1206	541	NA	573	NA	1	4	0	NaN	old	0	0	0	1	0	0	0	0	0	0	0	0	0	0	0	0	0	0	0	0
O9_V_1_data	1	45	14_tapDispenser_officeTable_C_nongazed_R_LS_old_CC.JPG	officeTable	old	CC	C	nongazed	R	Y	l	0.28	0.72	0.47	1890	827	494	486	270	2	4 5	1	3	old	0	0	0	1	1	0	0	0	0	0	0	0	1	0	0	0	0	0	0	0
O9_V_1_data	1	49	13_pillow_bedroom_C_gazed_R_LS_old_AF.JPG	bedroom	old	AF	C	gazed	R	Y	l	0.28	0.72	0.32	1295	311	NA	279	NA	1	2	0	NaN	old	0	1	0	0	0	0	0	0	0	0	0	0	0	0	0	0	0	0	0	0
O9_V_1_data	1	52	5_softToy_kidsBed_C_gazed_L_LS_young_MX.JPG	kidsBed	young	MX	C	gazed	L	Y	l	0.28	0.72	0.37	1353	484	NA	381	NA	2	3 4	0	NaN	old	0	0	1	1	0	0	0	0	0	0	0	0	0	0	0	0	0	0	0	0
O9_V_1_data	1	54	8_ball_smallSofaTV_I_nongazed_R_LS_young_MC.JPG	smallSofaTV	young	MC	I	nongazed	R	Y	l	0.28	0.72	0.43	1086	486	NA	347	NA	1	3	0	NaN	old	0	0	1	0	0	0	0	0	0	0	0	0	0	0	0	0	0	0	0	0
O9_V_1_data	1	56	4_softToy_kitchenStove_I_nongazed_R_LS_young_MC.JPG	kitchenStove	young	MC	I	nongazed	R	Y	l	0.28	0.72	0.66	940	384	NA	436	NA	2	3 4	0	NaN	old	0	0	1	1	0	0	0	0	0	0	0	0	0	0	0	0	0	0	0	0
O9_V_1_data	1	59	10_napkins_dinningTable_C_nongazed_R_LS_old_CC.JPG	dinningTable	old	CC	C	nongazed	R	Y	l	0.28	0.72	0.39	740	288	NA	329	NA	1	2	0	NaN	old	0	1	0	0	0	0	0	0	0	0	0	0	0	0	0	0	0	0	0	0
O9_V_1_data	1	63	32_bucket_greenWoodBench_I_nongazed_R_LS_old_T.JPG	greenWoodBench	old	T	I	nongazed	R	Y	l	0.28	0.72	0.46	992	414	NA	771	NA	2	3 4	0	NaN	old	0	0	1	1	0	0	0	0	0	0	0	0	0	0	0	0	0	0	0	0
O9_V_1_data	1	67	3_rake_kitchenCounter_I_gazed_L_LS_young_RC.JPG	kitchenCounter	young	RC	I	gazed	L	Y	l	0.28	0.72	0.34	1732	484	NA	1428	NA	4	4 5 6 7	0	NaN	old	0	0	0	1	1	1	1	0	0	0	0	0	0	0	0	0	0	0	0	0
O9_V_1_data	1	70	24_stapler_pingpongTable_I_nongazed_R_LS_young_JM.JPG	pingpongTable	young	JM	I	nongazed	R	Y	l	0.28	0.72	0.39	1963	977	261	935	636	2	4 5	2	2 3	old	0	0	0	1	1	0	0	0	0	0	0	1	1	0	0	0	0	0	0	0
O9_V_1_data	1	74	7_pot_bigSofa_I_gazed_R_LS_young_RC.JPG	bigSofa	young	RC	I	gazed	R	Y	l	0.28	0.72	0.4	1563	680	384	581	229	2	4 5	1	3	old	0	0	0	1	1	0	0	0	0	0	0	0	1	0	0	0	0	0	0	0
O9_V_1_data	1	77	16_spongeScourer_officeDesk_I_nongazed_L_LS_old_MM.JPG	officeDesk	old	MM	I	nongazed	L	Y	l	0.28	0.72	0.39	1407	251	NA	820	NA	3	2 3 4	0	NaN	old	0	1	1	1	0	0	0	0	0	0	0	0	0	0	0	0	0	0	0	0
O9_V_1_data	1	88	12_holePunch_bathroom_I_nongazed_L_LS_old_MM.JPG	bathroom	old	MM	I	nongazed	L	Y	l	0.28	0.72	0.49	1841	874	NA	798	NA	3	4 5 6	0	NaN	old	0	0	0	1	1	1	0	0	0	0	0	0	0	0	0	0	0	0	0	0
O9_V_1_data	1	90	9_TVcontrol_smallSofaStairs_C_gazed_R_LS_old_AF.JPG	smallSofaStairs	old	AF	C	gazed	R	Y	l	0.28	0.72	0.36	1429	463	NA	831	NA	2	3 6	0	NaN	old	0	0	1	0	0	1	0	0	0	0	0	0	0	0	0	0	0	0	0	0
O9_V_1_data	1	92	6_lamp_kidsBedroom_C_nongazed_R_LS_young_RP.JPG	kidsBedroom	young	RP	C	nongazed	R	Y	l	0.28	0.72	0.55	1281	486	NA	533	NA	2	3 4	0	NaN	old	0	0	1	1	0	0	0	0	0	0	0	0	0	0	0	0	0	0	0	0
O9_V_1_data	1	95	25_scarf_grass_C_gazed_R_LS_old_CF.JPG	grass	old	CF	C	gazed	R	Y	l	0.28	0.72	0.21	1664	273	1329	995	512	1	2	2	3 4	old	0	1	0	0	0	0	0	0	0	0	0	0	1	1	0	0	0	0	0	0
PO39_V_7_data	7	4	12_bathSponge_bathroom_C_nongazed_L_LS_young_RP.JPG	bathroom	young	RP	C	nongazed	L	Y	l	0.34	0.8	0.55	2729	549	NA	244	NA	4	4 5 6 7	0	NaN	old	0	0	0	1	1	1	1	0	0	0	0	0	0	0	0	0	0	0	0	0
PO39_V_7_data	7	7	10_frisbee_dinningTable_I_nongazed_R_LS_young_MC.JPG	dinningTable	young	MC	I	nongazed	R	Y	l	0.34	0.8	0.33	5723	624	NA	4139	NA	29	3 4 5 6 7 8 9 10 11 12 13 14 15 16 17 18 19 20 21 22 23 24 25 26 27 28 29 30 31	0	NaN	old	0	0	1	1	1	1	1	1	1	1	0	0	0	0	0	0	0	0	0	0
PO39_V_7_data	7	9	17_sleepers_woodBench_I_gazed_R_LS_old_VS.JPG	woodBench	old	VS	I	gazed	R	Y	l	0.34	0.8	0.52	3788	2335	982	508	168	5	13 14 15 16 17	1	5	old	0	0	0	0	0	0	0	0	0	0	0	0	0	0	1	0	0	0	0	0
PO39_V_7_data	7	11	27_rollerblades_playground1_C_gazed_L_LS_young_JJ.JPG	playground1	young	JJ	C	gazed	L	Y	l	0.34	0.8	0.55	1397	514	NA	1095	NA	4	4 5 6 7	0	NaN	old	0	0	0	1	1	1	1	0	0	0	0	0	0	0	0	0	0	0	0	0
PO39_V_7_data	7	14	26_kettle_birdsCage_I_nongazed_L_LS_young_JM.JPG	birdsCage	young	JM	I	nongazed	L	Y	l	0.34	0.8	0.58	1590	294	1224	1009	267	4	3 4 5 8	2	6 7	old	0	0	1	1	1	0	0	1	0	0	0	0	0	0	0	1	1	0	0	0
PO39_V_7_data	7	18	32_shoppingTrolley_greenWoodBench_C_nongazed_R_LS_young_DS.JPG	greenWoodBench	young	DS	C	nongazed	R	Y	l	0.34	0.8	0.51	5098	527	1519	1946	433	12	3 4 5 6 7 11 12 15 16 17 18 19	2	8 10	old	0	0	1	1	1	1	1	0	0	0	0	0	0	0	0	0	0	1	0	1
PO39_V_7_data	7	22	7_throw_bigSofa_C_gazed_R_LS_old_AF.JPG	bigSofa	old	AF	C	gazed	R	Y	l	0.34	0.8	0.51	1960	691	NA	1063	NA	3	3 4 5	0	NaN	old	0	0	1	1	1	0	0	0	0	0	0	0	0	0	0	0	0	0	0	0
PO39_V_7_data	7	25	8_teapot_smallSofaTV_C_nongazed_R_LS_old_CC.JPG	smallSofaTV	old	CC	C	nongazed	R	Y	l	0.34	0.8	0.43	1138	261	NA	510	NA	3	2 4 5	0	NaN	old	0	1	0	1	1	0	0	0	0	0	0	0	0	0	0	0	0	0	0	0
PO39_V_7_data	7	27	30_fryingPan_lake_I_nongazed_R_LS_young_JM.JPG	lake	young	JM	I	nongazed	R	Y	l	0.34	0.8	0.86	2717	2045	742	863	604	2	9 10	3	4 5 6	old	0	0	0	0	0	0	0	0	1	1	0	0	0	1	1	1	0	0	0	0
PO39_V_7_data	7	29	13_cleaningSpray_bedroom_I_gazed_R_LS_young_RC.JPG	bedroom	young	RC	I	gazed	R	Y	l	0.34	0.8	0.6	1007	412	273	528	61	2	4 5	1	3	old	0	0	0	1	1	0	0	0	0	0	0	0	1	0	0	0	0	0	0	0
PO39_V_7_data	7	32	4_pot_kitchenStove_C_nongazed_R_LS_old_CC.JPG	kitchenStove	old	CC	C	nongazed	R	Y	l	0.34	0.8	1.09	1197	482	NA	253	NA	5	2 3 4 5 6	0	NaN	old	0	1	1	1	1	1	0	0	0	0	0	0	0	0	0	0	0	0	0	0
PO39_V_7_data	7	36	3_kettle_kitchenCounter_C_gazed_L_LS_old_AF.JPG	kitchenCounter	old	AF	C	gazed	L	Y	l	0.34	0.8	0.78	965	347	NA	233	NA	4	3 4 5 6	0	NaN	old	0	0	1	1	1	1	0	0	0	0	0	0	0	0	0	0	0	0	0	0
PO39_V_7_data	7	40	24_pingpongBat_pingpongTable_C_nongazed_R_LS_old_MF.JPG	pingpongTable	old	MF	C	nongazed	R	Y	l	0.34	0.8	1.12	1687	1077	NA	829	NA	2	7 8	0	NaN	old	0	0	0	0	0	0	1	1	0	0	0	0	0	0	0	0	0	0	0	0
PO39_V_7_data	7	43	6_funnel_kidsBedroom_I_nongazed_R_LS_old_MM.JPG	kidsBedroom	old	MM	I	nongazed	R	Y	l	0.34	0.8	0.92	1645	671	NA	714	NA	5	5 7 8 9 10	0	NaN	old	0	0	0	0	1	0	1	1	1	1	0	0	0	0	0	0	0	0	0	0
PO39_V_7_data	7	45	25_tapDispender_grass_I_gazed_R_LS_young_MC.JPG	grass	young	MC	I	gazed	R	Y	l	0.34	0.8	1.15	1420	640	408	620	97	6	4 5 6 7 8 9	1	3	old	0	0	0	1	1	1	1	1	1	0	0	0	1	0	0	0	0	0	0	0
PO39_V_7_data	7	47	22_TVcontrol_table_I_nongazed_L_LS_old_T.JPG	table	old	T	I	nongazed	L	Y	l	0.34	0.8	1.03	1377	482	NA	636	NA	3	3 4 5	0	NaN	old	0	0	1	1	1	0	0	0	0	0	0	0	0	0	0	0	0	0	0	0
PO39_V_7_data	7	50	29_dustpanBrush_stoneBench_I_gazed_L_LS_young_MC.JPG	stoneBench	young	MC	I	gazed	L	Y	l	0.34	0.8	1.05	1294	517	NA	1004	NA	3	3 4 5	0	NaN	old	0	0	1	1	1	0	0	0	0	0	0	0	0	0	0	0	0	0	0	0
PO39_V_7_data	7	54	15_magazineHolder_officeFloor_C_gazed_L_LS_young_MX.JPG	officeFloor	young	MX	C	gazed	L	Y	l	0.34	0.8	1.22	1321	892	NA	234	NA	4	5 6 7 8	0	NaN	old	0	0	0	0	1	1	1	1	0	0	0	0	0	0	0	0	0	0	0	0
PO39_V_7_data	7	58	2_toiletBrush_kitchenFloor_I_nongazed_L_LS_old_MM.JPG	kitchenFloor	old	MM	I	nongazed	L	Y	l	0.34	0.8	0.98	848	286	NA	423	NA	6	3 4 5 6 7 8	0	NaN	old	0	0	1	1	1	1	1	1	0	0	0	0	0	0	0	0	0	0	0	0
PO39_V_7_data	7	61	14_rubberGloves_officeTable_I_nongazed_R_LS_young_MC.JPG	officeTable	young	MC	I	nongazed	R	Y	l	0.34	0.8	1.11	936	775	NA	119	NA	2	4 5	0	NaN	old	0	0	0	1	1	0	0	0	0	0	0	0	0	0	0	0	0	0	0	0
PO39_V_7_data	7	63	18_lamp_wallBench_I_nongazed_L_LS_old_T.JPG	wallBench	old	T	I	nongazed	L	Y	l	0.33	0.75	0.63	1700	1118	309	732	293	3	5 6 7	1	2	old	0	0	0	0	1	1	1	0	0	0	0	1	0	0	0	0	0	0	0	0
PO39_V_7_data	7	65	20_plate_picnicTable_C_nongazed_L_LS_old_MF.JPG	picnicTable	old	MF	C	nongazed	L	Y	l	0.33	0.75	0.55	721	259	NA	674	NA	2	2 3	0	NaN	old	0	1	1	0	0	0	0	0	0	0	0	0	0	0	0	0	0	0	0	0
PO39_V_7_data	7	68	5_paintRoller_kidsBed_I_gazed_L_LS_old_AC.JPG	kidsBed	old	AC	I	gazed	L	Y	l	0.33	0.75	0.42	3604	2854	2471	880	149	3	13 14 15	1	11	old	0	0	0	0	0	0	0	0	0	0	0	0	0	0	0	0	0	0	0	0
PO39_V_7_data	7	72	11_secateurs_balcony_C_gazed_L_LS_young_MX.JPG	balcony	young	MX	C	gazed	L	Y	l	0.33	0.75	0.54	829	355	NA	685	NA	2	3 4	0	NaN	old	0	0	1	1	0	0	0	0	0	0	0	0	0	0	0	0	0	0	0	0
PO39_V_7_data	7	76	9_pingpongBat_smallSofaStairs_I_gazed_R_LS_young_RC.JPG	smallSofaStairs	young	RC	I	gazed	R	Y	l	0.33	0.75	0.12	701	400	274	515	55	2	3 4	1	2	old	0	0	1	1	0	0	0	0	0	0	0	1	0	0	0	0	0	0	0	0
PO39_V_7_data	7	79	31_helmet_roundGreenBench_C_gazed_R_LS_young_JJ.JPG	roundGreenBench	young	JJ	C	gazed	R	Y	l	0.33	0.75	0.81	1810	889	437	753	384	7	4 5 6 7 8 9 10	1	3	old	0	0	0	1	1	1	1	1	1	1	0	0	1	0	0	0	0	0	0	0
PO39_V_7_data	7	81	1_hairDryer_kitchenTable_I_gazed_L_LS_old_AC.JPG	kitchenTable	old	AC	I	gazed	L	Y	l	0.33	0.75	0.56	1155	510	NA	538	NA	2	3 4	0	NaN	old	0	0	1	1	0	0	0	0	0	0	0	0	0	0	0	0	0	0	0	0
PO39_V_7_data	7	83	21_computerMouse_pulpit_I_gazed_L_LS_old_VS.JPG	pulpit	old	VS	I	gazed	L	Y	l	0.33	0.75	0.08	2503	308	1235	1599	625	4	2 3 4 7	2	5 6	old	0	1	1	1	0	0	1	0	0	0	0	0	0	0	1	1	0	0	0	0
PO39_V_7_data	7	86	19_frisbee_pinkBench_C_gazed_L_LS_old_CF.JPG	pinkBench	old	CF	C	gazed	L	Y	l	0.33	0.75	0.62	1455	400	NA	984	NA	4	3 4 5 6	0	NaN	old	0	0	1	1	1	1	0	0	0	0	0	0	0	0	0	0	0	0	0	0
PO39_V_7_data	7	90	23_waterBottle_pilarsBench_C_gazed_L_LS_old_CF.JPG	pilarsBench	old	CF	C	gazed	L	Y	l	0.33	0.75	0.54	771	318	NA	666	NA	2	2 3	0	NaN	old	0	1	1	0	0	0	0	0	0	0	0	0	0	0	0	0	0	0	0	0
PO39_V_7_data	7	94	16_computerMouse_officeDesk_C_nongazed_L_LS_young_RP.JPG	officeDesk	young	RP	C	nongazed	L	Y	l	0.33	0.75	0.71	1051	240	NA	966	NA	3	2 3 4	0	NaN	old	0	1	1	1	0	0	0	0	0	0	0	0	0	0	0	0	0	0	0	0
PO39_V_7_data	7	96	28_skippingRope_playground2_C_nongazed_R_LS_young_DS.JPG	playground2	young	DS	C	nongazed	R	Y	l	0.33	0.75	0.87	953	600	NA	547	NA	2	3 4	0	NaN	old	0	0	1	1	0	0	0	0	0	0	0	0	0	0	0	0	0	0	0	0
Y10_VS_2_data	2	2	32_shoppingTrolley_greenWoodBench_C_gazed_R_LS_old_CF.JPG	greenWoodBench	old	CF	C	gazed	R	Y	l	0.39	0.94	0.34	1324	567	294	251	778	1	3	3	2 4 5	young	0	0	1	0	0	0	0	0	0	0	0	1	0	1	1	0	0	0	0	0
Y10_VS_2_data	2	5	31_colander_roundGreenBench_I_nongazed_R_LS_old_T.JPG	roundGreenBench	old	T	I	nongazed	R	Y	l	0.39	0.94	0.44	4994	481	1528	2042	338	7	3 8 9 10 11 12 13	1	6	young	0	0	1	0	0	0	0	1	1	1	0	0	0	0	0	1	0	0	0	0
Y10_VS_2_data	2	13	13_pillow_bedroom_C_nongazed_R_LS_old_CC.JPG	bedroom	old	CC	C	nongazed	R	Y	l	0.39	0.94	0.73	2605	832	261	860	112	4	4 5 7 8	1	2	young	0	0	0	1	1	0	1	1	0	0	0	1	0	0	0	0	0	0	0	0
Y10_VS_2_data	2	16	11_whisker_balcony_I_nongazed_L_LS_old_MM.JPG	balcony	old	MM	I	nongazed	L	Y	l	0.39	0.94	0.39	892	622	458	503	115	2	5 6	1	4	young	0	0	0	0	1	1	0	0	0	0	0	0	0	1	0	0	0	0	0	0
Y10_VS_2_data	2	18	20_plate_picnicTable_C_gazed_L_LS_young_JJ.JPG	picnicTable	young	JJ	C	gazed	L	Y	l	0.39	0.94	0.13	1212	266	NA	554	NA	3	2 4 6	0	NaN	young	0	1	0	1	0	1	0	0	0	0	0	0	0	0	0	0	0	0	0	0
Y10_VS_2_data	2	20	8_teapot_smallSofaTV_C_gazed_R_LS_young_MX.JPG	smallSofaTV	young	MX	C	gazed	R	Y	l	0.39	0.94	0.42	1952	885	663	1210	174	5	5 6 7 8 9	1	4	young	0	0	0	0	1	1	1	1	1	0	0	0	0	1	0	0	0	0	0	0
Y10_VS_2_data	2	23	24_pingpongBat_pingpongTable_C_gazed_R_LS_young_JJ.JPG	pingpongTable	young	JJ	C	gazed	R	Y	l	0.39	0.94	0.84	3305	1195	571	1075	235	2	6 9	1	4	young	0	0	0	0	0	1	0	0	1	0	0	0	0	1	0	0	0	0	0	0
Y10_VS_2_data	2	27	15_gardenShears_officeFloor_I_nongazed_L_LS_old_MM.JPG	officeFloor	old	MM	I	nongazed	L	Y	l	0.39	0.94	0.34	5919	647	353	3797	219	10	4 5 6 7 8 9 12 13 14 16	1	3	young	0	0	0	1	1	1	1	1	1	0	0	0	1	0	0	0	0	0	0	0
Y10_VS_2_data	2	31	5_softToy_kidsBed_C_nongazed_L_LS_young_RP.JPG	kidsBed	young	RP	C	nongazed	L	Y	l	0.39	0.94	0.68	1269	283	NA	955	NA	4	2 3 5 6	0	NaN	young	0	1	1	0	1	1	0	0	0	0	0	0	0	0	0	0	0	0	0	0
Y10_VS_2_data	2	34	30_fryingPan_lake_I_gazed_R_LS_old_VS.JPG	lake	old	VS	I	gazed	R	Y	l	0.39	0.94	0.64	3940	2343	551	1335	548	4	10 11 12 13	2	3 4	young	0	0	0	0	0	0	0	0	0	1	0	0	1	1	0	0	0	0	0	0
Y10_VS_2_data	2	36	22_TVcontrol_table_I_gazed_L_LS_young_MC.JPG	table	young	MC	I	gazed	L	Y	l	0.39	0.94	0.93	2820	660	1803	866	240	3	5 6 7	1	9	young	0	0	0	0	1	1	1	0	0	0	0	0	0	0	0	0	0	0	1	0
Y10_VS_2_data	2	41	28_skippingRope_playground2_C_gazed_R_LS_old_CF.JPG	playground2	old	CF	C	gazed	R	Y	l	0.39	0.94	0.86	2132	541	NA	1204	NA	5	3 4 5 8 9	0	NaN	young	0	0	1	1	1	0	0	1	1	0	0	0	0	0	0	0	0	0	0	0
Y10_VS_2_data	2	45	10_frisbee_dinningTable_I_gazed_R_LS_old_AC.JPG	dinningTable	old	AC	I	gazed	R	Y	l	0.39	0.94	0.37	2974	579	NA	1403	NA	6	3 4 5 6 7 8	0	NaN	young	0	0	1	1	1	1	1	1	0	0	0	0	0	0	0	0	0	0	0	0
Y10_VS_2_data	2	49	27_hairdryer_playground1_I_nongazed_L_LS_old_T.JPG	playground1	old	T	I	nongazed	L	Y	l	0.39	0.94	0.84	2316	1139	NA	698	NA	2	3 4	0	NaN	young	0	0	1	1	0	0	0	0	0	0	0	0	0	0	0	0	0	0	0	0
Y10_VS_2_data	2	54	7_pot_bigSofa_I_nongazed_R_LS_young_MC.JPG	bigSofa	young	MC	I	nongazed	R	Y	l	0.39	0.94	1.05	2408	495	259	626	146	3	3 4 7	1	2	young	0	0	1	1	0	0	1	0	0	0	0	1	0	0	0	0	0	0	0	0
Y10_VS_2_data	2	56	4_pot_kitchenStove_C_gazed_R_LS_young_MX.JPG	kitchenStove	young	MX	C	gazed	R	Y	l	0.39	0.94	0.55	805	238	NA	290	NA	1	2	0	NaN	young	0	1	0	0	0	0	0	0	0	0	0	0	0	0	0	0	0	0	0	0
Y10_VS_2_data	2	63	3_rake_kitchenCounter_I_nongazed_L_LS_young_MC.JPG	kitchenCounter	young	MC	I	nongazed	L	Y	l	0.39	0.94	0.92	12561	3612	2881	1527	254	5	12 13 21 27 35	1	9	young	0	0	0	0	0	0	0	0	0	0	0	0	0	0	0	0	0	0	1	0
Y10_VS_2_data	2	67	21_glassesCase_pulpit_C_nongazed_L_LS_young_DS.JPG	pulpit	young	DS	C	nongazed	L	Y	l	0.39	0.94	1.12	2580	498	NA	1902	NA	5	3 4 6 7 8	0	NaN	young	0	0	1	1	0	1	1	1	0	0	0	0	0	0	0	0	0	0	0	0
Y10_VS_2_data	2	70	19_clothesHanger_pinkBench_I_nongazed_L_LS_young_JM.JPG	pinkBench	young	JM	I	nongazed	L	Y	l	0.39	0.94	0.62	2627	660	323	974	263	4	4 6 7 9	1	3	young	0	0	0	1	0	1	1	0	1	0	0	0	1	0	0	0	0	0	0	0
Y10_VS_2_data	2	72	25_scarf_grass_C_nongazed_R_LS_old_MF.JPG	grass	old	MF	C	nongazed	R	Y	l	0.39	0.94	0.09	1919	1108	301	489	254	2	5 6	1	2	young	0	0	0	0	1	1	0	0	0	0	0	1	0	0	0	0	0	0	0	0
Y10_VS_2_data	2	74	6_funnel_kidsBedroom_I_gazed_R_LS_young_RC.JPG	kidsBedroom	young	RC	I	gazed	R	Y	l	0.39	0.94	0.08	2597	735	NA	934	NA	4	4 5 7 8	0	NaN	young	0	0	0	1	1	0	1	1	0	0	0	0	0	0	0	0	0	0	0	0
Y10_VS_2_data	2	81	29_sneackers_stoneBench_C_nongazed_L_LS_old_MF.JPG	stoneBench	old	MF	C	nongazed	L	Y	l	0.39	0.94	0.09	1512	624	1152	780	203	2	4 6	1	5	young	0	0	0	1	0	1	0	0	0	0	0	0	0	0	1	0	0	0	0	0
Y10_VS_2_data	2	85	2_toiletBrush_kitchenFloor_I_gazed_L_LS_young_RC.JPG	kitchenFloor	young	RC	I	gazed	L	Y	l	0.39	0.94	0.72	4099	2723	2231	496	150	2	12 13	1	10	young	0	0	0	0	0	0	0	0	0	0	0	0	0	0	0	0	0	0	0	1
Y10_VS_2_data	2	88	16_computerMouse_officeDesk_C_gazed_L_LS_old_AF.JPG	officeDesk	old	AF	C	gazed	L	Y	l	0.39	0.94	0.15	5679	336	4282	1976	437	7	2 3 5 6 7 8 18	2	16 17	young	0	1	1	0	1	1	1	1	0	0	0	0	0	0	0	0	0	0	0	0
Y10_VS_2_data	2	90	18_lamp_wallBench_I_gazed_L_LS_young_MC.JPG	wallBench	young	MC	I	gazed	L	Y	l	0.39	0.94	0.71	6747	1536	744	2342	102	7	7 11 15 16 22 24 27	1	4	young	0	0	0	0	0	0	1	0	0	0	0	0	0	1	0	0	0	0	0	0
Y10_VS_2_data	2	92	9_TVcontrol_smallSofaStairs_C_nongazed_R_LS_old_CC.JPG	smallSofaStairs	old	CC	C	nongazed	R	Y	l	0.39	0.94	0.4	1708	789	295	581	195	3	4 6 7	1	2	young	0	0	0	1	0	1	1	0	0	0	0	1	0	0	0	0	0	0	0	0
Y10_VS_2_data	2	95	26_kettle_birdsCage_I_gazed_L_LS_old_VS.JPG	birdsCage	old	VS	I	gazed	L	Y	l	0.39	0.94	0.16	2445	395	2044	1180	220	5	2 3 4 7 9	1	8	young	0	1	1	1	0	0	1	0	1	0	0	0	0	0	0	0	0	1	0	0
Y11_VS_3_data	3	2	31_helmet_roundGreenBench_C_gazed_R_LS_old_CF.JPG	roundGreenBench	old	CF	C	gazed	R	Y	l	0.3	0.93	0.48	3873	1266	390	2386	792	5	5 6 9 10 11	2	3 4	young	0	0	0	0	1	1	0	0	1	1	0	0	1	1	0	0	0	0	0	0
Y11_VS_3_data	3	4	3_kettle_kitchenCounter_C_gazed_L_LS_young_MX.JPG	kitchenCounter	young	MX	C	gazed	L	Y	l	0.3	0.93	0.22	3523	410	NA	2755	NA	4	3 4 7 8	0	NaN	young	0	0	1	1	0	0	1	1	0	0	0	0	0	0	0	0	0	0	0	0
Y11_VS_3_data	3	7	14_rubberGloves_officeTable_I_nongazed_R_LS_old_MM.JPG	officeTable	old	MM	I	nongazed	R	Y	l	0.3	0.93	0.14	4407	1167	952	2427	165	5	5 7 9 10 11	1	4	young	0	0	0	0	1	0	1	0	1	1	0	0	0	1	0	0	0	0	0	0
Y11_VS_3_data	3	15	5_paintRoller_kidsBed_I_gazed_L_LS_young_RC.JPG	kidsBed	young	RC	I	gazed	L	Y	l	0.3	0.93	0.16	1358	355	NA	1402	NA	3	3 4 5	0	NaN	young	0	0	1	1	1	0	0	0	0	0	0	0	0	0	0	0	0	0	0	0
Y11_VS_3_data	3	18	22_TVcontrol_table_I_nongazed_L_LS_young_JM.JPG	table	young	JM	I	nongazed	L	Y	l	0.3	0.93	0.07	3718	394	2470	2664	229	6	3 4 5 6 11 12	1	9	young	0	0	1	1	1	1	0	0	0	0	0	0	0	0	0	0	0	0	1	0
Y11_VS_3_data	3	20	29_dustpanBrush_stoneBench_I_gazed_L_LS_old_VS.JPG	stoneBench	old	VS	I	gazed	L	Y	l	0.3	0.93	0.19	2445	368	NA	2102	NA	5	3 4 5 7 8	0	NaN	young	0	0	1	1	1	0	1	1	0	0	0	0	0	0	0	0	0	0	0	0
Y11_VS_3_data	3	22	18_lamp_wallBench_I_nongazed_L_LS_young_JM.JPG	wallBench	young	JM	I	nongazed	L	Y	l	0.3	0.93	0.41	2230	989	395	1459	158	3	6 8 9	1	3	young	0	0	0	0	0	1	0	1	1	0	0	0	1	0	0	0	0	0	0	0
Y11_VS_3_data	3	25	9_pingpongBat_smallSofaStairs_I_gazed_R_LS_old_AC.JPG	smallSofaStairs	old	AC	I	gazed	R	Y	l	0.3	0.93	0.13	1314	564	342	973	167	2	4 5	1	3	young	0	0	0	1	1	0	0	0	0	0	0	0	1	0	0	0	0	0	0	0
Y11_VS_3_data	3	29	2_toiletBrush_kitchenFloor_I_nongazed_L_LS_young_MC.JPG	kitchenFloor	young	MC	I	nongazed	L	Y	l	0.3	0.93	0.39	2090	853	NA	1599	NA	4	5 6 7 8	0	NaN	young	0	0	0	0	1	1	1	1	0	0	0	0	0	0	0	0	0	0	0	0
Y11_VS_3_data	3	33	13_cleaningSpray_bedroom_I_gazed_R_LS_old_AC.JPG	bedroom	old	AC	I	gazed	R	Y	l	0.3	0.93	0.32	3582	856	431	3021	114	9	5 6 7 8 9 10 11 12 13	1	3	young	0	0	0	0	1	1	1	1	1	1	0	0	1	0	0	0	0	0	0	0
Y11_VS_3_data	3	36	27_rollerblades_playground1_C_gazed_L_LS_old_CF.JPG	playground1	old	CF	C	gazed	L	Y	l	0.3	0.93	0.19	3025	396	NA	3005	NA	5	3 4 5 6 7	0	NaN	young	0	0	1	1	1	1	1	0	0	0	0	0	0	0	0	0	0	0	0	0
Y11_VS_3_data	3	38	26_kettle_birdsCage_I_nongazed_L_LS_old_T.JPG	birdsCage	old	T	I	nongazed	L	Y	l	0.3	0.93	0.16	1668	352	NA	1512	NA	2	3 4	0	NaN	young	0	0	1	1	0	0	0	0	0	0	0	0	0	0	0	0	0	0	0	0
Y11_VS_3_data	3	40	23_waterBottle_pilarsBench_C_gazed_L_LS_young_JJ.JPG	pilarsBench	young	JJ	C	gazed	L	Y	l	0.3	0.93	0.35	1488	335	NA	1191	NA	3	3 4 6	0	NaN	young	0	0	1	1	0	1	0	0	0	0	0	0	0	0	0	0	0	0	0	0
Y11_VS_3_data	3	43	15_magazineHolder_officeFloor_C_gazed_L_LS_old_AF.JPG	officeFloor	old	AF	C	gazed	L	Y	l	0.3	0.93	0.28	1555	385	NA	1450	NA	4	3 4 5 6	0	NaN	young	0	0	1	1	1	1	0	0	0	0	0	0	0	0	0	0	0	0	0	0
Y11_VS_3_data	3	47	4_pot_kitchenStove_C_nongazed_R_LS_young_RP.JPG	kitchenStove	young	RP	C	nongazed	R	Y	l	0.3	0.93	0.71	2988	999	489	2368	444	4	6 7 8 9	2	4 5	young	0	0	0	0	0	1	1	1	1	0	0	0	0	1	1	0	0	0	0	0
Y11_VS_3_data	3	51	7_throw_bigSofa_C_gazed_R_LS_young_MX.JPG	bigSofa	young	MX	C	gazed	R	Y	l	0.3	0.93	0.43	1808	1112	544	1111	322	2	7 8	2	4 5	young	0	0	0	0	0	0	1	1	0	0	0	0	0	1	1	0	0	0	0	0
Y11_VS_3_data	3	54	25_tapDispender_grass_I_gazed_R_LS_old_VS.JPG	grass	old	VS	I	gazed	R	Y	l	0.3	0.93	0.32	1836	822	569	1151	197	3	5 6 8	1	4	young	0	0	0	0	1	1	0	1	0	0	0	0	0	1	0	0	0	0	0	0
Y11_VS_3_data	3	56	6_funnel_kidsBedroom_I_nongazed_R_LS_young_MC.JPG	kidsBedroom	young	MC	I	nongazed	R	Y	l	0.3	0.93	0.51	1997	1348	529	1054	247	2	7 8	1	4	young	0	0	0	0	0	0	1	1	0	0	0	0	0	1	0	0	0	0	0	0
Y11_VS_3_data	3	58	24_pingpongBat_pingpongTable_C_nongazed_R_LS_young_DS.JPG	pingpongTable	young	DS	C	nongazed	R	Y	l	0.3	0.93	0.24	2541	900	310	2034	228	4	6 7 8 9	1	3	young	0	0	0	0	0	1	1	1	1	0	0	0	1	0	0	0	0	0	0	0
Y11_VS_3_data	3	61	20_plate_picnicTable_C_nongazed_L_LS_young_DS.JPG	picnicTable	young	DS	C	nongazed	L	Y	l	0.3	0.93	0.19	1334	354	NA	1382	NA	3	3 4 5	0	NaN	young	0	0	1	1	1	0	0	0	0	0	0	0	0	0	0	0	0	0	0	0
Y11_VS_3_data	3	65	8_teapot_smallSofaTV_C_nongazed_R_LS_young_RP.JPG	smallSofaTV	young	RP	C	nongazed	R	Y	l	0.3	0.93	0.11	2369	863	648	1907	172	3	5 6 7	1	4	young	0	0	0	0	1	1	1	0	0	0	0	0	0	1	0	0	0	0	0	0
Y11_VS_3_data	3	69	21_computerMouse_pulpit_I_gazed_L_LS_young_MC.JPG	pulpit	young	MC	I	gazed	L	Y	l	0.3	0.93	0.44	2416	344	NA	2095	NA	5	3 4 5 6 7	0	NaN	young	0	0	1	1	1	1	1	0	0	0	0	0	0	0	0	0	0	0	0	0
Y11_VS_3_data	3	72	11_secateurs_balcony_C_gazed_L_LS_old_AF.JPG	balcony	old	AF	C	gazed	L	Y	l	0.3	0.93	0.34	1953	511	NA	1848	NA	3	4 5 6	0	NaN	young	0	0	0	1	1	1	0	0	0	0	0	0	0	0	0	0	0	0	0	0
Y11_VS_3_data	3	74	30_fryingPan_lake_I_nongazed_R_LS_old_T.JPG	lake	old	T	I	nongazed	R	Y	l	0.3	0.93	0.45	2711	1187	704	1388	573	4	7 8 11 12	3	5 9 10	young	0	0	0	0	0	0	1	1	0	0	0	0	0	0	1	0	0	0	1	1
Y11_VS_3_data	3	79	17_sleepers_woodBench_I_gazed_R_LS_young_MC.JPG	woodBench	young	MC	I	gazed	R	Y	l	0.3	0.93	0.38	1504	572	405	1082	114	3	4 5 6	1	3	young	0	0	0	1	1	1	0	0	0	0	0	0	1	0	0	0	0	0	0	0
Y11_VS_3_data	3	83	1_hairDryer_kitchenTable_I_gazed_L_LS_young_RC.JPG	kitchenTable	young	RC	I	gazed	L	Y	l	0.3	0.93	0.12	1462	321	-254	810	359	3	3 4 6	1	1	young	0	0	1	1	0	1	0	0	0	0	1	0	0	0	0	0	0	0	0	0
Y11_VS_3_data	3	87	19_frisbee_pinkBench_C_gazed_L_LS_young_JJ.JPG	pinkBench	young	JJ	C	gazed	L	Y	l	0.3	0.93	0.33	1271	304	NA	1378	NA	3	3 4 5	0	NaN	young	0	0	1	1	1	0	0	0	0	0	0	0	0	0	0	0	0	0	0	0
Y11_VS_3_data	3	90	10_frisbee_dinningTable_I_nongazed_R_LS_old_MM.JPG	dinningTable	old	MM	I	nongazed	R	Y	l	0.3	0.93	0.32	2357	527	335	2176	140	5	4 5 6 7 8	1	3	young	0	0	0	1	1	1	1	1	0	0	0	0	1	0	0	0	0	0	0	0
Y11_VS_3_data	3	92	16_computerMouse_officeDesk_C_nongazed_L_LS_old_CC.JPG	officeDesk	old	CC	C	nongazed	L	Y	l	0.3	0.93	0.16	2408	250	NA	2526	NA	6	2 3 4 5 6 7	0	NaN	young	0	1	1	1	1	1	1	0	0	0	0	0	0	0	0	0	0	0	0	0
Y12_V_4_data	4	2	16_spongeScourer_officeDesk_I_gazed_L_LS_old_AC.JPG	officeDesk	old	AC	I	gazed	L	Y	l	0.33	0.91	0.23	1594	597	NA	659	NA	2	4 5	0	NaN	young	0	0	0	1	1	0	0	0	0	0	0	0	0	0	0	0	0	0	0	0
Y12_V_4_data	4	5	20_bathSponge_picnicTable_I_gazed_L_LS_young_MC.JPG	picnicTable	young	MC	I	gazed	L	Y	l	0.33	0.91	0.41	1566	212	422	406	147	2	2 4	1	3	young	0	1	0	1	0	0	0	0	0	0	0	0	1	0	0	0	0	0	0	0
Y12_V_4_data	4	9	25_tapDispender_grass_I_nongazed_R_LS_old_T.JPG	grass	old	T	I	nongazed	R	Y	l	0.33	0.91	0.62	1373	725	246	547	91	2	5 6	1	2	young	0	0	0	0	1	1	0	0	0	0	0	1	0	0	0	0	0	0	0	0
Y12_V_4_data	4	18	28_teapot_playground2_I_gazed_R_LS_old_VS.JPG	playground2	old	VS	I	gazed	R	Y	l	0.33	0.91	0.28	1361	685	404	334	212	3	4 5 6	1	3	young	0	0	0	1	1	1	0	0	0	0	0	0	1	0	0	0	0	0	0	0
Y12_V_4_data	4	20	14_tapDispenser_officeTable_C_gazed_R_LS_old_AF.JPG	officeTable	old	AF	C	gazed	R	Y	l	0.33	0.91	0.29	955	584	259	233	129	1	4	1	2	young	0	0	0	1	0	0	0	0	0	0	0	1	0	0	0	0	0	0	0	0
Y12_V_4_data	4	23	9_pingpongBat_smallSofaStairs_I_nongazed_R_LS_old_MM.JPG	smallSofaStairs	old	MM	I	nongazed	R	Y	l	0.33	0.91	0.12	915	506	261	333	167	2	4 5	1	3	young	0	0	0	1	1	0	0	0	0	0	0	0	1	0	0	0	0	0	0	0
Y12_V_4_data	4	31	6_lamp_kidsBedroom_C_gazed_R_LS_young_MX.JPG	kidsBedroom	young	MX	C	gazed	R	Y	l	0.33	0.91	0.81	925	566	NA	166	NA	1	4	0	NaN	young	0	0	0	1	0	0	0	0	0	0	0	0	0	0	0	0	0	0	0	0
Y12_V_4_data	4	34	4_softToy_kitchenStove_I_gazed_R_LS_young_RC.JPG	kitchenStove	young	RC	I	gazed	R	Y	l	0.33	0.91	0.66	974	282	NA	294	NA	2	2 3	0	NaN	young	0	1	1	0	0	0	0	0	0	0	0	0	0	0	0	0	0	0	0	0
Y12_V_4_data	4	36	26_ball_birdsCage_C_gazed_L_LS_old_CF.JPG	birdsCage	old	CF	C	gazed	L	Y	l	0.33	0.91	1.03	766	230	NA	460	NA	2	2 3	0	NaN	young	0	1	1	0	0	0	0	0	0	0	0	0	0	0	0	0	0	0	0	0
Y12_V_4_data	4	38	2_dustpanBrush_kitchenFloor_C_gazed_L_LS_young_MX.JPG	kitchenFloor	young	MX	C	gazed	L	Y	l	0.33	0.91	0.97	617	237	NA	511	NA	2	3 4	0	NaN	young	0	0	1	1	0	0	0	0	0	0	0	0	0	0	0	0	0	0	0	0
Y12_V_4_data	4	41	27_rollerblades_playground1_C_nongazed_L_LS_old_MF.JPG	playground1	old	MF	C	nongazed	L	Y	l	0.33	0.91	0.71	868	386	NA	339	NA	1	3	0	NaN	young	0	0	1	0	0	0	0	0	0	0	0	0	0	0	0	0	0	0	0	0
Y12_V_4_data	4	45	5_paintRoller_kidsBed_I_nongazed_L_LS_young_MC.JPG	kidsBed	young	MC	I	nongazed	L	Y	l	0.33	0.91	0.63	1035	546	NA	231	NA	1	4	0	NaN	young	0	0	0	1	0	0	0	0	0	0	0	0	0	0	0	0	0	0	0	0
Y12_V_4_data	4	49	32_bucket_greenWoodBench_I_gazed_R_LS_old_VS.JPG	greenWoodBench	old	VS	I	gazed	R	Y	l	0.33	0.91	0.71	910	414	256	367	86	3	3 4 5	1	2	young	0	0	1	1	1	0	0	0	0	0	0	1	0	0	0	0	0	0	0	0
Y12_V_4_data	4	52	18_book_wallBench_C_gazed_L_LS_young_JJ.JPG	wallBench	young	JJ	C	gazed	L	Y	l	0.33	0.91	0.67	974	275	NA	472	NA	2	3 4	0	NaN	young	0	0	1	1	0	0	0	0	0	0	0	0	0	0	0	0	0	0	0	0
Y12_V_4_data	4	54	1_hairDryer_kitchenTable_I_nongazed_L_LS_young_MC.JPG	kitchenTable	young	MC	I	nongazed	L	Y	l	0.33	0.91	0.93	913	478	-1118	295	1509	1	3	2	1 2	young	0	0	1	0	0	0	0	0	0	0	1	1	0	0	0	0	0	0	0	0
Y12_V_4_data	4	56	12_holePunch_bathroom_I_gazed_L_LS_old_AC.JPG	bathroom	old	AC	I	gazed	L	Y	l	0.33	0.91	1.05	879	220	NA	437	NA	2	3 4	0	NaN	young	0	0	1	1	0	0	0	0	0	0	0	0	0	0	0	0	0	0	0	0
Y12_V_4_data	4	63	23_waterBottle_pilarsBench_C_nongazed_L_LS_young_DS.JPG	pilarsBench	young	DS	C	nongazed	L	Y	l	0.33	0.91	0.9	694	235	NA	365	NA	1	2	0	NaN	young	0	1	0	0	0	0	0	0	0	0	0	0	0	0	0	0	0	0	0	0
Y12_V_4_data	4	67	30_cap_lake_C_gazed_R_LS_old_CF.JPG	lake	old	CF	C	gazed	R	Y	l	0.33	0.91	1.17	913	577	NA	295	NA	2	4 5	0	NaN	young	0	0	0	1	1	0	0	0	0	0	0	0	0	0	0	0	0	0	0	0
Y12_V_4_data	4	70	11_secateurs_balcony_C_nongazed_L_LS_old_CC.JPG	balcony	old	CC	C	nongazed	L	Y	l	0.33	0.91	0.88	1036	564	NA	312	NA	1	3	0	NaN	young	0	0	1	0	0	0	0	0	0	0	0	0	0	0	0	0	0	0	0	0
Y12_V_4_data	4	72	21_computerMouse_pulpit_I_nongazed_L_LS_young_JM.JPG	pulpit	young	JM	I	nongazed	L	Y	l	0.33	0.91	1.26	751	268	NA	724	NA	1	2	0	NaN	young	0	1	0	0	0	0	0	0	0	0	0	0	0	0	0	0	0	0	0	0
Y12_V_4_data	4	74	13_cleaningSpray_bedroom_I_nongazed_R_LS_old_MM.JPG	bedroom	old	MM	I	nongazed	R	Y	l	0.33	0.91	0.65	880	627	NA	677	NA	1	4	0	NaN	young	0	0	0	1	0	0	0	0	0	0	0	0	0	0	0	0	0	0	0	0
Y12_V_4_data	4	77	31_helmet_roundGreenBench_C_nongazed_R_LS_old_MF.JPG	roundGreenBench	old	MF	C	nongazed	R	Y	l	0.33	0.91	0.95	1377	867	529	454	269	2	5 6	1	4	young	0	0	0	0	1	1	0	0	0	0	0	0	0	1	0	0	0	0	0	0
Y12_V_4_data	4	81	19_frisbee_pinkBench_C_nongazed_L_LS_young_DS.JPG	pinkBench	young	DS	C	nongazed	L	Y	l	0.33	0.91	1	812	386	NA	261	NA	1	2	0	NaN	young	0	1	0	0	0	0	0	0	0	0	0	0	0	0	0	0	0	0	0	0
Y12_V_4_data	4	85	3_kettle_kitchenCounter_C_nongazed_L_LS_young_RP.JPG	kitchenCounter	young	RP	C	nongazed	L	Y	l	0.33	0.91	1.12	748	312	NA	364	NA	2	2 3	0	NaN	young	0	1	1	0	0	0	0	0	0	0	0	0	0	0	0	0	0	0	0	0
Y12_V_4_data	4	88	8_ball_smallSofaTV_I_gazed_R_LS_young_RC.JPG	smallSofaTV	young	RC	I	gazed	R	Y	l	0.33	0.91	0.79	636	461	NA	93	NA	1	3	0	NaN	young	0	0	1	0	0	0	0	0	0	0	0	0	0	0	0	0	0	0	0	0
Y12_V_4_data	4	90	17_sleepers_woodBench_I_nongazed_R_LS_young_JM.JPG	woodBench	young	JM	I	nongazed	R	Y	l	0.33	0.91	0.78	884	410	NA	365	NA	3	3 4 5	0	NaN	young	0	0	1	1	1	0	0	0	0	0	0	0	0	0	0	0	0	0	0	0
Y12_V_4_data	4	92	24_stapler_pingpongTable_I_gazed_R_LS_young_MC.JPG	pingpongTable	young	MC	I	gazed	R	Y	l	0.33	0.91	0.89	1249	995	594	414	213	2	6 7	1	4	young	0	0	0	0	0	1	1	0	0	0	0	0	0	1	0	0	0	0	0	0
Y12_V_4_data	4	95	10_napkins_dinningTable_C_gazed_R_LS_old_AF.JPG	dinningTable	old	AF	C	gazed	R	Y	l	0.33	0.91	0.93	646	350	NA	138	NA	1	4	0	NaN	young	0	0	0	1	0	0	0	0	0	0	0	0	0	0	0	0	0	0	0	0
Y17_V_1_data	1	2	2_dustpanBrush_kitchenFloor_C_nongazed_L_LS_young_RP.JPG	kitchenFloor	young	RP	C	nongazed	L	Y	l	0.22	0.4	0.17	653	395	NA	684	NA	1	3	0	NaN	young	0	0	1	0	0	0	0	0	0	0	0	0	0	0	0	0	0	0	0	0
Y17_V_1_data	1	5	30_cap_lake_C_nongazed_R_LS_old_MF.JPG	lake	old	MF	C	nongazed	R	Y	l	0.22	0.4	0.11	1217	976	321	650	383	2	5 6	2	2 3	young	0	0	0	0	1	1	0	0	0	0	0	1	1	0	0	0	0	0	0	0
Y17_V_1_data	1	9	15_gardenShears_officeFloor_I_gazed_L_LS_old_AC.JPG	officeFloor	old	AC	I	gazed	L	Y	l	0.22	0.4	0.18	746	499	307	646	141	2	3 4	1	2	young	0	0	1	1	0	0	0	0	0	0	0	1	0	0	0	0	0	0	0	0
Y17_V_1_data	1	13	28_skippingRope_playground2_C_nongazed_R_LS_old_T.JPG	playground2	old	T	C	nongazed	R	Y	l	0.22	0.4	0.17	736	509	NA	583	NA	2	3 4	0	NaN	young	0	0	1	1	0	0	0	0	0	0	0	0	0	0	0	0	0	0	0	0
Y17_V_1_data	1	16	17_coat_woodBench_C_gazed_R_LS_young_JJ.JPG	woodBench	young	JJ	C	gazed	R	Y	l	0.22	0.4	0.24	551	262	NA	697	NA	2	2 3	0	NaN	young	0	1	1	0	0	0	0	0	0	0	0	0	0	0	0	0	0	0	0	0
Y17_V_1_data	1	18	11_whisker_balcony_I_gazed_L_LS_old_AC.JPG	balcony	old	AC	I	gazed	L	Y	l	0.22	0.4	0.23	1067	442	NA	363	NA	2	3 4	0	NaN	young	0	0	1	1	0	0	0	0	0	0	0	0	0	0	0	0	0	0	0	0
Y17_V_1_data	1	20	31_colander_roundGreenBench_I_gazed_R_LS_old_VS.JPG	roundGreenBench	old	VS	I	gazed	R	Y	l	0.22	0.4	0.26	768	452	NA	735	NA	2	4 5	0	NaN	young	0	0	0	1	1	0	0	0	0	0	0	0	0	0	0	0	0	0	0	0
Y17_V_1_data	1	27	20_bathSponge_picnicTable_I_nongazed_L_LS_young_JM.JPG	picnicTable	young	JM	I	nongazed	L	Y	l	0.22	0.4	0.33	1459	271	NA	1158	NA	4	2 3 6 7	0	NaN	young	0	1	1	0	0	1	1	0	0	0	0	0	0	0	0	0	0	0	0	0
Y17_V_1_data	1	31	27_hairdryer_playground1_I_gazed_L_LS_old_VS.JPG	playground1	old	VS	I	gazed	L	Y	l	0.22	0.4	0.51	1041	621	NA	806	NA	3	4 5 6	0	NaN	young	0	0	0	1	1	1	0	0	0	0	0	0	0	0	0	0	0	0	0	0
Y17_V_1_data	1	34	26_ball_birdsCage_C_nongazed_L_LS_old_MF.JPG	birdsCage	old	MF	C	nongazed	L	Y	l	0.22	0.4	0.1	1158	376	NA	486	NA	2	3 6	0	NaN	young	0	0	1	0	0	1	0	0	0	0	0	0	0	0	0	0	0	0	0	0
Y17_V_1_data	1	36	19_clothesHanger_pinkBench_I_gazed_L_LS_young_MC.JPG	pinkBench	young	MC	I	gazed	L	Y	l	0.22	0.4	0.51	1095	753	549	730	134	2	5 6	1	4	young	0	0	0	0	1	1	0	0	0	0	0	0	0	1	0	0	0	0	0	0
Y17_V_1_data	1	38	21_glassesCase_pulpit_C_gazed_L_LS_young_JJ.JPG	pulpit	young	JJ	C	gazed	L	Y	l	0.22	0.4	0.46	605	299	NA	720	NA	2	3 4	0	NaN	young	0	0	1	1	0	0	0	0	0	0	0	0	0	0	0	0	0	0	0	0
Y17_V_1_data	1	41	23_ladle_pilarsBench_I_gazed_L_LS_young_MC.JPG	pilarsBench	young	MC	I	gazed	L	Y	l	0.22	0.4	0.46	616	256	NA	780	NA	2	2 3	0	NaN	young	0	1	1	0	0	0	0	0	0	0	0	0	0	0	0	0	0	0	0	0
Y17_V_1_data	1	45	14_tapDispenser_officeTable_C_nongazed_R_LS_old_CC.JPG	officeTable	old	CC	C	nongazed	R	Y	l	0.22	0.4	0.43	1363	1147	394	640	475	1	6	2	3 4	young	0	0	0	0	0	1	0	0	0	0	0	0	1	1	0	0	0	0	0	0
Y17_V_1_data	1	49	13_pillow_bedroom_C_gazed_R_LS_old_AF.JPG	bedroom	old	AF	C	gazed	R	Y	l	0.22	0.4	0.5	1089	652	425	706	158	2	3 4	1	2	young	0	0	1	1	0	0	0	0	0	0	0	1	0	0	0	0	0	0	0	0
Y17_V_1_data	1	52	5_softToy_kidsBed_C_gazed_L_LS_young_MX.JPG	kidsBed	young	MX	C	gazed	L	Y	l	0.22	0.4	0.12	637	353	NA	696	NA	2	3 4	0	NaN	young	0	0	1	1	0	0	0	0	0	0	0	0	0	0	0	0	0	0	0	0
Y17_V_1_data	1	54	8_ball_smallSofaTV_I_nongazed_R_LS_young_MC.JPG	smallSofaTV	young	MC	I	nongazed	R	Y	l	0.22	0.4	0.64	777	516	NA	657	NA	1	4	0	NaN	young	0	0	0	1	0	0	0	0	0	0	0	0	0	0	0	0	0	0	0	0
Y17_V_1_data	1	56	4_softToy_kitchenStove_I_nongazed_R_LS_young_MC.JPG	kitchenStove	young	MC	I	nongazed	R	Y	l	0.22	0.4	0.12	522	217	NA	716	NA	2	2 3	0	NaN	young	0	1	1	0	0	0	0	0	0	0	0	0	0	0	0	0	0	0	0	0
Y17_V_1_data	1	59	10_napkins_dinningTable_C_nongazed_R_LS_old_CC.JPG	dinningTable	old	CC	C	nongazed	R	Y	l	0.22	0.4	0.28	739	577	NA	585	NA	1	4	0	NaN	young	0	0	0	1	0	0	0	0	0	0	0	0	0	0	0	0	0	0	0	0
Y17_V_1_data	1	63	32_bucket_greenWoodBench_I_nongazed_R_LS_old_T.JPG	greenWoodBench	old	T	I	nongazed	R	Y	l	0.22	0.4	0.15	1059	775	520	712	185	1	5	1	4	young	0	0	0	0	1	0	0	0	0	0	0	0	0	1	0	0	0	0	0	0
Y17_V_1_data	1	67	3_rake_kitchenCounter_I_gazed_L_LS_young_RC.JPG	kitchenCounter	young	RC	I	gazed	L	Y	l	0.22	0.4	0.24	712	292	NA	810	NA	3	2 3 4	0	NaN	young	0	1	1	1	0	0	0	0	0	0	0	0	0	0	0	0	0	0	0	0
Y17_V_1_data	1	70	24_stapler_pingpongTable_I_nongazed_R_LS_young_JM.JPG	pingpongTable	young	JM	I	nongazed	R	Y	l	0.22	0.4	0.28	843	588	419	664	101	2	4 5	1	3	young	0	0	0	1	1	0	0	0	0	0	0	0	1	0	0	0	0	0	0	0
Y17_V_1_data	1	74	7_pot_bigSofa_I_gazed_R_LS_young_RC.JPG	bigSofa	young	RC	I	gazed	R	Y	l	0.22	0.4	0.42	724	275	NA	843	NA	2	3 4	0	NaN	young	0	0	1	1	0	0	0	0	0	0	0	0	0	0	0	0	0	0	0	0
Y17_V_1_data	1	77	16_spongeScourer_officeDesk_I_nongazed_L_LS_old_MM.JPG	officeDesk	old	MM	I	nongazed	L	Y	l	0.22	0.4	0.21	1400	505	268	1264	172	4	3 4 5 6	1	2	young	0	0	1	1	1	1	0	0	0	0	0	1	0	0	0	0	0	0	0	0
Y17_V_1_data	1	81	1_handBlender_kitchenTable_C_gazed_L_LS_young_MX.JPG	kitchenTable	young	MX	C	gazed	L	Y	l	0.22	0.4	0.68	999	483	198	910	235	2	3 4	1	2	young	0	0	1	1	0	0	0	0	0	0	0	1	0	0	0	0	0	0	0	0
Y17_V_1_data	1	85	22_deckCards_table_C_nongazed_L_LS_young_DS.JPG	table	young	DS	C	nongazed	L	Y	l	0.22	0.4	0.39	1858	1069	387	1183	141	3	6 7 8	1	3	young	0	0	0	0	0	1	1	1	0	0	0	0	1	0	0	0	0	0	0	0
Y17_V_1_data	1	88	12_holePunch_bathroom_I_nongazed_L_LS_old_MM.JPG	bathroom	old	MM	I	nongazed	L	Y	l	0.22	0.4	0.23	1897	673	NA	833	NA	4	4 5 6 9	0	NaN	young	0	0	0	1	1	1	0	0	1	0	0	0	0	0	0	0	0	0	0	0
Y17_V_1_data	1	90	9_TVcontrol_smallSofaStairs_C_gazed_R_LS_old_AF.JPG	smallSofaStairs	old	AF	C	gazed	R	Y	l	0.22	0.4	0.35	876	357	NA	923	NA	2	3 4	0	NaN	young	0	0	1	1	0	0	0	0	0	0	0	0	0	0	0	0	0	0	0	0
Y17_V_1_data	1	92	6_lamp_kidsBedroom_C_nongazed_R_LS_young_RP.JPG	kidsBedroom	young	RP	C	nongazed	R	Y	l	0.22	0.4	0.22	877	581	NA	636	NA	1	4	0	NaN	young	0	0	0	1	0	0	0	0	0	0	0	0	0	0	0	0	0	0	0	0
Y17_V_1_data	1	95	25_scarf_grass_C_gazed_R_LS_old_CF.JPG	grass	old	CF	C	gazed	R	Y	l	0.22	0.4	0.51	1012	468	NA	865	NA	2	3 4	0	NaN	young	0	0	1	1	0	0	0	0	0	0	0	0	0	0	0	0	0	0	0	0
Y18_V_2_data	2	2	32_shoppingTrolley_greenWoodBench_C_gazed_R_LS_old_CF.JPG	greenWoodBench	old	CF	C	gazed	R	Y	l	0.3	0.73	0.1	1684	547	259	858	442	3	4 5 6	3	2 3 7	young	0	0	0	1	1	1	0	0	0	0	0	1	1	0	0	0	1	0	0	0
Y18_V_2_data	2	5	31_colander_roundGreenBench_I_nongazed_R_LS_old_T.JPG	roundGreenBench	old	T	I	nongazed	R	Y	l	0.3	0.73	0.22	1891	828	203	1358	342	2	5 6	2	2 4	young	0	0	0	0	1	1	0	0	0	0	0	1	0	1	0	0	0	0	0	0
Y18_V_2_data	2	9	14_rubberGloves_officeTable_I_gazed_R_LS_old_AC.JPG	officeTable	old	AC	I	gazed	R	Y	l	0.3	0.73	0.29	1323	680	401	1073	224	1	4	1	3	young	0	0	0	1	0	0	0	0	0	0	0	0	1	0	0	0	0	0	0	0
Y18_V_2_data	2	13	13_pillow_bedroom_C_nongazed_R_LS_old_CC.JPG	bedroom	old	CC	C	nongazed	R	Y	l	0.3	0.73	0.52	945	240	NA	998	NA	2	2 3	0	NaN	young	0	1	1	0	0	0	0	0	0	0	0	0	0	0	0	0	0	0	0	0
Y18_V_2_data	2	16	11_whisker_balcony_I_nongazed_L_LS_old_MM.JPG	balcony	old	MM	I	nongazed	L	Y	l	0.3	0.73	0.47	1216	375	NA	1195	NA	1	3	0	NaN	young	0	0	1	0	0	0	0	0	0	0	0	0	0	0	0	0	0	0	0	0
Y18_V_2_data	2	18	20_plate_picnicTable_C_gazed_L_LS_young_JJ.JPG	picnicTable	young	JJ	C	gazed	L	Y	l	0.3	0.73	0.41	969	199	NA	1196	NA	1	2	0	NaN	young	0	1	0	0	0	0	0	0	0	0	0	0	0	0	0	0	0	0	0	0
Y18_V_2_data	2	20	8_teapot_smallSofaTV_C_gazed_R_LS_young_MX.JPG	smallSofaTV	young	MX	C	gazed	R	Y	l	0.3	0.73	0.29	974	544	NA	306	NA	1	4	0	NaN	young	0	0	0	1	0	0	0	0	0	0	0	0	0	0	0	0	0	0	0	0
Y18_V_2_data	2	23	24_pingpongBat_pingpongTable_C_gazed_R_LS_young_JJ.JPG	pingpongTable	young	JJ	C	gazed	R	Y	l	0.3	0.73	0.48	1400	651	203	701	190	1	4	1	2	young	0	0	0	1	0	0	0	0	0	0	0	1	0	0	0	0	0	0	0	0
Y18_V_2_data	2	27	15_gardenShears_officeFloor_I_nongazed_L_LS_old_MM.JPG	officeFloor	old	MM	I	nongazed	L	Y	l	0.3	0.73	0.43	1258	429	250	1222	114	3	3 4 5	1	2	young	0	0	1	1	1	0	0	0	0	0	0	1	0	0	0	0	0	0	0	0
Y18_V_2_data	2	31	5_softToy_kidsBed_C_nongazed_L_LS_young_RP.JPG	kidsBed	young	RP	C	nongazed	L	Y	l	0.3	0.73	0.48	1831	285	530	978	231	3	2 5 6	1	3	young	0	1	0	0	1	1	0	0	0	0	0	0	1	0	0	0	0	0	0	0
Y18_V_2_data	2	34	30_fryingPan_lake_I_gazed_R_LS_old_VS.JPG	lake	old	VS	I	gazed	R	Y	l	0.3	0.73	0.16	1008	411	NA	1027	NA	1	3	0	NaN	young	0	0	1	0	0	0	0	0	0	0	0	0	0	0	0	0	0	0	0	0
Y18_V_2_data	2	38	17_coat_woodBench_C_nongazed_R_LS_young_DS.JPG	woodBench	young	DS	C	nongazed	R	Y	l	0.3	0.73	1.02	1522	666	451	1255	145	2	4 5	1	3	young	0	0	0	1	1	0	0	0	0	0	0	0	1	0	0	0	0	0	0	0
Y18_V_2_data	2	41	28_skippingRope_playground2_C_gazed_R_LS_old_CF.JPG	playground2	old	CF	C	gazed	R	Y	l	0.3	0.73	0.3	1526	471	NA	1269	NA	3	3 4 5	0	NaN	young	0	0	1	1	1	0	0	0	0	0	0	0	0	0	0	0	0	0	0	0
Y18_V_2_data	2	45	10_frisbee_dinningTable_I_gazed_R_LS_old_AC.JPG	dinningTable	old	AC	I	gazed	R	Y	l	0.3	0.73	0.28	1259	634	NA	576	NA	3	4 5 6	0	NaN	young	0	0	0	1	1	1	0	0	0	0	0	0	0	0	0	0	0	0	0	0
Y18_V_2_data	2	49	27_hairdryer_playground1_I_nongazed_L_LS_old_T.JPG	playground1	old	T	I	nongazed	L	Y	l	0.3	0.73	0.55	1676	763	445	1226	239	2	5 6	1	4	young	0	0	0	0	1	1	0	0	0	0	0	0	0	1	0	0	0	0	0	0
Y18_V_2_data	2	52	23_ladle_pilarsBench_I_nongazed_L_LS_young_JM.JPG	pilarsBench	young	JM	I	nongazed	L	Y	l	0.3	0.73	0.41	1220	419	NA	1221	NA	2	3 4	0	NaN	young	0	0	1	1	0	0	0	0	0	0	0	0	0	0	0	0	0	0	0	0
Y18_V_2_data	2	54	7_pot_bigSofa_I_nongazed_R_LS_young_MC.JPG	bigSofa	young	MC	I	nongazed	R	Y	l	0.3	0.73	0.16	1110	503	263	1014	171	2	3 4	1	2	young	0	0	1	1	0	0	0	0	0	0	0	1	0	0	0	0	0	0	0	0
Y18_V_2_data	2	56	4_pot_kitchenStove_C_gazed_R_LS_young_MX.JPG	kitchenStove	young	MX	C	gazed	R	Y	l	0.3	0.73	0.26	1153	208	NA	1128	NA	3	2 3 5	0	NaN	young	0	1	1	0	1	0	0	0	0	0	0	0	0	0	0	0	0	0	0	0
Y18_V_2_data	2	59	12_bathSponge_bathroom_C_gazed_L_LS_old_AF.JPG	bathroom	old	AF	C	gazed	L	Y	l	0.3	0.73	0.46	5520	390	1207	3363	490	7	3 4 11 12 13 14 15	2	7 8	young	0	0	1	1	0	0	0	0	0	0	0	0	0	0	0	0	1	1	0	0
Y18_V_2_data	2	63	3_rake_kitchenCounter_I_nongazed_L_LS_young_MC.JPG	kitchenCounter	young	MC	I	nongazed	L	Y	l	0.3	0.73	0.36	1906	860	221	1444	149	2	5 6	1	2	young	0	0	0	0	1	1	0	0	0	0	0	1	0	0	0	0	0	0	0	0
Y18_V_2_data	2	67	21_glassesCase_pulpit_C_nongazed_L_LS_young_DS.JPG	pulpit	young	DS	C	nongazed	L	Y	l	0.3	0.73	0.22	1203	616	NA	1013	NA	1	5	0	NaN	young	0	0	0	0	1	0	0	0	0	0	0	0	0	0	0	0	0	0	0	0
Y18_V_2_data	2	70	19_clothesHanger_pinkBench_I_nongazed_L_LS_young_JM.JPG	pinkBench	young	JM	I	nongazed	L	Y	l	0.3	0.73	0.14	1355	607	402	1156	122	2	4 5	1	3	young	0	0	0	1	1	0	0	0	0	0	0	0	1	0	0	0	0	0	0	0
Y18_V_2_data	2	72	25_scarf_grass_C_nongazed_R_LS_old_MF.JPG	grass	old	MF	C	nongazed	R	Y	l	0.3	0.73	0.09	1848	769	NA	1355	NA	3	4 5 6	0	NaN	young	0	0	0	1	1	1	0	0	0	0	0	0	0	0	0	0	0	0	0	0
Y18_V_2_data	2	74	6_funnel_kidsBedroom_I_gazed_R_LS_young_RC.JPG	kidsBedroom	young	RC	I	gazed	R	Y	l	0.3	0.73	0.15	1649	1340	469	739	241	1	7	1	4	young	0	0	0	0	0	0	1	0	0	0	0	0	0	1	0	0	0	0	0	0
Y18_V_2_data	2	77	1_handBlender_kitchenTable_C_nongazed_L_LS_young_RP.JPG	kitchenTable	young	RP	C	nongazed	L	Y	l	0.3	0.73	0.21	1621	713	-454	1260	957	4	5 6 7 8	3	1 3 4	young	0	0	0	0	1	1	1	1	0	0	1	0	1	1	0	0	0	0	0	0
Y18_V_2_data	2	81	29_sneackers_stoneBench_C_nongazed_L_LS_old_MF.JPG	stoneBench	old	MF	C	nongazed	L	Y	l	0.3	0.73	0.22	1499	893	244	1017	142	1	5	1	2	young	0	0	0	0	1	0	0	0	0	0	0	1	0	0	0	0	0	0	0	0
Y18_V_2_data	2	88	16_computerMouse_officeDesk_C_gazed_L_LS_old_AF.JPG	officeDesk	old	AF	C	gazed	L	Y	l	0.3	0.73	0.42	964	222	405	818	195	2	2 4	1	3	young	0	1	0	1	0	0	0	0	0	0	0	0	1	0	0	0	0	0	0	0
Y18_V_2_data	2	90	18_lamp_wallBench_I_gazed_L_LS_young_MC.JPG	wallBench	young	MC	I	gazed	L	Y	l	0.3	0.73	0.28	1206	561	NA	1056	NA	2	4 5	0	NaN	young	0	0	0	1	1	0	0	0	0	0	0	0	0	0	0	0	0	0	0	0
Y18_V_2_data	2	92	9_TVcontrol_smallSofaStairs_C_nongazed_R_LS_old_CC.JPG	smallSofaStairs	old	CC	C	nongazed	R	Y	l	0.3	0.73	0.22	1191	398	218	1188	121	3	3 4 5	1	2	young	0	0	1	1	1	0	0	0	0	0	0	1	0	0	0	0	0	0	0	0
Y18_V_2_data	2	95	26_kettle_birdsCage_I_gazed_L_LS_old_VS.JPG	birdsCage	old	VS	I	gazed	L	Y	l	0.3	0.73	0.42	921	212	NA	887	NA	2	2 3	0	NaN	young	0	1	1	0	0	0	0	0	0	0	0	0	0	0	0	0	0	0	0	0
Y21_V_5_data	5	4	10_napkins_dinningTable_C_nongazed_R_LS_young_RP.JPG	dinningTable	young	RP	C	nongazed	R	Y	l	0.32	0.54	0.18	1099	865	NA	485	NA	1	5	0	NaN	young	0	0	0	0	1	0	0	0	0	0	0	0	0	0	0	0	0	0	0	0
Y21_V_5_data	5	7	12_holePunch_bathroom_I_nongazed_L_LS_young_MC.JPG	bathroom	young	MC	I	nongazed	L	Y	l	0.32	0.54	0.91	1385	461	NA	273	NA	1	3	0	NaN	young	0	0	1	0	0	0	0	0	0	0	0	0	0	0	0	0	0	0	0	0
Y21_V_5_data	5	9	13_pillow_bedroom_C_gazed_R_LS_young_MX.JPG	bedroom	young	MX	C	gazed	R	Y	l	0.32	0.54	0.35	802	552	252	196	231	1	3	1	2	young	0	0	1	0	0	0	0	0	0	0	0	1	0	0	0	0	0	0	0	0
Y21_V_5_data	5	11	7_pot_bigSofa_I_gazed_R_LS_old_AC.JPG	bigSofa	old	AC	I	gazed	R	Y	l	0.32	0.54	0.35	908	455	NA	643	NA	2	3 4	0	NaN	young	0	0	1	1	0	0	0	0	0	0	0	0	0	0	0	0	0	0	0	0
Y21_V_5_data	5	14	16_spongeScourer_officeDesk_I_nongazed_L_LS_young_MC.JPG	officeDesk	young	MC	I	nongazed	L	Y	l	0.32	0.54	0.52	800	251	NA	696	NA	2	2 3	0	NaN	young	0	1	1	0	0	0	0	0	0	0	0	0	0	0	0	0	0	0	0	0
Y21_V_5_data	5	22	5_softToy_kidsBed_C_gazed_L_LS_old_AF.JPG	kidsBed	old	AF	C	gazed	L	Y	l	0.32	0.54	0.54	818	230	NA	476	NA	2	2 3	0	NaN	young	0	1	1	0	0	0	0	0	0	0	0	0	0	0	0	0	0	0	0	0
Y21_V_5_data	5	25	17_coat_woodBench_C_gazed_R_LS_old_CF.JPG	woodBench	old	CF	C	gazed	R	Y	l	0.32	0.54	0.47	735	381	NA	287	NA	1	3	0	NaN	young	0	0	1	0	0	0	0	0	0	0	0	0	0	0	0	0	0	0	0	0
Y21_V_5_data	5	27	8_ball_smallSofaTV_I_nongazed_R_LS_old_MM.JPG	smallSofaTV	old	MM	I	nongazed	R	Y	l	0.32	0.54	0.55	877	583	NA	489	NA	1	4	0	NaN	young	0	0	0	1	0	0	0	0	0	0	0	0	0	0	0	0	0	0	0	0
Y21_V_5_data	5	32	32_bucket_greenWoodBench_I_nongazed_R_LS_young_JM.JPG	greenWoodBench	young	JM	I	nongazed	R	Y	l	0.32	0.54	0.56	806	363	NA	629	NA	1	3	0	NaN	young	0	0	1	0	0	0	0	0	0	0	0	0	0	0	0	0	0	0	0	0
Y21_V_5_data	5	36	26_ball_birdsCage_C_nongazed_L_LS_young_DS.JPG	birdsCage	young	DS	C	nongazed	L	Y	l	0.32	0.54	0.59	727	385	NA	180	NA	1	3	0	NaN	young	0	0	1	0	0	0	0	0	0	0	0	0	0	0	0	0	0	0	0	0
Y21_V_5_data	5	40	1_handBlender_kitchenTable_C_gazed_L_LS_old_AF.JPG	kitchenTable	old	AF	C	gazed	L	Y	l	0.32	0.54	0.74	748	256	-580	486	808	3	2 3 4	1	1	young	0	1	1	1	0	0	0	0	0	0	1	0	0	0	0	0	0	0	0	0
Y21_V_5_data	5	43	4_softToy_kitchenStove_I_nongazed_R_LS_old_MM.JPG	kitchenStove	old	MM	I	nongazed	R	Y	l	0.32	0.54	0.54	466	245	NA	178	NA	1	2	0	NaN	young	0	1	0	0	0	0	0	0	0	0	0	0	0	0	0	0	0	0	0	0
Y21_V_5_data	5	45	3_rake_kitchenCounter_I_gazed_L_LS_old_AC.JPG	kitchenCounter	old	AC	I	gazed	L	Y	l	0.32	0.54	0.42	1061	256	NA	377	NA	2	2 4	0	NaN	young	0	1	0	1	0	0	0	0	0	0	0	0	0	0	0	0	0	0	0	0
Y21_V_5_data	5	47	2_dustpanBrush_kitchenFloor_C_nongazed_L_LS_old_CC.JPG	kitchenFloor	old	CC	C	nongazed	L	Y	l	0.32	0.54	0.45	1027	390	NA	403	NA	1	3	0	NaN	young	0	0	1	0	0	0	0	0	0	0	0	0	0	0	0	0	0	0	0	0
Y21_V_5_data	5	50	6_lamp_kidsBedroom_C_nongazed_R_LS_old_CC.JPG	kidsBedroom	old	CC	C	nongazed	R	Y	l	0.32	0.54	0.4	798	700	290	342	203	1	4	1	2	young	0	0	0	1	0	0	0	0	0	0	0	1	0	0	0	0	0	0	0	0
Y21_V_5_data	5	54	25_scarf_grass_C_gazed_R_LS_young_JJ.JPG	grass	young	JJ	C	gazed	R	Y	l	0.32	0.54	0.73	941	520	254	623	190	2	3 4	1	2	young	0	0	1	1	0	0	0	0	0	0	0	1	0	0	0	0	0	0	0	0
Y21_V_5_data	5	58	9_TVcontrol_smallSofaStairs_C_gazed_R_LS_young_MX.JPG	smallSofaStairs	young	MX	C	gazed	R	Y	l	0.32	0.54	0.63	1012	425	231	771	126	2	3 4	1	2	young	0	0	1	1	0	0	0	0	0	0	0	1	0	0	0	0	0	0	0	0
Y21_V_5_data	5	61	15_gardenShears_officeFloor_I_gazed_L_LS_young_RC.JPG	officeFloor	young	RC	I	gazed	L	Y	l	0.32	0.54	0.25	1008	447	NA	417	NA	2	3 4	0	NaN	young	0	0	1	1	0	0	0	0	0	0	0	0	0	0	0	0	0	0	0	0
Y21_V_5_data	5	63	28_teapot_playground2_I_nongazed_R_LS_young_JM.JPG	playground2	young	JM	I	nongazed	R	Y	l	0.32	0.54	0.63	1302	950	463	598	233	2	5 6	1	3	young	0	0	0	0	1	1	0	0	0	0	0	0	1	0	0	0	0	0	0	0
Y21_V_5_data	5	65	29_sneackers_stoneBench_C_gazed_L_LS_young_JJ.JPG	stoneBench	young	JJ	C	gazed	L	Y	l	0.32	0.54	0.35	895	382	NA	254	NA	1	3	0	NaN	young	0	0	1	0	0	0	0	0	0	0	0	0	0	0	0	0	0	0	0	0
Y21_V_5_data	5	68	24_stapler_pingpongTable_I_nongazed_R_LS_old_T.JPG	pingpongTable	old	T	I	nongazed	R	Y	l	0.32	0.54	0.49	1340	997	223	631	514	1	5	2	2 3	young	0	0	0	0	1	0	0	0	0	0	0	1	1	0	0	0	0	0	0	0
Y21_V_5_data	5	72	31_colander_roundGreenBench_I_gazed_R_LS_young_MC.JPG	roundGreenBench	young	MC	I	gazed	R	Y	l	0.32	0.54	0.13	1278	616	1144	441	276	2	3 4	1	5	young	0	0	1	1	0	0	0	0	0	0	0	0	0	0	1	0	0	0	0	0
Y21_V_5_data	5	76	14_tapDispenser_officeTable_C_nongazed_R_LS_young_RP.JPG	officeTable	young	RP	C	nongazed	R	Y	l	0.32	0.54	0.22	968	439	NA	765	NA	2	3 4	0	NaN	young	0	0	1	1	0	0	0	0	0	0	0	0	0	0	0	0	0	0	0	0
Y21_V_5_data	5	79	30_cap_lake_C_nongazed_R_LS_young_DS.JPG	lake	young	DS	C	nongazed	R	Y	l	0.32	0.54	0.28	646	509	288	561	146	1	3	1	2	young	0	0	1	0	0	0	0	0	0	0	0	1	0	0	0	0	0	0	0	0
Y21_V_5_data	5	81	27_hairdryer_playground1_I_gazed_L_LS_young_MC.JPG	playground1	young	MC	I	gazed	L	Y	l	0.32	0.54	0.74	694	263	NA	620	NA	2	2 3	0	NaN	young	0	1	1	0	0	0	0	0	0	0	0	0	0	0	0	0	0	0	0	0
Y21_V_5_data	5	83	11_whisker_balcony_I_gazed_L_LS_young_RC.JPG	balcony	young	RC	I	gazed	L	Y	l	0.32	0.54	1.1	626	398	NA	483	NA	1	3	0	NaN	young	0	0	1	0	0	0	0	0	0	0	0	0	0	0	0	0	0	0	0	0
Y21_V_5_data	5	86	18_book_wallBench_C_nongazed_L_LS_old_MF.JPG	wallBench	old	MF	C	nongazed	L	Y	l	0.32	0.54	0.63	1165	716	264	613	227	2	4 5	1	2	young	0	0	0	1	1	0	0	0	0	0	0	1	0	0	0	0	0	0	0	0
Y21_V_5_data	5	90	19_clothesHanger_pinkBench_I_gazed_L_LS_old_VS.JPG	pinkBench	old	VS	I	gazed	L	Y	l	0.32	0.54	0.71	1119	568	NA	440	NA	1	3	0	NaN	young	0	0	1	0	0	0	0	0	0	0	0	0	0	0	0	0	0	0	0	0
Y21_V_5_data	5	94	21_glassesCase_pulpit_C_gazed_L_LS_old_CF.JPG	pulpit	old	CF	C	gazed	L	Y	l	0.32	0.54	0.59	917	387	NA	742	NA	2	3 4	0	NaN	young	0	0	1	1	0	0	0	0	0	0	0	0	0	0	0	0	0	0	0	0
Y21_V_5_data	5	96	20_bathSponge_picnicTable_I_nongazed_L_LS_old_T.JPG	picnicTable	old	T	I	nongazed	L	Y	l	0.32	0.54	0.48	1000	367	840	407	221	1	3	1	4	young	0	0	1	0	0	0	0	0	0	0	0	0	0	1	0	0	0	0	0	0
Y22_V_6_data	6	4	7_pot_bigSofa_I_nongazed_R_LS_old_MM.JPG	bigSofa	old	MM	I	nongazed	R	Y	l	0.27	0.77	0.21	1295	442	NA	788	NA	3	3 4 5	0	NaN	young	0	0	1	1	1	0	0	0	0	0	0	0	0	0	0	0	0	0	0	0
Y22_V_6_data	6	7	25_scarf_grass_C_nongazed_R_LS_young_DS.JPG	grass	young	DS	C	nongazed	R	Y	l	0.27	0.77	0.24	1765	880	318	882	245	3	5 7 8	2	2 3	young	0	0	0	0	1	0	1	1	0	0	0	1	1	0	0	0	0	0	0	0
Y22_V_6_data	6	9	17_coat_woodBench_C_nongazed_R_LS_old_MF.JPG	woodBench	old	MF	C	nongazed	R	Y	l	0.27	0.77	0.16	1052	525	NA	932	NA	2	3 4	0	NaN	young	0	0	1	1	0	0	0	0	0	0	0	0	0	0	0	0	0	0	0	0
Y22_V_6_data	6	11	28_skippingRope_playground2_C_gazed_R_LS_young_JJ.JPG	playground2	young	JJ	C	gazed	R	Y	l	0.27	0.77	0.13	1487	569	262	1114	246	2	3 4	1	2	young	0	0	1	1	0	0	0	0	0	0	0	1	0	0	0	0	0	0	0	0
Y22_V_6_data	6	14	1_handBlender_kitchenTable_C_nongazed_L_LS_old_CC.JPG	kitchenTable	old	CC	C	nongazed	L	Y	l	0.27	0.77	0.09	1082	240	NA	753	NA	3	2 3 5	0	NaN	young	0	1	1	0	1	0	0	0	0	0	0	0	0	0	0	0	0	0	0	0
Y22_V_6_data	6	18	24_pingpongBat_pingpongTable_C_gazed_R_LS_old_CF.JPG	pingpongTable	old	CF	C	gazed	R	Y	l	0.27	0.77	0.24	1166	795	NA	698	NA	1	5	0	NaN	young	0	0	0	0	1	0	0	0	0	0	0	0	0	0	0	0	0	0	0	0
Y22_V_6_data	6	22	18_lamp_wallBench_I_gazed_L_LS_old_VS.JPG	wallBench	old	VS	I	gazed	L	Y	l	0.27	0.77	0.17	975	233	NA	1049	NA	1	2	0	NaN	young	0	1	0	0	0	0	0	0	0	0	0	0	0	0	0	0	0	0	0	0
Y22_V_6_data	6	25	20_plate_picnicTable_C_gazed_L_LS_old_CF.JPG	picnicTable	old	CF	C	gazed	L	Y	l	0.27	0.77	0.34	819	230	NA	867	NA	1	2	0	NaN	young	0	1	0	0	0	0	0	0	0	0	0	0	0	0	0	0	0	0	0	0
Y22_V_6_data	6	27	12_bathSponge_bathroom_C_gazed_L_LS_young_MX.JPG	bathroom	young	MX	C	gazed	L	Y	l	0.27	0.77	0.43	1382	270	NA	1118	NA	3	2 4 5	0	NaN	young	0	1	0	1	1	0	0	0	0	0	0	0	0	0	0	0	0	0	0	0
Y22_V_6_data	6	29	29_sneackers_stoneBench_C_nongazed_L_LS_young_DS.JPG	stoneBench	young	DS	C	nongazed	L	Y	l	0.27	0.77	0.31	1065	390	NA	870	NA	3	3 4 5	0	NaN	young	0	0	1	1	1	0	0	0	0	0	0	0	0	0	0	0	0	0	0	0
Y22_V_6_data	6	36	15_gardenShears_officeFloor_I_nongazed_L_LS_young_MC.JPG	officeFloor	young	MC	I	nongazed	L	Y	l	0.27	0.77	0.16	1776	395	1143	639	167	3	3 4 5	1	6	young	0	0	1	1	1	0	0	0	0	0	0	0	0	0	0	1	0	0	0	0
Y22_V_6_data	6	40	21_glassesCase_pulpit_C_nongazed_L_LS_old_MF.JPG	pulpit	old	MF	C	nongazed	L	Y	l	0.27	0.77	0.34	1709	458	712	970	372	3	3 6 7	2	4 5	young	0	0	1	0	0	1	1	0	0	0	0	0	0	1	1	0	0	0	0	0
Y22_V_6_data	6	43	6_funnel_kidsBedroom_I_gazed_R_LS_old_AC.JPG	kidsBedroom	old	AC	I	gazed	R	Y	l	0.27	0.77	0.3	860	490	209	592	205	2	3 4	1	2	young	0	0	1	1	0	0	0	0	0	0	0	1	0	0	0	0	0	0	0	0
Y22_V_6_data	6	45	4_pot_kitchenStove_C_gazed_R_LS_old_AF.JPG	kitchenStove	old	AF	C	gazed	R	Y	l	0.27	0.77	0.12	711	287	NA	666	NA	2	3 4	0	NaN	young	0	0	1	1	0	0	0	0	0	0	0	0	0	0	0	0	0	0	0	0
Y22_V_6_data	6	50	2_toiletBrush_kitchenFloor_I_gazed_L_LS_old_AC.JPG	kitchenFloor	old	AC	I	gazed	L	Y	l	0.27	0.77	0.14	1012	413	NA	756	NA	2	3 4	0	NaN	young	0	0	1	1	0	0	0	0	0	0	0	0	0	0	0	0	0	0	0	0
Y22_V_6_data	6	54	27_hairdryer_playground1_I_nongazed_L_LS_young_JM.JPG	playground1	young	JM	I	nongazed	L	Y	l	0.27	0.77	0.35	1291	304	NA	750	NA	2	3 5	0	NaN	young	0	0	1	0	1	0	0	0	0	0	0	0	0	0	0	0	0	0	0	0
Y22_V_6_data	6	63	19_clothesHanger_pinkBench_I_nongazed_L_LS_old_T.JPG	pinkBench	old	T	I	nongazed	L	Y	l	0.27	0.77	0.09	1439	289	1420	805	228	2	2 3	1	5	young	0	1	1	0	0	0	0	0	0	0	0	0	0	0	1	0	0	0	0	0
Y22_V_6_data	6	65	11_whisker_balcony_I_nongazed_L_LS_young_MC.JPG	balcony	young	MC	I	nongazed	L	Y	l	0.27	0.77	0.1	842	352	NA	656	NA	1	3	0	NaN	young	0	0	1	0	0	0	0	0	0	0	0	0	0	0	0	0	0	0	0	0
Y22_V_6_data	6	68	26_kettle_birdsCage_I_gazed_L_LS_young_MC.JPG	birdsCage	young	MC	I	gazed	L	Y	l	0.27	0.77	0.27	859	238	NA	424	NA	1	2	0	NaN	young	0	1	0	0	0	0	0	0	0	0	0	0	0	0	0	0	0	0	0	0
Y22_V_6_data	6	72	30_fryingPan_lake_I_gazed_R_LS_young_MC.JPG	lake	young	MC	I	gazed	R	Y	l	0.27	0.77	0.19	929	473	234	653	177	2	3 4	1	2	young	0	0	1	1	0	0	0	0	0	0	0	1	0	0	0	0	0	0	0	0
Y22_V_6_data	6	76	9_TVcontrol_smallSofaStairs_C_nongazed_R_LS_young_RP.JPG	smallSofaStairs	young	RP	C	nongazed	R	Y	l	0.27	0.77	0.23	1444	682	250	939	299	3	4 5 6	1	2	young	0	0	0	1	1	1	0	0	0	0	0	1	0	0	0	0	0	0	0	0
Y22_V_6_data	6	79	13_pillow_bedroom_C_nongazed_R_LS_young_RP.JPG	bedroom	young	RP	C	nongazed	R	Y	l	0.27	0.77	0.2	1613	468	236	797	161	2	3 4	1	2	young	0	0	1	1	0	0	0	0	0	0	0	1	0	0	0	0	0	0	0	0
Y22_V_6_data	6	81	22_TVcontrol_table_I_gazed_L_LS_old_VS.JPG	table	old	VS	I	gazed	L	Y	l	0.27	0.77	0.24	1189	66	NA	820	NA	3	2 4 5	0	NaN	young	0	1	0	1	1	0	0	0	0	0	0	0	0	0	0	0	0	0	0	0
Y22_V_6_data	6	83	5_softToy_kidsBed_C_nongazed_L_LS_old_CC.JPG	kidsBed	old	CC	C	nongazed	L	Y	l	0.27	0.77	0.31	1174	461	NA	910	NA	2	3 4	0	NaN	young	0	0	1	1	0	0	0	0	0	0	0	0	0	0	0	0	0	0	0	0
Y22_V_6_data	6	86	16_computerMouse_officeDesk_C_gazed_L_LS_young_MX.JPG	officeDesk	young	MX	C	gazed	L	Y	l	0.27	0.77	0.24	728	219	NA	657	NA	2	2 3	0	NaN	young	0	1	1	0	0	0	0	0	0	0	0	0	0	0	0	0	0	0	0	0
Y22_V_6_data	6	90	14_rubberGloves_officeTable_I_gazed_R_LS_young_RC.JPG	officeTable	young	RC	I	gazed	R	Y	l	0.27	0.77	0.37	761	531	339	394	139	1	4	1	3	young	0	0	0	1	0	0	0	0	0	0	0	0	1	0	0	0	0	0	0	0
Y22_V_6_data	6	94	8_teapot_smallSofaTV_C_gazed_R_LS_old_AF.JPG	smallSofaTV	old	AF	C	gazed	R	Y	l	0.27	0.77	0.32	839	649	342	164	262	1	4	1	3	young	0	0	0	1	0	0	0	0	0	0	0	0	1	0	0	0	0	0	0	0
Y22_V_6_data	6	96	10_frisbee_dinningTable_I_gazed_R_LS_young_RC.JPG	dinningTable	young	RC	I	gazed	R	Y	l	0.27	0.77	0.41	1569	745	260	748	373	3	5 6 7	2	3 4	young	0	0	0	0	1	1	1	0	0	0	0	0	1	1	0	0	0	0	0	0
Y23_V_7_data	7	7	10_frisbee_dinningTable_I_nongazed_R_LS_young_MC.JPG	dinningTable	young	MC	I	nongazed	R	Y	l	0.33	0.71	0.34	902	437	NA	666	NA	3	3 4 5	0	NaN	young	0	0	1	1	1	0	0	0	0	0	0	0	0	0	0	0	0	0	0	0
Y23_V_7_data	7	9	17_sleepers_woodBench_I_gazed_R_LS_old_VS.JPG	woodBench	old	VS	I	gazed	R	Y	l	0.33	0.71	0.24	1344	800	491	752	86	1	5	1	3	young	0	0	0	0	1	0	0	0	0	0	0	0	1	0	0	0	0	0	0	0
Y23_V_7_data	7	11	27_rollerblades_playground1_C_gazed_L_LS_young_JJ.JPG	playground1	young	JJ	C	gazed	L	Y	l	0.33	0.71	0.52	747	442	NA	488	NA	1	4	0	NaN	young	0	0	0	1	0	0	0	0	0	0	0	0	0	0	0	0	0	0	0	0
Y23_V_7_data	7	14	26_kettle_birdsCage_I_nongazed_L_LS_young_JM.JPG	birdsCage	young	JM	I	nongazed	L	Y	l	0.33	0.71	0.4	678	412	630	148	409	1	4	1	5	young	0	0	0	1	0	0	0	0	0	0	0	0	0	0	1	0	0	0	0	0
Y23_V_7_data	7	22	7_throw_bigSofa_C_gazed_R_LS_old_AF.JPG	bigSofa	old	AF	C	gazed	R	Y	l	0.33	0.71	0.29	764	294	NA	622	NA	2	2 3	0	NaN	young	0	1	1	0	0	0	0	0	0	0	0	0	0	0	0	0	0	0	0	0
Y23_V_7_data	7	25	8_teapot_smallSofaTV_C_nongazed_R_LS_old_CC.JPG	smallSofaTV	old	CC	C	nongazed	R	Y	l	0.33	0.71	0.21	650	554	NA	249	NA	1	4	0	NaN	young	0	0	0	1	0	0	0	0	0	0	0	0	0	0	0	0	0	0	0	0
Y23_V_7_data	7	29	13_cleaningSpray_bedroom_I_gazed_R_LS_young_RC.JPG	bedroom	young	RC	I	gazed	R	Y	l	0.33	0.71	0.36	773	460	281	646	110	1	3	1	2	young	0	0	1	0	0	0	0	0	0	0	0	1	0	0	0	0	0	0	0	0
Y23_V_7_data	7	32	4_pot_kitchenStove_C_nongazed_R_LS_old_CC.JPG	kitchenStove	old	CC	C	nongazed	R	Y	l	0.33	0.71	0.31	457	314	NA	382	NA	2	4 5	0	NaN	young	0	0	0	1	1	0	0	0	0	0	0	0	0	0	0	0	0	0	0	0
Y23_V_7_data	7	36	3_kettle_kitchenCounter_C_gazed_L_LS_old_AF.JPG	kitchenCounter	old	AF	C	gazed	L	Y	l	0.33	0.71	0.41	789	499	NA	144	NA	1	3	0	NaN	young	0	0	1	0	0	0	0	0	0	0	0	0	0	0	0	0	0	0	0	0
Y23_V_7_data	7	40	24_pingpongBat_pingpongTable_C_nongazed_R_LS_old_MF.JPG	pingpongTable	old	MF	C	nongazed	R	Y	l	0.33	0.71	0.61	946	743	NA	229	NA	1	4	0	NaN	young	0	0	0	1	0	0	0	0	0	0	0	0	0	0	0	0	0	0	0	0
Y23_V_7_data	7	43	6_funnel_kidsBedroom_I_nongazed_R_LS_old_MM.JPG	kidsBedroom	old	MM	I	nongazed	R	Y	l	0.33	0.71	0.2	1078	561	NA	446	NA	2	3 4	0	NaN	young	0	0	1	1	0	0	0	0	0	0	0	0	0	0	0	0	0	0	0	0
Y23_V_7_data	7	45	25_tapDispender_grass_I_gazed_R_LS_young_MC.JPG	grass	young	MC	I	gazed	R	Y	l	0.33	0.71	1.12	1029	591	375	285	132	1	4	1	3	young	0	0	0	1	0	0	0	0	0	0	0	0	1	0	0	0	0	0	0	0
Y23_V_7_data	7	47	22_TVcontrol_table_I_nongazed_L_LS_old_T.JPG	table	old	T	I	nongazed	L	Y	l	0.33	0.71	1.07	1154	786	NA	599	NA	1	5	0	NaN	young	0	0	0	0	1	0	0	0	0	0	0	0	0	0	0	0	0	0	0	0
Y23_V_7_data	7	50	29_dustpanBrush_stoneBench_I_gazed_L_LS_young_MC.JPG	stoneBench	young	MC	I	gazed	L	Y	l	0.33	0.71	0.69	849	476	261	270	122	2	4 5	1	3	young	0	0	0	1	1	0	0	0	0	0	0	0	1	0	0	0	0	0	0	0
Y23_V_7_data	7	54	15_magazineHolder_officeFloor_C_gazed_L_LS_young_MX.JPG	officeFloor	young	MX	C	gazed	L	Y	l	0.33	0.71	0.84	1210	303	NA	750	NA	4	2 3 5 6	0	NaN	young	0	1	1	0	1	1	0	0	0	0	0	0	0	0	0	0	0	0	0	0
Y23_V_7_data	7	58	2_toiletBrush_kitchenFloor_I_nongazed_L_LS_old_MM.JPG	kitchenFloor	old	MM	I	nongazed	L	Y	l	0.33	0.71	0.01	724	438	NA	460	NA	2	3 4	0	NaN	young	0	0	1	1	0	0	0	0	0	0	0	0	0	0	0	0	0	0	0	0
Y23_V_7_data	7	61	14_rubberGloves_officeTable_I_nongazed_R_LS_young_MC.JPG	officeTable	young	MC	I	nongazed	R	Y	l	0.33	0.71	0.47	695	519	NA	364	NA	1	4	0	NaN	young	0	0	0	1	0	0	0	0	0	0	0	0	0	0	0	0	0	0	0	0
Y23_V_7_data	7	65	20_plate_picnicTable_C_nongazed_L_LS_old_MF.JPG	picnicTable	old	MF	C	nongazed	L	Y	l	0.33	0.71	0.38	668	429	NA	399	NA	1	3	0	NaN	young	0	0	1	0	0	0	0	0	0	0	0	0	0	0	0	0	0	0	0	0
Y23_V_7_data	7	68	5_paintRoller_kidsBed_I_gazed_L_LS_old_AC.JPG	kidsBed	old	AC	I	gazed	L	Y	l	0.33	0.71	0.92	723	502	NA	405	NA	1	4	0	NaN	young	0	0	0	1	0	0	0	0	0	0	0	0	0	0	0	0	0	0	0	0
Y23_V_7_data	7	72	11_secateurs_balcony_C_gazed_L_LS_young_MX.JPG	balcony	young	MX	C	gazed	L	Y	l	0.33	0.71	0.85	907	456	821	315	311	1	3	1	4	young	0	0	1	0	0	0	0	0	0	0	0	0	0	1	0	0	0	0	0	0
Y23_V_7_data	7	76	9_pingpongBat_smallSofaStairs_I_gazed_R_LS_young_RC.JPG	smallSofaStairs	young	RC	I	gazed	R	Y	l	0.33	0.71	1.06	855	710	520	411	116	1	5	1	4	young	0	0	0	0	1	0	0	0	0	0	0	0	0	1	0	0	0	0	0	0
Y23_V_7_data	7	79	31_helmet_roundGreenBench_C_gazed_R_LS_young_JJ.JPG	roundGreenBench	young	JJ	C	gazed	R	Y	l	0.33	0.71	0.64	869	519	NA	518	NA	2	4 5	0	NaN	young	0	0	0	1	1	0	0	0	0	0	0	0	0	0	0	0	0	0	0	0
Y23_V_7_data	7	83	21_computerMouse_pulpit_I_gazed_L_LS_old_VS.JPG	pulpit	old	VS	I	gazed	L	Y	l	0.33	0.71	0.76	1009	517	NA	650	NA	2	4 5	0	NaN	young	0	0	0	1	1	0	0	0	0	0	0	0	0	0	0	0	0	0	0	0
Y23_V_7_data	7	86	19_frisbee_pinkBench_C_gazed_L_LS_old_CF.JPG	pinkBench	old	CF	C	gazed	L	Y	l	0.33	0.71	0.93	901	484	NA	811	NA	3	3 4 5	0	NaN	young	0	0	1	1	1	0	0	0	0	0	0	0	0	0	0	0	0	0	0	0
Y23_V_7_data	7	90	23_waterBottle_pilarsBench_C_gazed_L_LS_old_CF.JPG	pilarsBench	old	CF	C	gazed	L	Y	l	0.33	0.71	0.74	766	465	NA	625	NA	2	3 4	0	NaN	young	0	0	1	1	0	0	0	0	0	0	0	0	0	0	0	0	0	0	0	0
Y23_V_7_data	7	94	16_computerMouse_officeDesk_C_nongazed_L_LS_young_RP.JPG	officeDesk	young	RP	C	nongazed	L	Y	l	0.33	0.71	0.31	1022	749	332	402	188	2	4 5	1	2	young	0	0	0	1	1	0	0	0	0	0	0	1	0	0	0	0	0	0	0	0
Y23_V_7_data	7	96	28_skippingRope_playground2_C_nongazed_R_LS_young_DS.JPG	playground2	young	DS	C	nongazed	R	Y	l	0.33	0.71	0.64	912	657	484	483	92	2	4 5	1	3	young	0	0	0	1	1	0	0	0	0	0	0	0	1	0	0	0	0	0	0	0
Y24_V_8_data	8	4	32_bucket_greenWoodBench_I_gazed_R_LS_young_MC.JPG	greenWoodBench	young	MC	I	gazed	R	Y	l	0.45	0.88	0.29	872	440	275	855	118	1	3	1	2	young	0	0	1	0	0	0	0	0	0	0	0	1	0	0	0	0	0	0	0	0
Y24_V_8_data	8	7	16_spongeScourer_officeDesk_I_gazed_L_LS_young_RC.JPG	officeDesk	young	RC	I	gazed	L	Y	l	0.45	0.88	0.4	1364	516	NA	1250	NA	2	3 4	0	NaN	young	0	0	1	1	0	0	0	0	0	0	0	0	0	0	0	0	0	0	0	0
Y24_V_8_data	8	9	26_ball_birdsCage_C_gazed_L_LS_young_JJ.JPG	birdsCage	young	JJ	C	gazed	L	Y	l	0.45	0.88	0.7	630	385	NA	668	NA	1	3	0	NaN	young	0	0	1	0	0	0	0	0	0	0	0	0	0	0	0	0	0	0	0	0
Y24_V_8_data	8	14	15_magazineHolder_officeFloor_C_nongazed_L_LS_young_RP.JPG	officeFloor	young	RP	C	nongazed	L	Y	l	0.45	0.88	1.04	990	311	NA	909	NA	3	3 4 5	0	NaN	young	0	0	1	1	1	0	0	0	0	0	0	0	0	0	0	0	0	0	0	0
Y24_V_8_data	8	18	17_sleepers_woodBench_I_nongazed_R_LS_old_T.JPG	woodBench	old	T	I	nongazed	R	Y	l	0.45	0.88	0.39	1256	650	NA	1009	NA	2	4 5	0	NaN	young	0	0	0	1	1	0	0	0	0	0	0	0	0	0	0	0	0	0	0	0
Y24_V_8_data	8	22	8_ball_smallSofaTV_I_gazed_R_LS_old_AC.JPG	smallSofaTV	old	AC	I	gazed	R	Y	l	0.45	0.88	0.55	645	350	NA	698	NA	2	2 3	0	NaN	young	0	1	1	0	0	0	0	0	0	0	0	0	0	0	0	0	0	0	0	0
Y24_V_8_data	8	25	6_lamp_kidsBedroom_C_gazed_R_LS_old_AF.JPG	kidsBedroom	old	AF	C	gazed	R	Y	l	0.45	0.88	0.52	690	443	NA	677	NA	1	3	0	NaN	young	0	0	1	0	0	0	0	0	0	0	0	0	0	0	0	0	0	0	0	0
Y24_V_8_data	8	27	22_deckCards_table_C_gazed_L_LS_old_CF.JPG	table	old	CF	C	gazed	L	Y	l	0.45	0.88	0.84	750	282	NA	875	NA	2	2 3	0	NaN	young	0	1	1	0	0	0	0	0	0	0	0	0	0	0	0	0	0	0	0	0
Y24_V_8_data	8	29	5_paintRoller_kidsBed_I_nongazed_L_LS_old_MM.JPG	kidsBed	old	MM	I	nongazed	L	Y	l	0.45	0.88	0.53	886	383	NA	907	NA	2	3 4	0	NaN	young	0	0	1	1	0	0	0	0	0	0	0	0	0	0	0	0	0	0	0	0
Y24_V_8_data	8	32	30_cap_lake_C_gazed_R_LS_young_JJ.JPG	lake	young	JJ	C	gazed	R	Y	l	0.45	0.88	0.71	616	396	NA	227	NA	1	3	0	NaN	young	0	0	1	0	0	0	0	0	0	0	0	0	0	0	0	0	0	0	0	0
Y24_V_8_data	8	36	12_holePunch_bathroom_I_gazed_L_LS_young_RC.JPG	bathroom	young	RC	I	gazed	L	Y	l	0.45	0.88	0.67	1889	952	NA	1342	NA	2	5 6	0	NaN	young	0	0	0	0	1	1	0	0	0	0	0	0	0	0	0	0	0	0	0	0
Y24_V_8_data	8	40	18_book_wallBench_C_gazed_L_LS_old_CF.JPG	wallBench	old	CF	C	gazed	L	Y	l	0.45	0.88	0.51	1627	1108	249	946	285	1	5	1	2	young	0	0	0	0	1	0	0	0	0	0	0	1	0	0	0	0	0	0	0	0
Y24_V_8_data	8	41	9_pingpongBat_smallSofaStairs_I_nongazed_R_LS_young_MC.JPG	smallSofaStairs	young	MC	I	nongazed	R	Y	l	0.45	0.88	0.52	915	533	333	804	129	1	4	1	3	young	0	0	0	1	0	0	0	0	0	0	0	0	1	0	0	0	0	0	0	0
Y24_V_8_data	8	44	31_helmet_roundGreenBench_C_nongazed_R_LS_young_DS.JPG	roundGreenBench	young	DS	C	nongazed	R	Y	l	0.45	0.88	0.25	1484	935	462	977	383	1	5	2	3 4	young	0	0	0	0	1	0	0	0	0	0	0	0	1	1	0	0	0	0	0	0
Y24_V_8_data	8	46	21_computerMouse_pulpit_I_nongazed_L_LS_old_T.JPG	pulpit	old	T	I	nongazed	L	Y	l	0.45	0.88	0.33	1175	274	514	953	222	3	2 4 5	1	3	young	0	1	0	1	1	0	0	0	0	0	0	0	1	0	0	0	0	0	0	0
Y24_V_8_data	8	48	27_rollerblades_playground1_C_nongazed_L_LS_young_DS.JPG	playground1	young	DS	C	nongazed	L	Y	l	0.45	0.88	0.89	887	249	NA	1034	NA	2	2 3	0	NaN	young	0	1	1	0	0	0	0	0	0	0	0	0	0	0	0	0	0	0	0	0
Y24_V_8_data	8	51	1_hairDryer_kitchenTable_I_nongazed_L_LS_old_MM.JPG	kitchenTable	old	MM	I	nongazed	L	Y	l	0.45	0.88	0.45	668	302	NA	793	NA	1	2	0	NaN	young	0	1	0	0	0	0	0	0	0	0	0	0	0	0	0	0	0	0	0	0
Y24_V_8_data	8	55	28_teapot_playground2_I_gazed_R_LS_young_MC.JPG	playground2	young	MC	I	gazed	R	Y	l	0.45	0.88	0.6	1963	1208	309	1167	349	2	6 7	2	2 3	young	0	0	0	0	0	1	1	0	0	0	0	1	1	0	0	0	0	0	0	0
Y24_V_8_data	8	59	25_tapDispender_grass_I_nongazed_R_LS_young_JM.JPG	grass	young	JM	I	nongazed	R	Y	l	0.45	0.88	0.55	1205	702	238	907	232	2	4 5	1	2	young	0	0	0	1	1	0	0	0	0	0	0	1	0	0	0	0	0	0	0	0
Y24_V_8_data	8	62	14_tapDispenser_officeTable_C_gazed_R_LS_young_MX.JPG	officeTable	young	MX	C	gazed	R	Y	l	0.45	0.88	0.22	807	401	238	828	110	1	3	1	2	young	0	0	1	0	0	0	0	0	0	0	0	1	0	0	0	0	0	0	0	0
Y24_V_8_data	8	64	3_kettle_kitchenCounter_C_nongazed_L_LS_old_CC.JPG	kitchenCounter	old	CC	C	nongazed	L	Y	l	0.45	0.88	0.19	889	242	NA	1044	NA	2	2 3	0	NaN	young	0	1	1	0	0	0	0	0	0	0	0	0	0	0	0	0	0	0	0	0
Y24_V_8_data	8	66	23_waterBottle_pilarsBench_C_nongazed_L_LS_old_MF.JPG	pilarsBench	old	MF	C	nongazed	L	Y	l	0.45	0.88	0.35	758	263	NA	901	NA	2	2 3	0	NaN	young	0	1	1	0	0	0	0	0	0	0	0	0	0	0	0	0	0	0	0	0
Y24_V_8_data	8	69	29_dustpanBrush_stoneBench_I_nongazed_L_LS_young_JM.JPG	stoneBench	young	JM	I	nongazed	L	Y	l	0.45	0.88	0.67	1019	576	NA	847	NA	2	4 5	0	NaN	young	0	0	0	1	1	0	0	0	0	0	0	0	0	0	0	0	0	0	0	0
Y24_V_8_data	8	73	19_frisbee_pinkBench_C_nongazed_L_LS_old_MF.JPG	pinkBench	old	MF	C	nongazed	L	Y	l	0.45	0.88	0.76	1102	238	707	520	79	2	2 5	1	4	young	0	1	0	0	1	0	0	0	0	0	0	0	0	1	0	0	0	0	0	0
Y24_V_8_data	8	77	24_stapler_pingpongTable_I_gazed_R_LS_old_VS.JPG	pingpongTable	old	VS	I	gazed	R	Y	l	0.45	0.88	0.4	1117	561	257	964	240	2	3 4	1	2	young	0	0	1	1	0	0	0	0	0	0	0	1	0	0	0	0	0	0	0	0
Y24_V_8_data	8	80	2_dustpanBrush_kitchenFloor_C_gazed_L_LS_old_AF.JPG	kitchenFloor	old	AF	C	gazed	L	Y	l	0.45	0.88	0.31	711	245	NA	669	NA	2	3 4	0	NaN	young	0	0	1	1	0	0	0	0	0	0	0	0	0	0	0	0	0	0	0	0
Y24_V_8_data	8	82	7_throw_bigSofa_C_nongazed_R_LS_old_CC.JPG	bigSofa	old	CC	C	nongazed	R	Y	l	0.45	0.88	0.52	1471	1150	272	746	345	1	5	1	2	young	0	0	0	0	1	0	0	0	0	0	0	1	0	0	0	0	0	0	0	0
Y24_V_8_data	8	84	20_bathSponge_picnicTable_I_gazed_L_LS_old_VS.JPG	picnicTable	old	VS	I	gazed	L	Y	l	0.45	0.88	0.58	925	421	NA	932	NA	1	3	0	NaN	young	0	0	1	0	0	0	0	0	0	0	0	0	0	0	0	0	0	0	0	0
Y24_V_8_data	8	87	4_softToy_kitchenStove_I_gazed_R_LS_old_AC.JPG	kitchenStove	old	AC	I	gazed	R	Y	l	0.45	0.88	0.45	626	250	NA	790	NA	2	2 3	0	NaN	young	0	1	1	0	0	0	0	0	0	0	0	0	0	0	0	0	0	0	0	0
Y24_V_8_data	8	91	10_napkins_dinningTable_C_gazed_R_LS_young_MX.JPG	dinningTable	young	MX	C	gazed	R	Y	l	0.45	0.88	0.34	713	399	NA	738	NA	1	3	0	NaN	young	0	0	1	0	0	0	0	0	0	0	0	0	0	0	0	0	0	0	0	0
Y24_V_8_data	8	95	13_cleaningSpray_bedroom_I_nongazed_R_LS_young_MC.JPG	bedroom	young	MC	I	nongazed	R	Y	l	0.45	0.88	0.13	701	415	257	714	97	1	3	1	2	young	0	0	1	0	0	0	0	0	0	0	0	1	0	0	0	0	0	0	0	0
Y25_V_1_data	1	2	2_dustpanBrush_kitchenFloor_C_nongazed_L_LS_young_RP.JPG	kitchenFloor	young	RP	C	nongazed	L	Y	l	0.36	0.99	0.51	1005	577	NA	164	NA	1	4	0	NaN	young	0	0	0	1	0	0	0	0	0	0	0	0	0	0	0	0	0	0	0	0
Y25_V_1_data	1	5	30_cap_lake_C_nongazed_R_LS_old_MF.JPG	lake	old	MF	C	nongazed	R	Y	l	0.36	0.99	0.39	1289	873	NA	588	NA	2	5 6	0	NaN	young	0	0	0	0	1	1	0	0	0	0	0	0	0	0	0	0	0	0	0	0
Y25_V_1_data	1	9	15_gardenShears_officeFloor_I_gazed_L_LS_old_AC.JPG	officeFloor	old	AC	I	gazed	L	Y	l	0.36	0.99	0.58	874	417	NA	173	NA	1	4	0	NaN	young	0	0	0	1	0	0	0	0	0	0	0	0	0	0	0	0	0	0	0	0
Y25_V_1_data	1	13	28_skippingRope_playground2_C_nongazed_R_LS_old_T.JPG	playground2	old	T	C	nongazed	R	Y	l	0.36	0.99	0.24	809	536	268	225	86	1	4	1	2	young	0	0	0	1	0	0	0	0	0	0	0	1	0	0	0	0	0	0	0	0
Y25_V_1_data	1	16	17_coat_woodBench_C_gazed_R_LS_young_JJ.JPG	woodBench	young	JJ	C	gazed	R	Y	l	0.36	0.99	0.36	765	373	NA	187	NA	1	3	0	NaN	young	0	0	1	0	0	0	0	0	0	0	0	0	0	0	0	0	0	0	0	0
Y25_V_1_data	1	20	31_colander_roundGreenBench_I_gazed_R_LS_old_VS.JPG	roundGreenBench	old	VS	I	gazed	R	Y	l	0.36	0.99	0.13	997	487	NA	241	NA	2	4 5	0	NaN	young	0	0	0	1	1	0	0	0	0	0	0	0	0	0	0	0	0	0	0	0
Y25_V_1_data	1	23	29_sneackers_stoneBench_C_gazed_L_LS_old_CF.JPG	stoneBench	old	CF	C	gazed	L	Y	l	0.36	0.99	0.49	1268	675	NA	339	NA	1	4	0	NaN	young	0	0	0	1	0	0	0	0	0	0	0	0	0	0	0	0	0	0	0	0
Y25_V_1_data	1	27	20_bathSponge_picnicTable_I_nongazed_L_LS_young_JM.JPG	picnicTable	young	JM	I	nongazed	L	Y	l	0.36	0.99	0.43	2985	746	509	891	177	4	4 5 9 13	1	3	young	0	0	0	1	1	0	0	0	1	0	0	0	1	0	0	0	0	0	0	0
Y25_V_1_data	1	31	27_hairdryer_playground1_I_gazed_L_LS_old_VS.JPG	playground1	old	VS	I	gazed	L	Y	l	0.36	0.99	0.38	971	488	NA	139	NA	1	4	0	NaN	young	0	0	0	1	0	0	0	0	0	0	0	0	0	0	0	0	0	0	0	0
Y25_V_1_data	1	34	26_ball_birdsCage_C_nongazed_L_LS_old_MF.JPG	birdsCage	old	MF	C	nongazed	L	Y	l	0.36	0.99	0.21	765	557	NA	29	NA	1	4	0	NaN	young	0	0	0	1	0	0	0	0	0	0	0	0	0	0	0	0	0	0	0	0
Y25_V_1_data	1	36	19_clothesHanger_pinkBench_I_gazed_L_LS_young_MC.JPG	pinkBench	young	MC	I	gazed	L	Y	l	0.36	0.99	0.3	763	418	NA	332	NA	2	3 4	0	NaN	young	0	0	1	1	0	0	0	0	0	0	0	0	0	0	0	0	0	0	0	0
Y25_V_1_data	1	38	21_glassesCase_pulpit_C_gazed_L_LS_young_JJ.JPG	pulpit	young	JJ	C	gazed	L	Y	l	0.36	0.99	0.72	1033	410	NA	407	NA	2	3 4	0	NaN	young	0	0	1	1	0	0	0	0	0	0	0	0	0	0	0	0	0	0	0	0
Y25_V_1_data	1	41	23_ladle_pilarsBench_I_gazed_L_LS_young_MC.JPG	pilarsBench	young	MC	I	gazed	L	Y	l	0.36	0.99	0.65	947	279	NA	400	NA	3	2 3 4	0	NaN	young	0	1	1	1	0	0	0	0	0	0	0	0	0	0	0	0	0	0	0	0
Y25_V_1_data	1	45	14_tapDispenser_officeTable_C_nongazed_R_LS_old_CC.JPG	officeTable	old	CC	C	nongazed	R	Y	l	0.36	0.99	0.11	1860	1429	503	322	476	2	7 8	2	3 5	young	0	0	0	0	0	0	1	1	0	0	0	0	1	0	1	0	0	0	0	0
Y25_V_1_data	1	49	13_pillow_bedroom_C_gazed_R_LS_old_AF.JPG	bedroom	old	AF	C	gazed	R	Y	l	0.36	0.99	0.26	742	253	NA	258	NA	2	2 3	0	NaN	young	0	1	1	0	0	0	0	0	0	0	0	0	0	0	0	0	0	0	0	0
Y25_V_1_data	1	52	5_softToy_kidsBed_C_gazed_L_LS_young_MX.JPG	kidsBed	young	MX	C	gazed	L	Y	l	0.36	0.99	0.25	659	233	NA	204	NA	2	2 3	0	NaN	young	0	1	1	0	0	0	0	0	0	0	0	0	0	0	0	0	0	0	0	0
Y25_V_1_data	1	54	8_ball_smallSofaTV_I_nongazed_R_LS_young_MC.JPG	smallSofaTV	young	MC	I	nongazed	R	Y	l	0.36	0.99	0.37	720	355	NA	125	NA	1	3	0	NaN	young	0	0	1	0	0	0	0	0	0	0	0	0	0	0	0	0	0	0	0	0
Y25_V_1_data	1	56	4_softToy_kitchenStove_I_nongazed_R_LS_young_MC.JPG	kitchenStove	young	MC	I	nongazed	R	Y	l	0.36	0.99	0.47	659	233	NA	174	NA	2	2 3	0	NaN	young	0	1	1	0	0	0	0	0	0	0	0	0	0	0	0	0	0	0	0	0
Y25_V_1_data	1	59	10_napkins_dinningTable_C_nongazed_R_LS_old_CC.JPG	dinningTable	old	CC	C	nongazed	R	Y	l	0.36	0.99	0.29	810	600	NA	193	NA	1	4	0	NaN	young	0	0	0	1	0	0	0	0	0	0	0	0	0	0	0	0	0	0	0	0
Y25_V_1_data	1	63	32_bucket_greenWoodBench_I_nongazed_R_LS_old_T.JPG	greenWoodBench	old	T	I	nongazed	R	Y	l	0.36	0.99	0.68	813	391	NA	142	NA	1	4	0	NaN	young	0	0	0	1	0	0	0	0	0	0	0	0	0	0	0	0	0	0	0	0
Y25_V_1_data	1	67	3_rake_kitchenCounter_I_gazed_L_LS_young_RC.JPG	kitchenCounter	young	RC	I	gazed	L	Y	l	0.36	0.99	0.7	1781	430	244	842	113	3	3 5 8	1	2	young	0	0	1	0	1	0	0	1	0	0	0	1	0	0	0	0	0	0	0	0
Y25_V_1_data	1	70	24_stapler_pingpongTable_I_nongazed_R_LS_young_JM.JPG	pingpongTable	young	JM	I	nongazed	R	Y	l	0.36	0.99	1.01	1197	640	395	309	186	2	4 5	1	3	young	0	0	0	1	1	0	0	0	0	0	0	0	1	0	0	0	0	0	0	0
Y25_V_1_data	1	74	7_pot_bigSofa_I_gazed_R_LS_young_RC.JPG	bigSofa	young	RC	I	gazed	R	Y	l	0.36	0.99	0.3	1208	548	NA	424	NA	1	4	0	NaN	young	0	0	0	1	0	0	0	0	0	0	0	0	0	0	0	0	0	0	0	0
Y25_V_1_data	1	77	16_spongeScourer_officeDesk_I_nongazed_L_LS_old_MM.JPG	officeDesk	old	MM	I	nongazed	L	Y	l	0.36	0.99	0.55	1641	562	270	709	223	3	3 4 7	1	2	young	0	0	1	1	0	0	1	0	0	0	0	1	0	0	0	0	0	0	0	0
Y25_V_1_data	1	81	1_handBlender_kitchenTable_C_gazed_L_LS_young_MX.JPG	kitchenTable	young	MX	C	gazed	L	Y	l	0.36	0.99	1.22	1304	529	293	631	177	4	4 5 6 8	1	3	young	0	0	0	1	1	1	0	1	0	0	0	0	1	0	0	0	0	0	0	0
Y25_V_1_data	1	85	22_deckCards_table_C_nongazed_L_LS_young_DS.JPG	table	young	DS	C	nongazed	L	Y	l	0.36	0.99	0.32	2107	396	NA	1251	NA	3	3 5 6	0	NaN	young	0	0	1	0	1	1	0	0	0	0	0	0	0	0	0	0	0	0	0	0
Y25_V_1_data	1	88	12_holePunch_bathroom_I_nongazed_L_LS_old_MM.JPG	bathroom	old	MM	I	nongazed	L	Y	l	0.36	0.99	0.64	1223	274	NA	427	NA	2	2 3	0	NaN	young	0	1	1	0	0	0	0	0	0	0	0	0	0	0	0	0	0	0	0	0
Y25_V_1_data	1	90	9_TVcontrol_smallSofaStairs_C_gazed_R_LS_old_AF.JPG	smallSofaStairs	old	AF	C	gazed	R	Y	l	0.36	0.99	0.71	1058	594	NA	550	NA	3	5 6 7	0	NaN	young	0	0	0	0	1	1	1	0	0	0	0	0	0	0	0	0	0	0	0	0
Y25_V_1_data	1	95	25_scarf_grass_C_gazed_R_LS_old_CF.JPG	grass	old	CF	C	gazed	R	Y	l	0.36	0.99	0.65	1765	1223	749	330	338	2	8 9	2	5 10	young	0	0	0	0	0	0	0	1	1	0	0	0	0	0	1	0	0	0	0	1
Y26_V_2_data	2	20	8_teapot_smallSofaTV_C_gazed_R_LS_young_MX.JPG	smallSofaTV	young	MX	C	gazed	R	Y	l	0.38	0.91	0.56	969	585	NA	258	NA	1	3	0	NaN	young	0	0	1	0	0	0	0	0	0	0	0	0	0	0	0	0	0	0	0	0
Y26_V_2_data	2	27	15_gardenShears_officeFloor_I_nongazed_L_LS_old_MM.JPG	officeFloor	old	MM	I	nongazed	L	Y	l	0.38	0.91	0.01	1508	572	NA	625	NA	2	3 4	0	NaN	young	0	0	1	1	0	0	0	0	0	0	0	0	0	0	0	0	0	0	0	0
Y26_V_2_data	2	31	5_softToy_kidsBed_C_nongazed_L_LS_young_RP.JPG	kidsBed	young	RP	C	nongazed	L	Y	l	0.38	0.91	0.28	759	256	NA	305	NA	2	2 3	0	NaN	young	0	1	1	0	0	0	0	0	0	0	0	0	0	0	0	0	0	0	0	0
Y26_V_2_data	2	34	30_fryingPan_lake_I_gazed_R_LS_old_VS.JPG	lake	old	VS	I	gazed	R	Y	l	0.38	0.91	0.28	937	714	270	403	224	1	4	1	2	young	0	0	0	1	0	0	0	0	0	0	0	1	0	0	0	0	0	0	0	0
Y26_V_2_data	2	36	22_TVcontrol_table_I_gazed_L_LS_young_MC.JPG	table	young	MC	I	gazed	L	Y	l	0.38	0.91	0.13	874	394	NA	239	NA	1	3	0	NaN	young	0	0	1	0	0	0	0	0	0	0	0	0	0	0	0	0	0	0	0	0
Y26_V_2_data	2	38	17_coat_woodBench_C_nongazed_R_LS_young_DS.JPG	woodBench	young	DS	C	nongazed	R	Y	l	0.38	0.91	0.03	1655	844	NA	483	NA	2	4 5	0	NaN	young	0	0	0	1	1	0	0	0	0	0	0	0	0	0	0	0	0	0	0	0
Y26_V_2_data	2	41	28_skippingRope_playground2_C_gazed_R_LS_old_CF.JPG	playground2	old	CF	C	gazed	R	Y	l	0.38	0.91	0.39	1262	594	NA	823	NA	1	4	0	NaN	young	0	0	0	1	0	0	0	0	0	0	0	0	0	0	0	0	0	0	0	0
Y26_V_2_data	2	45	10_frisbee_dinningTable_I_gazed_R_LS_old_AC.JPG	dinningTable	old	AC	I	gazed	R	Y	l	0.38	0.91	0.37	972	495	NA	259	NA	1	3	0	NaN	young	0	0	1	0	0	0	0	0	0	0	0	0	0	0	0	0	0	0	0	0
Y26_V_2_data	2	49	27_hairdryer_playground1_I_nongazed_L_LS_old_T.JPG	playground1	old	T	I	nongazed	L	Y	l	0.38	0.91	0.3	1338	556	NA	287	NA	1	3	0	NaN	young	0	0	1	0	0	0	0	0	0	0	0	0	0	0	0	0	0	0	0	0
Y26_V_2_data	2	52	23_ladle_pilarsBench_I_nongazed_L_LS_young_JM.JPG	pilarsBench	young	JM	I	nongazed	L	Y	l	0.38	0.91	0.62	1099	414	706	222	251	1	3	1	4	young	0	0	1	0	0	0	0	0	0	0	0	0	0	1	0	0	0	0	0	0
Y26_V_2_data	2	54	7_pot_bigSofa_I_nongazed_R_LS_young_MC.JPG	bigSofa	young	MC	I	nongazed	R	Y	l	0.38	0.91	0.09	810	554	409	450	62	1	4	1	3	young	0	0	0	1	0	0	0	0	0	0	0	0	1	0	0	0	0	0	0	0
Y26_V_2_data	2	59	12_bathSponge_bathroom_C_gazed_L_LS_old_AF.JPG	bathroom	old	AF	C	gazed	L	Y	l	0.38	0.91	0.49	825	323	NA	313	NA	2	2 3	0	NaN	young	0	1	1	0	0	0	0	0	0	0	0	0	0	0	0	0	0	0	0	0
Y26_V_2_data	2	70	19_clothesHanger_pinkBench_I_nongazed_L_LS_young_JM.JPG	pinkBench	young	JM	I	nongazed	L	Y	l	0.38	0.91	0.07	1006	532	NA	584	NA	2	3 4	0	NaN	young	0	0	1	1	0	0	0	0	0	0	0	0	0	0	0	0	0	0	0	0
Y26_V_2_data	2	72	25_scarf_grass_C_nongazed_R_LS_old_MF.JPG	grass	old	MF	C	nongazed	R	Y	l	0.38	0.91	0.28	1208	773	NA	365	NA	1	4	0	NaN	young	0	0	0	1	0	0	0	0	0	0	0	0	0	0	0	0	0	0	0	0
Y26_V_2_data	2	74	6_funnel_kidsBedroom_I_gazed_R_LS_young_RC.JPG	kidsBedroom	young	RC	I	gazed	R	Y	l	0.38	0.91	0.3	912	565	NA	630	NA	2	3 4	0	NaN	young	0	0	1	1	0	0	0	0	0	0	0	0	0	0	0	0	0	0	0	0
Y26_V_2_data	2	81	29_sneackers_stoneBench_C_nongazed_L_LS_old_MF.JPG	stoneBench	old	MF	C	nongazed	L	Y	l	0.38	0.91	0.46	1631	701	1615	824	200	1	4	1	5	young	0	0	0	1	0	0	0	0	0	0	0	0	0	0	1	0	0	0	0	0
Y26_V_2_data	2	85	2_toiletBrush_kitchenFloor_I_gazed_L_LS_young_RC.JPG	kitchenFloor	young	RC	I	gazed	L	Y	l	0.38	0.91	0.53	1049	467	NA	306	NA	1	3	0	NaN	young	0	0	1	0	0	0	0	0	0	0	0	0	0	0	0	0	0	0	0	0
Y26_V_2_data	2	90	18_lamp_wallBench_I_gazed_L_LS_young_MC.JPG	wallBench	young	MC	I	gazed	L	Y	l	0.38	0.91	0.48	834	496	NA	206	NA	1	3	0	NaN	young	0	0	1	0	0	0	0	0	0	0	0	0	0	0	0	0	0	0	0	0
Y26_V_2_data	2	92	9_TVcontrol_smallSofaStairs_C_nongazed_R_LS_old_CC.JPG	smallSofaStairs	old	CC	C	nongazed	R	Y	l	0.38	0.91	0.42	863	575	368	503	132	1	3	1	2	young	0	0	1	0	0	0	0	0	0	0	0	1	0	0	0	0	0	0	0	0
Y26_V_2_data	2	95	26_kettle_birdsCage_I_gazed_L_LS_old_VS.JPG	birdsCage	old	VS	I	gazed	L	Y	l	0.38	0.91	0.2	1560	311	NA	1606	NA	3	2 3 4	0	NaN	young	0	1	1	1	0	0	0	0	0	0	0	0	0	0	0	0	0	0	0	0
Y27_V_3_data	3	2	31_helmet_roundGreenBench_C_gazed_R_LS_old_CF.JPG	roundGreenBench	old	CF	C	gazed	R	Y	l	0.28	0.5	0.3	668	578	NA	517	NA	1	4	0	NaN	young	0	0	0	1	0	0	0	0	0	0	0	0	0	0	0	0	0	0	0	0
Y27_V_3_data	3	4	3_kettle_kitchenCounter_C_gazed_L_LS_young_MX.JPG	kitchenCounter	young	MX	C	gazed	L	Y	l	0.28	0.5	0.3	413	230	NA	586	NA	2	2 3	0	NaN	young	0	1	1	0	0	0	0	0	0	0	0	0	0	0	0	0	0	0	0	0
Y27_V_3_data	3	7	14_rubberGloves_officeTable_I_nongazed_R_LS_old_MM.JPG	officeTable	old	MM	I	nongazed	R	Y	l	0.28	0.5	0.33	554	415	NA	564	NA	1	3	0	NaN	young	0	0	1	0	0	0	0	0	0	0	0	0	0	0	0	0	0	0	0	0
Y27_V_3_data	3	11	12_bathSponge_bathroom_C_nongazed_L_LS_old_CC.JPG	bathroom	old	CC	C	nongazed	L	Y	l	0.28	0.5	0.28	852	536	NA	742	NA	1	4	0	NaN	young	0	0	0	1	0	0	0	0	0	0	0	0	0	0	0	0	0	0	0	0
Y27_V_3_data	3	15	5_paintRoller_kidsBed_I_gazed_L_LS_young_RC.JPG	kidsBed	young	RC	I	gazed	L	Y	l	0.28	0.5	0.2	838	373	NA	774	NA	2	3 4	0	NaN	young	0	0	1	1	0	0	0	0	0	0	0	0	0	0	0	0	0	0	0	0
Y27_V_3_data	3	18	22_TVcontrol_table_I_nongazed_L_LS_young_JM.JPG	table	young	JM	I	nongazed	L	Y	l	0.28	0.5	0.08	762	506	NA	681	NA	1	4	0	NaN	young	0	0	0	1	0	0	0	0	0	0	0	0	0	0	0	0	0	0	0	0
Y27_V_3_data	3	20	29_dustpanBrush_stoneBench_I_gazed_L_LS_old_VS.JPG	stoneBench	old	VS	I	gazed	L	Y	l	0.28	0.5	0.24	734	528	NA	634	NA	1	5	0	NaN	young	0	0	0	0	1	0	0	0	0	0	0	0	0	0	0	0	0	0	0	0
Y27_V_3_data	3	22	18_lamp_wallBench_I_nongazed_L_LS_young_JM.JPG	wallBench	young	JM	I	nongazed	L	Y	l	0.28	0.5	0.13	1338	925	357	837	245	1	5	1	3	young	0	0	0	0	1	0	0	0	0	0	0	0	1	0	0	0	0	0	0	0
Y27_V_3_data	3	25	9_pingpongBat_smallSofaStairs_I_gazed_R_LS_old_AC.JPG	smallSofaStairs	old	AC	I	gazed	R	Y	l	0.28	0.5	0.3	761	648	351	539	242	1	4	1	3	young	0	0	0	1	0	0	0	0	0	0	0	0	1	0	0	0	0	0	0	0
Y27_V_3_data	3	29	2_toiletBrush_kitchenFloor_I_nongazed_L_LS_young_MC.JPG	kitchenFloor	young	MC	I	nongazed	L	Y	l	0.28	0.5	0.32	814	597	NA	640	NA	1	4	0	NaN	young	0	0	0	1	0	0	0	0	0	0	0	0	0	0	0	0	0	0	0	0
Y27_V_3_data	3	33	13_cleaningSpray_bedroom_I_gazed_R_LS_old_AC.JPG	bedroom	old	AC	I	gazed	R	Y	l	0.28	0.5	0.28	641	418	NA	640	NA	2	3 4	0	NaN	young	0	0	1	1	0	0	0	0	0	0	0	0	0	0	0	0	0	0	0	0
Y27_V_3_data	3	36	27_rollerblades_playground1_C_gazed_L_LS_old_CF.JPG	playground1	old	CF	C	gazed	L	Y	l	0.28	0.5	0.33	601	381	NA	614	NA	1	3	0	NaN	young	0	0	1	0	0	0	0	0	0	0	0	0	0	0	0	0	0	0	0	0
Y27_V_3_data	3	38	26_kettle_birdsCage_I_nongazed_L_LS_old_T.JPG	birdsCage	old	T	I	nongazed	L	Y	l	0.28	0.5	0.19	589	430	NA	582	NA	1	3	0	NaN	young	0	0	1	0	0	0	0	0	0	0	0	0	0	0	0	0	0	0	0	0
Y27_V_3_data	3	40	23_waterBottle_pilarsBench_C_gazed_L_LS_young_JJ.JPG	pilarsBench	young	JJ	C	gazed	L	Y	l	0.28	0.5	0.25	631	383	NA	670	NA	1	3	0	NaN	young	0	0	1	0	0	0	0	0	0	0	0	0	0	0	0	0	0	0	0	0
Y27_V_3_data	3	43	15_magazineHolder_officeFloor_C_gazed_L_LS_old_AF.JPG	officeFloor	old	AF	C	gazed	L	Y	l	0.28	0.5	0.33	621	274	NA	750	NA	2	2 3	0	NaN	young	0	1	1	0	0	0	0	0	0	0	0	0	0	0	0	0	0	0	0	0
Y27_V_3_data	3	47	4_pot_kitchenStove_C_nongazed_R_LS_young_RP.JPG	kitchenStove	young	RP	C	nongazed	R	Y	l	0.28	0.5	0.37	542	562	360	409	147	1	4	1	3	young	0	0	0	1	0	0	0	0	0	0	0	0	1	0	0	0	0	0	0	0
Y27_V_3_data	3	51	7_throw_bigSofa_C_gazed_R_LS_young_MX.JPG	bigSofa	young	MX	C	gazed	R	Y	l	0.28	0.5	0.17	1572	616	351	520	201	2	4 5	1	3	young	0	0	0	1	1	0	0	0	0	0	0	0	1	0	0	0	0	0	0	0
Y27_V_3_data	3	54	25_tapDispender_grass_I_gazed_R_LS_old_VS.JPG	grass	old	VS	I	gazed	R	Y	l	0.28	0.5	0.16	632	280	NA	774	NA	2	2 3	0	NaN	young	0	1	1	0	0	0	0	0	0	0	0	0	0	0	0	0	0	0	0	0
Y27_V_3_data	3	58	24_pingpongBat_pingpongTable_C_nongazed_R_LS_young_DS.JPG	pingpongTable	young	DS	C	nongazed	R	Y	l	0.28	0.5	0.49	764	507	254	656	204	2	4 5	1	3	young	0	0	0	1	1	0	0	0	0	0	0	0	1	0	0	0	0	0	0	0
Y27_V_3_data	3	65	8_teapot_smallSofaTV_C_nongazed_R_LS_young_RP.JPG	smallSofaTV	young	RP	C	nongazed	R	Y	l	0.28	0.5	0.29	740	557	NA	613	NA	1	3	0	NaN	young	0	0	1	0	0	0	0	0	0	0	0	0	0	0	0	0	0	0	0	0
Y27_V_3_data	3	69	21_computerMouse_pulpit_I_gazed_L_LS_young_MC.JPG	pulpit	young	MC	I	gazed	L	Y	l	0.28	0.5	0.46	712	410	NA	650	NA	1	4	0	NaN	young	0	0	0	1	0	0	0	0	0	0	0	0	0	0	0	0	0	0	0	0
Y27_V_3_data	3	72	11_secateurs_balcony_C_gazed_L_LS_old_AF.JPG	balcony	old	AF	C	gazed	L	Y	l	0.28	0.5	0.4	1274	413	1096	428	139	1	3	1	5	young	0	0	1	0	0	0	0	0	0	0	0	0	0	0	1	0	0	0	0	0
Y27_V_3_data	3	74	30_fryingPan_lake_I_nongazed_R_LS_old_T.JPG	lake	old	T	I	nongazed	R	Y	l	0.28	0.5	0.55	859	630	288	657	265	1	5	2	3 4	young	0	0	0	0	1	0	0	0	0	0	0	0	1	1	0	0	0	0	0	0
Y27_V_3_data	3	76	28_skippingRope_playground2_C_nongazed_R_LS_old_MF.JPG	playground2	old	MF	C	nongazed	R	Y	l	0.28	0.5	0.59	1003	591	236	779	256	2	4 5	2	2 3	young	0	0	0	1	1	0	0	0	0	0	0	1	1	0	0	0	0	0	0	0
Y27_V_3_data	3	79	17_sleepers_woodBench_I_gazed_R_LS_young_MC.JPG	woodBench	young	MC	I	gazed	R	Y	l	0.28	0.5	0.36	488	270	NA	593	NA	2	3 4	0	NaN	young	0	0	1	1	0	0	0	0	0	0	0	0	0	0	0	0	0	0	0	0
Y27_V_3_data	3	83	1_hairDryer_kitchenTable_I_gazed_L_LS_young_RC.JPG	kitchenTable	young	RC	I	gazed	L	Y	l	0.28	0.5	0.23	837	353	-447	316	668	2	3 4	1	1	young	0	0	1	1	0	0	0	0	0	0	1	0	0	0	0	0	0	0	0	0
Y27_V_3_data	3	87	19_frisbee_pinkBench_C_gazed_L_LS_young_JJ.JPG	pinkBench	young	JJ	C	gazed	L	Y	l	0.28	0.5	0.22	746	278	542	197	503	1	3	1	4	young	0	0	1	0	0	0	0	0	0	0	0	0	0	1	0	0	0	0	0	0
Y27_V_3_data	3	90	10_frisbee_dinningTable_I_nongazed_R_LS_old_MM.JPG	dinningTable	old	MM	I	nongazed	R	Y	l	0.28	0.5	0.5	714	462	NA	652	NA	2	3 4	0	NaN	young	0	0	1	1	0	0	0	0	0	0	0	0	0	0	0	0	0	0	0	0
Y27_V_3_data	3	92	16_computerMouse_officeDesk_C_nongazed_L_LS_old_CC.JPG	officeDesk	old	CC	C	nongazed	L	Y	l	0.28	0.5	0.42	626	228	NA	809	NA	2	2 3	0	NaN	young	0	1	1	0	0	0	0	0	0	0	0	0	0	0	0	0	0	0	0	0
Y27_V_3_data	3	94	32_shoppingTrolley_greenWoodBench_C_nongazed_R_LS_old_MF.JPG	greenWoodBench	old	MF	C	nongazed	R	Y	l	0.28	0.5	0.38	1015	532	256	882	227	2	4 5	1	3	young	0	0	0	1	1	0	0	0	0	0	0	0	1	0	0	0	0	0	0	0
Y29_V_5_data	5	4	10_napkins_dinningTable_C_nongazed_R_LS_young_RP.JPG	dinningTable	young	RP	C	nongazed	R	Y	l	0.49	0.77	0.93	559	380	NA	461	NA	1	3	0	NaN	young	0	0	1	0	0	0	0	0	0	0	0	0	0	0	0	0	0	0	0	0
Y29_V_5_data	5	7	12_holePunch_bathroom_I_nongazed_L_LS_young_MC.JPG	bathroom	young	MC	I	nongazed	L	Y	l	0.49	0.77	0.71	766	422	NA	542	NA	2	3 4	0	NaN	young	0	0	1	1	0	0	0	0	0	0	0	0	0	0	0	0	0	0	0	0
Y29_V_5_data	5	9	13_pillow_bedroom_C_gazed_R_LS_young_MX.JPG	bedroom	young	MX	C	gazed	R	Y	l	0.49	0.77	0.95	473	261	NA	369	NA	1	2	0	NaN	young	0	1	0	0	0	0	0	0	0	0	0	0	0	0	0	0	0	0	0	0
Y29_V_5_data	5	11	7_pot_bigSofa_I_gazed_R_LS_old_AC.JPG	bigSofa	old	AC	I	gazed	R	Y	l	0.49	0.77	0.93	651	378	NA	500	NA	2	3 4	0	NaN	young	0	0	1	1	0	0	0	0	0	0	0	0	0	0	0	0	0	0	0	0
Y29_V_5_data	5	14	16_spongeScourer_officeDesk_I_nongazed_L_LS_young_MC.JPG	officeDesk	young	MC	I	nongazed	L	Y	l	0.49	0.77	0.93	706	334	NA	512	NA	2	3 4	0	NaN	young	0	0	1	1	0	0	0	0	0	0	0	0	0	0	0	0	0	0	0	0
Y29_V_5_data	5	18	23_ladle_pilarsBench_I_gazed_L_LS_old_VS.JPG	pilarsBench	old	VS	I	gazed	L	Y	l	0.49	0.77	0.66	766	419	NA	364	NA	2	3 4	0	NaN	young	0	0	1	1	0	0	0	0	0	0	0	0	0	0	0	0	0	0	0	0
Y29_V_5_data	5	22	5_softToy_kidsBed_C_gazed_L_LS_old_AF.JPG	kidsBed	old	AF	C	gazed	L	Y	l	0.49	0.77	0.69	565	251	NA	253	NA	2	2 3	0	NaN	young	0	1	1	0	0	0	0	0	0	0	0	0	0	0	0	0	0	0	0	0
Y29_V_5_data	5	25	17_coat_woodBench_C_gazed_R_LS_old_CF.JPG	woodBench	old	CF	C	gazed	R	Y	l	0.49	0.77	0.69	829	629	NA	104	NA	1	4	0	NaN	young	0	0	0	1	0	0	0	0	0	0	0	0	0	0	0	0	0	0	0	0
Y29_V_5_data	5	27	8_ball_smallSofaTV_I_nongazed_R_LS_old_MM.JPG	smallSofaTV	old	MM	I	nongazed	R	Y	l	0.49	0.77	0.9	906	503	NA	339	NA	2	4 5	0	NaN	young	0	0	0	1	1	0	0	0	0	0	0	0	0	0	0	0	0	0	0	0
Y29_V_5_data	5	29	22_deckCards_table_C_nongazed_L_LS_old_MF.JPG	table	old	MF	C	nongazed	L	Y	l	0.49	0.77	1	1975	1440	446	964	338	1	7	2	3 5	young	0	0	0	0	0	0	1	0	0	0	0	0	1	0	1	0	0	0	0	0
Y29_V_5_data	5	32	32_bucket_greenWoodBench_I_nongazed_R_LS_young_JM.JPG	greenWoodBench	young	JM	I	nongazed	R	Y	l	0.49	0.77	0.92	766	454	285	279	119	1	3	1	2	young	0	0	1	0	0	0	0	0	0	0	0	1	0	0	0	0	0	0	0	0
Y29_V_5_data	5	36	26_ball_birdsCage_C_nongazed_L_LS_young_DS.JPG	birdsCage	young	DS	C	nongazed	L	Y	l	0.49	0.77	0.82	680	333	NA	509	NA	1	3	0	NaN	young	0	0	1	0	0	0	0	0	0	0	0	0	0	0	0	0	0	0	0	0
Y29_V_5_data	5	43	4_softToy_kitchenStove_I_nongazed_R_LS_old_MM.JPG	kitchenStove	old	MM	I	nongazed	R	Y	l	0.49	0.77	1	551	222	NA	366	NA	2	2 3	0	NaN	young	0	1	1	0	0	0	0	0	0	0	0	0	0	0	0	0	0	0	0	0
Y29_V_5_data	5	45	3_rake_kitchenCounter_I_gazed_L_LS_old_AC.JPG	kitchenCounter	old	AC	I	gazed	L	Y	l	0.49	0.77	0.79	1435	668	NA	880	NA	2	4 5	0	NaN	young	0	0	0	1	1	0	0	0	0	0	0	0	0	0	0	0	0	0	0	0
Y29_V_5_data	5	47	2_dustpanBrush_kitchenFloor_C_nongazed_L_LS_old_CC.JPG	kitchenFloor	old	CC	C	nongazed	L	Y	l	0.49	0.77	0.83	742	385	NA	489	NA	2	3 4	0	NaN	young	0	0	1	1	0	0	0	0	0	0	0	0	0	0	0	0	0	0	0	0
Y29_V_5_data	5	50	6_lamp_kidsBedroom_C_nongazed_R_LS_old_CC.JPG	kidsBedroom	old	CC	C	nongazed	R	Y	l	0.49	0.77	0.82	661	423	NA	287	NA	1	3	0	NaN	young	0	0	1	0	0	0	0	0	0	0	0	0	0	0	0	0	0	0	0	0
Y29_V_5_data	5	54	25_scarf_grass_C_gazed_R_LS_young_JJ.JPG	grass	young	JJ	C	gazed	R	Y	l	0.49	0.77	0.9	773	440	NA	470	NA	2	3 4	0	NaN	young	0	0	1	1	0	0	0	0	0	0	0	0	0	0	0	0	0	0	0	0
Y29_V_5_data	5	58	9_TVcontrol_smallSofaStairs_C_gazed_R_LS_young_MX.JPG	smallSofaStairs	young	MX	C	gazed	R	Y	l	0.49	0.77	0.99	575	310	NA	419	NA	2	3 4	0	NaN	young	0	0	1	1	0	0	0	0	0	0	0	0	0	0	0	0	0	0	0	0
Y29_V_5_data	5	61	15_gardenShears_officeFloor_I_gazed_L_LS_young_RC.JPG	officeFloor	young	RC	I	gazed	L	Y	l	0.49	0.77	0.86	578	268	NA	271	NA	2	2 3	0	NaN	young	0	1	1	0	0	0	0	0	0	0	0	0	0	0	0	0	0	0	0	0
Y29_V_5_data	5	63	28_teapot_playground2_I_nongazed_R_LS_young_JM.JPG	playground2	young	JM	I	nongazed	R	Y	l	0.49	0.77	0.66	1180	795	524	514	204	2	5 6	1	4	young	0	0	0	0	1	1	0	0	0	0	0	0	0	1	0	0	0	0	0	0
Y29_V_5_data	5	65	29_sneackers_stoneBench_C_gazed_L_LS_young_JJ.JPG	stoneBench	young	JJ	C	gazed	L	Y	l	0.49	0.77	0.85	933	741	NA	506	NA	1	5	0	NaN	young	0	0	0	0	1	0	0	0	0	0	0	0	0	0	0	0	0	0	0	0
Y29_V_5_data	5	68	24_stapler_pingpongTable_I_nongazed_R_LS_old_T.JPG	pingpongTable	old	T	I	nongazed	R	Y	l	0.49	0.77	0.67	1680	902	531	635	304	2	6 7	2	4 5	young	0	0	0	0	0	1	1	0	0	0	0	0	0	1	1	0	0	0	0	0
Y29_V_5_data	5	72	31_colander_roundGreenBench_I_gazed_R_LS_young_MC.JPG	roundGreenBench	young	MC	I	gazed	R	Y	l	0.49	0.77	0.96	1449	877	431	893	380	2	4 5	1	3	young	0	0	0	1	1	0	0	0	0	0	0	0	1	0	0	0	0	0	0	0
Y29_V_5_data	5	76	14_tapDispenser_officeTable_C_nongazed_R_LS_young_RP.JPG	officeTable	young	RP	C	nongazed	R	Y	l	0.49	0.77	0.86	866	577	417	530	103	1	4	1	3	young	0	0	0	1	0	0	0	0	0	0	0	0	1	0	0	0	0	0	0	0
Y29_V_5_data	5	79	30_cap_lake_C_nongazed_R_LS_young_DS.JPG	lake	young	DS	C	nongazed	R	Y	l	0.49	0.77	0.76	720	526	NA	553	NA	1	4	0	NaN	young	0	0	0	1	0	0	0	0	0	0	0	0	0	0	0	0	0	0	0	0
Y29_V_5_data	5	81	27_hairdryer_playground1_I_gazed_L_LS_young_MC.JPG	playground1	young	MC	I	gazed	L	Y	l	0.49	0.77	0.79	727	375	NA	599	NA	1	3	0	NaN	young	0	0	1	0	0	0	0	0	0	0	0	0	0	0	0	0	0	0	0	0
Y29_V_5_data	5	83	11_whisker_balcony_I_gazed_L_LS_young_RC.JPG	balcony	young	RC	I	gazed	L	Y	l	0.49	0.77	0.73	595	407	NA	460	NA	1	4	0	NaN	young	0	0	0	1	0	0	0	0	0	0	0	0	0	0	0	0	0	0	0	0
Y29_V_5_data	5	86	18_book_wallBench_C_nongazed_L_LS_old_MF.JPG	wallBench	old	MF	C	nongazed	L	Y	l	0.49	0.77	0.66	1365	847	251	663	343	2	5 6	2	2 3	young	0	0	0	0	1	1	0	0	0	0	0	1	1	0	0	0	0	0	0	0
Y29_V_5_data	5	90	19_clothesHanger_pinkBench_I_gazed_L_LS_old_VS.JPG	pinkBench	old	VS	I	gazed	L	Y	l	0.49	0.77	0.95	726	479	NA	487	NA	2	4 5	0	NaN	young	0	0	0	1	1	0	0	0	0	0	0	0	0	0	0	0	0	0	0	0
Y29_V_5_data	5	94	21_glassesCase_pulpit_C_gazed_L_LS_old_CF.JPG	pulpit	old	CF	C	gazed	L	Y	l	0.49	0.77	0.91	1690	435	688	803	439	3	4 6 7	1	5	young	0	0	0	1	0	1	1	0	0	0	0	0	0	0	1	0	0	0	0	0
Y29_V_5_data	5	96	20_bathSponge_picnicTable_I_nongazed_L_LS_old_T.JPG	picnicTable	old	T	I	nongazed	L	Y	l	0.49	0.77	0.74	1688	1066	NA	989	NA	1	5	0	NaN	young	0	0	0	0	1	0	0	0	0	0	0	0	0	0	0	0	0	0	0	0
Y2_V_2_data	2	5	31_colander_roundGreenBench_I_nongazed_R_LS_old_T.JPG	roundGreenBench	old	T	I	nongazed	R	Y	l	0.39	0.56	0.03	2681	1160	587	703	348	2	6 11	2	4 9	young	0	0	0	0	0	1	0	0	0	0	0	0	0	1	0	0	0	0	1	0
Y2_V_2_data	2	9	14_rubberGloves_officeTable_I_gazed_R_LS_old_AC.JPG	officeTable	old	AC	I	gazed	R	Y	l	0.39	0.56	0.11	824	462	NA	791	NA	1	3	0	NaN	young	0	0	1	0	0	0	0	0	0	0	0	0	0	0	0	0	0	0	0	0
Y2_V_2_data	2	13	13_pillow_bedroom_C_nongazed_R_LS_old_CC.JPG	bedroom	old	CC	C	nongazed	R	Y	l	0.39	0.56	0.12	788	311	NA	879	NA	2	2 3	0	NaN	young	0	1	1	0	0	0	0	0	0	0	0	0	0	0	0	0	0	0	0	0
Y2_V_2_data	2	16	11_whisker_balcony_I_nongazed_L_LS_old_MM.JPG	balcony	old	MM	I	nongazed	L	Y	l	0.39	0.56	0.66	838	407	NA	855	NA	1	3	0	NaN	young	0	0	1	0	0	0	0	0	0	0	0	0	0	0	0	0	0	0	0	0
Y2_V_2_data	2	18	20_plate_picnicTable_C_gazed_L_LS_young_JJ.JPG	picnicTable	young	JJ	C	gazed	L	Y	l	0.39	0.56	0.21	530	238	NA	716	NA	1	2	0	NaN	young	0	1	0	0	0	0	0	0	0	0	0	0	0	0	0	0	0	0	0	0
Y2_V_2_data	2	20	8_teapot_smallSofaTV_C_gazed_R_LS_young_MX.JPG	smallSofaTV	young	MX	C	gazed	R	Y	l	0.39	0.56	0.07	1280	651	507	1053	104	1	4	1	3	young	0	0	0	1	0	0	0	0	0	0	0	0	1	0	0	0	0	0	0	0
Y2_V_2_data	2	23	24_pingpongBat_pingpongTable_C_gazed_R_LS_young_JJ.JPG	pingpongTable	young	JJ	C	gazed	R	Y	l	0.39	0.56	0.17	1149	580	435	977	96	2	4 5	1	3	young	0	0	0	1	1	0	0	0	0	0	0	0	1	0	0	0	0	0	0	0
Y2_V_2_data	2	27	15_gardenShears_officeFloor_I_nongazed_L_LS_old_MM.JPG	officeFloor	old	MM	I	nongazed	L	Y	l	0.39	0.56	0.27	1556	1060	NA	503	NA	1	6	0	NaN	young	0	0	0	0	0	1	0	0	0	0	0	0	0	0	0	0	0	0	0	0
Y2_V_2_data	2	31	5_softToy_kidsBed_C_nongazed_L_LS_young_RP.JPG	kidsBed	young	RP	C	nongazed	L	Y	l	0.39	0.56	0.26	1098	235	NA	1271	NA	2	2 3	0	NaN	young	0	1	1	0	0	0	0	0	0	0	0	0	0	0	0	0	0	0	0	0
Y2_V_2_data	2	34	30_fryingPan_lake_I_gazed_R_LS_old_VS.JPG	lake	old	VS	I	gazed	R	Y	l	0.39	0.56	0.27	1042	425	NA	1033	NA	2	3 4	0	NaN	young	0	0	1	1	0	0	0	0	0	0	0	0	0	0	0	0	0	0	0	0
Y2_V_2_data	2	36	22_TVcontrol_table_I_gazed_L_LS_young_MC.JPG	table	young	MC	I	gazed	L	Y	l	0.39	0.56	0.12	927	393	NA	952	NA	2	2 3	0	NaN	young	0	1	1	0	0	0	0	0	0	0	0	0	0	0	0	0	0	0	0	0
Y2_V_2_data	2	38	17_coat_woodBench_C_nongazed_R_LS_young_DS.JPG	woodBench	young	DS	C	nongazed	R	Y	l	0.39	0.56	0.49	1267	770	NA	905	NA	2	4 5	0	NaN	young	0	0	0	1	1	0	0	0	0	0	0	0	0	0	0	0	0	0	0	0
Y2_V_2_data	2	41	28_skippingRope_playground2_C_gazed_R_LS_old_CF.JPG	playground2	old	CF	C	gazed	R	Y	l	0.39	0.56	0.3	819	468	NA	778	NA	1	3	0	NaN	young	0	0	1	0	0	0	0	0	0	0	0	0	0	0	0	0	0	0	0	0
Y2_V_2_data	2	45	10_frisbee_dinningTable_I_gazed_R_LS_old_AC.JPG	dinningTable	old	AC	I	gazed	R	Y	l	0.39	0.56	0.22	1565	1109	248	91	159	1	5	1	2	young	0	0	0	0	1	0	0	0	0	0	0	1	0	0	0	0	0	0	0	0
Y2_V_2_data	2	49	27_hairdryer_playground1_I_nongazed_L_LS_old_T.JPG	playground1	old	T	I	nongazed	L	Y	l	0.39	0.56	0.23	1181	406	NA	1165	NA	3	3 4 5	0	NaN	young	0	0	1	1	1	0	0	0	0	0	0	0	0	0	0	0	0	0	0	0
Y2_V_2_data	2	52	23_ladle_pilarsBench_I_nongazed_L_LS_young_JM.JPG	pilarsBench	young	JM	I	nongazed	L	Y	l	0.39	0.56	0.1	2096	439	923	576	240	3	3 4 9	1	5	young	0	0	1	1	0	0	0	0	1	0	0	0	0	0	1	0	0	0	0	0
Y2_V_2_data	2	54	7_pot_bigSofa_I_nongazed_R_LS_young_MC.JPG	bigSofa	young	MC	I	nongazed	R	Y	l	0.39	0.56	0.16	869	266	NA	1010	NA	2	2 3	0	NaN	young	0	1	1	0	0	0	0	0	0	0	0	0	0	0	0	0	0	0	0	0
Y2_V_2_data	2	56	4_pot_kitchenStove_C_gazed_R_LS_young_MX.JPG	kitchenStove	young	MX	C	gazed	R	Y	l	0.39	0.56	0.27	735	237	NA	810	NA	1	2	0	NaN	young	0	1	0	0	0	0	0	0	0	0	0	0	0	0	0	0	0	0	0	0
Y2_V_2_data	2	59	12_bathSponge_bathroom_C_gazed_L_LS_old_AF.JPG	bathroom	old	AF	C	gazed	L	Y	l	0.39	0.56	0.24	1246	481	NA	569	NA	2	3 5	0	NaN	young	0	0	1	0	1	0	0	0	0	0	0	0	0	0	0	0	0	0	0	0
Y2_V_2_data	2	63	3_rake_kitchenCounter_I_nongazed_L_LS_young_MC.JPG	kitchenCounter	young	MC	I	nongazed	L	Y	l	0.39	0.56	0.21	1701	715	NA	355	NA	2	4 6	0	NaN	young	0	0	0	1	0	1	0	0	0	0	0	0	0	0	0	0	0	0	0	0
Y2_V_2_data	2	67	21_glassesCase_pulpit_C_nongazed_L_LS_young_DS.JPG	pulpit	young	DS	C	nongazed	L	Y	l	0.39	0.56	0.47	2450	313	927	1408	677	5	2 3 6 8 9	3	4 5 7	young	0	1	1	0	0	1	0	1	1	0	0	0	0	1	1	0	1	0	0	0
Y2_V_2_data	2	70	19_clothesHanger_pinkBench_I_nongazed_L_LS_young_JM.JPG	pinkBench	young	JM	I	nongazed	L	Y	l	0.39	0.56	0.13	1776	304	753	1404	228	4	3 4 7 8	1	5	young	0	0	1	1	0	0	1	1	0	0	0	0	0	0	1	0	0	0	0	0
Y2_V_2_data	2	72	25_scarf_grass_C_nongazed_R_LS_old_MF.JPG	grass	old	MF	C	nongazed	R	Y	l	0.39	0.56	0.26	1864	484	274	1279	147	2	3 6	1	2	young	0	0	1	0	0	1	0	0	0	0	0	1	0	0	0	0	0	0	0	0
Y2_V_2_data	2	74	6_funnel_kidsBedroom_I_gazed_R_LS_young_RC.JPG	kidsBedroom	young	RC	I	gazed	R	Y	l	0.39	0.56	0.27	1788	566	1032	1253	182	4	3 4 6 7	1	5	young	0	0	1	1	0	1	1	0	0	0	0	0	0	0	1	0	0	0	0	0
Y2_V_2_data	2	77	1_handBlender_kitchenTable_C_nongazed_L_LS_young_RP.JPG	kitchenTable	young	RP	C	nongazed	L	Y	l	0.39	0.56	0.19	826	434	-555	792	946	2	2 3	1	1	young	0	1	1	0	0	0	0	0	0	0	1	0	0	0	0	0	0	0	0	0
Y2_V_2_data	2	81	29_sneackers_stoneBench_C_nongazed_L_LS_old_MF.JPG	stoneBench	old	MF	C	nongazed	L	Y	l	0.39	0.56	0.1	786	249	NA	922	NA	3	2 3 4	0	NaN	young	0	1	1	1	0	0	0	0	0	0	0	0	0	0	0	0	0	0	0	0
Y2_V_2_data	2	85	2_toiletBrush_kitchenFloor_I_gazed_L_LS_young_RC.JPG	kitchenFloor	young	RC	I	gazed	L	Y	l	0.39	0.56	0.29	1050	267	NA	760	NA	3	2 3 5	0	NaN	young	0	1	1	0	1	0	0	0	0	0	0	0	0	0	0	0	0	0	0	0
Y2_V_2_data	2	88	16_computerMouse_officeDesk_C_gazed_L_LS_old_AF.JPG	officeDesk	old	AF	C	gazed	L	Y	l	0.39	0.56	0.11	618	237	NA	786	NA	2	2 3	0	NaN	young	0	1	1	0	0	0	0	0	0	0	0	0	0	0	0	0	0	0	0	0
Y2_V_2_data	2	90	18_lamp_wallBench_I_gazed_L_LS_young_MC.JPG	wallBench	young	MC	I	gazed	L	Y	l	0.39	0.56	0.22	1490	476	258	1205	164	3	3 5 6	1	2	young	0	0	1	0	1	1	0	0	0	0	0	1	0	0	0	0	0	0	0	0
Y2_V_2_data	2	92	9_TVcontrol_smallSofaStairs_C_nongazed_R_LS_old_CC.JPG	smallSofaStairs	old	CC	C	nongazed	R	Y	l	0.39	0.56	0.09	943	368	217	983	97	2	3 4	1	2	young	0	0	1	1	0	0	0	0	0	0	0	1	0	0	0	0	0	0	0	0
Y33_V_1_data	1	2	2_dustpanBrush_kitchenFloor_C_nongazed_L_LS_young_RP.JPG	kitchenFloor	young	RP	C	nongazed	L	Y	l	0.42	0.56	0.35	878	403	NA	304	NA	1	3	0	NaN	young	0	0	1	0	0	0	0	0	0	0	0	0	0	0	0	0	0	0	0	0
Y33_V_1_data	1	5	30_cap_lake_C_nongazed_R_LS_old_MF.JPG	lake	old	MF	C	nongazed	R	Y	l	0.42	0.56	0.64	1159	591	NA	780	NA	2	3 4	0	NaN	young	0	0	1	1	0	0	0	0	0	0	0	0	0	0	0	0	0	0	0	0
Y33_V_1_data	1	13	28_skippingRope_playground2_C_nongazed_R_LS_old_T.JPG	playground2	old	T	C	nongazed	R	Y	l	0.42	0.56	0.8	1280	699	496	523	114	2	5 6	1	4	young	0	0	0	0	1	1	0	0	0	0	0	0	0	1	0	0	0	0	0	0
Y33_V_1_data	1	16	17_coat_woodBench_C_gazed_R_LS_young_JJ.JPG	woodBench	young	JJ	C	gazed	R	Y	l	0.42	0.56	0.54	731	286	NA	847	NA	2	2 3	0	NaN	young	0	1	1	0	0	0	0	0	0	0	0	0	0	0	0	0	0	0	0	0
Y33_V_1_data	1	18	11_whisker_balcony_I_gazed_L_LS_old_AC.JPG	balcony	old	AC	I	gazed	L	Y	l	0.42	0.56	0.39	1026	293	NA	592	NA	2	3 4	0	NaN	young	0	0	1	1	0	0	0	0	0	0	0	0	0	0	0	0	0	0	0	0
Y33_V_1_data	1	20	31_colander_roundGreenBench_I_gazed_R_LS_old_VS.JPG	roundGreenBench	old	VS	I	gazed	R	Y	l	0.42	0.56	0.48	2071	1082	766	1233	234	2	6 7	1	5	young	0	0	0	0	0	1	1	0	0	0	0	0	0	0	1	0	0	0	0	0
Y33_V_1_data	1	23	29_sneackers_stoneBench_C_gazed_L_LS_old_CF.JPG	stoneBench	old	CF	C	gazed	L	Y	l	0.42	0.56	0.64	983	587	NA	550	NA	3	4 5 6	0	NaN	young	0	0	0	1	1	1	0	0	0	0	0	0	0	0	0	0	0	0	0	0
Y33_V_1_data	1	27	20_bathSponge_picnicTable_I_nongazed_L_LS_young_JM.JPG	picnicTable	young	JM	I	nongazed	L	Y	l	0.42	0.56	0.57	1842	454	NA	1635	NA	3	4 5 6	0	NaN	young	0	0	0	1	1	1	0	0	0	0	0	0	0	0	0	0	0	0	0	0
Y33_V_1_data	1	31	27_hairdryer_playground1_I_gazed_L_LS_old_VS.JPG	playground1	old	VS	I	gazed	L	Y	l	0.42	0.56	0.38	1152	401	640	158	775	1	3	1	4	young	0	0	1	0	0	0	0	0	0	0	0	0	0	1	0	0	0	0	0	0
Y33_V_1_data	1	34	26_ball_birdsCage_C_nongazed_L_LS_old_MF.JPG	birdsCage	old	MF	C	nongazed	L	Y	l	0.42	0.56	0.44	702	265	NA	434	NA	2	2 3	0	NaN	young	0	1	1	0	0	0	0	0	0	0	0	0	0	0	0	0	0	0	0	0
Y33_V_1_data	1	36	19_clothesHanger_pinkBench_I_gazed_L_LS_young_MC.JPG	pinkBench	young	MC	I	gazed	L	Y	l	0.42	0.56	0.63	845	422	NA	818	NA	3	4 5 6	0	NaN	young	0	0	0	1	1	1	0	0	0	0	0	0	0	0	0	0	0	0	0	0
Y33_V_1_data	1	38	21_glassesCase_pulpit_C_gazed_L_LS_young_JJ.JPG	pulpit	young	JJ	C	gazed	L	Y	l	0.42	0.56	0.76	1065	364	NA	1084	NA	3	3 4 5	0	NaN	young	0	0	1	1	1	0	0	0	0	0	0	0	0	0	0	0	0	0	0	0
Y33_V_1_data	1	41	23_ladle_pilarsBench_I_gazed_L_LS_young_MC.JPG	pilarsBench	young	MC	I	gazed	L	Y	l	0.42	0.56	0.71	671	291	NA	782	NA	2	3 4	0	NaN	young	0	0	1	1	0	0	0	0	0	0	0	0	0	0	0	0	0	0	0	0
Y33_V_1_data	1	45	14_tapDispenser_officeTable_C_nongazed_R_LS_old_CC.JPG	officeTable	old	CC	C	nongazed	R	Y	l	0.42	0.56	0.71	802	611	360	600	182	1	5	1	4	young	0	0	0	0	1	0	0	0	0	0	0	0	0	1	0	0	0	0	0	0
Y33_V_1_data	1	49	13_pillow_bedroom_C_gazed_R_LS_old_AF.JPG	bedroom	old	AF	C	gazed	R	Y	l	0.42	0.56	0.36	540	316	NA	605	NA	2	2 3	0	NaN	young	0	1	1	0	0	0	0	0	0	0	0	0	0	0	0	0	0	0	0	0
Y33_V_1_data	1	52	5_softToy_kidsBed_C_gazed_L_LS_young_MX.JPG	kidsBed	young	MX	C	gazed	L	Y	l	0.42	0.56	0.7	470	286	NA	610	NA	1	2	0	NaN	young	0	1	0	0	0	0	0	0	0	0	0	0	0	0	0	0	0	0	0	0
Y33_V_1_data	1	54	8_ball_smallSofaTV_I_nongazed_R_LS_young_MC.JPG	smallSofaTV	young	MC	I	nongazed	R	Y	l	0.42	0.56	0.58	644	256	NA	679	NA	2	2 4	0	NaN	young	0	1	0	1	0	0	0	0	0	0	0	0	0	0	0	0	0	0	0	0
Y33_V_1_data	1	56	4_softToy_kitchenStove_I_nongazed_R_LS_young_MC.JPG	kitchenStove	young	MC	I	nongazed	R	Y	l	0.42	0.56	0.8	709	592	429	124	90	1	4	1	3	young	0	0	0	1	0	0	0	0	0	0	0	0	1	0	0	0	0	0	0	0
Y33_V_1_data	1	59	10_napkins_dinningTable_C_nongazed_R_LS_old_CC.JPG	dinningTable	old	CC	C	nongazed	R	Y	l	0.42	0.56	0.61	522	227	NA	718	NA	1	2	0	NaN	young	0	1	0	0	0	0	0	0	0	0	0	0	0	0	0	0	0	0	0	0
Y33_V_1_data	1	63	32_bucket_greenWoodBench_I_nongazed_R_LS_old_T.JPG	greenWoodBench	old	T	I	nongazed	R	Y	l	0.42	0.56	0.54	496	370	NA	550	NA	1	3	0	NaN	young	0	0	1	0	0	0	0	0	0	0	0	0	0	0	0	0	0	0	0	0
Y33_V_1_data	1	67	3_rake_kitchenCounter_I_gazed_L_LS_young_RC.JPG	kitchenCounter	young	RC	I	gazed	L	Y	l	0.42	0.56	0.66	788	609	NA	603	NA	1	4	0	NaN	young	0	0	0	1	0	0	0	0	0	0	0	0	0	0	0	0	0	0	0	0
Y33_V_1_data	1	74	7_pot_bigSofa_I_gazed_R_LS_young_RC.JPG	bigSofa	young	RC	I	gazed	R	Y	l	0.42	0.56	0.67	1230	516	300	1112	129	2	3 4	1	2	young	0	0	1	1	0	0	0	0	0	0	0	1	0	0	0	0	0	0	0	0
Y33_V_1_data	1	81	1_handBlender_kitchenTable_C_gazed_L_LS_young_MX.JPG	kitchenTable	young	MX	C	gazed	L	Y	l	0.42	0.56	0.49	1434	438	-502	1386	861	3	3 4 5	2	1 2	young	0	0	1	1	1	0	0	0	0	0	1	1	0	0	0	0	0	0	0	0
Y33_V_1_data	1	85	22_deckCards_table_C_nongazed_L_LS_young_DS.JPG	table	young	DS	C	nongazed	L	Y	l	0.42	0.56	0.44	1130	523	NA	1012	NA	2	4 5	0	NaN	young	0	0	0	1	1	0	0	0	0	0	0	0	0	0	0	0	0	0	0	0
Y33_V_1_data	1	88	12_holePunch_bathroom_I_nongazed_L_LS_old_MM.JPG	bathroom	old	MM	I	nongazed	L	Y	l	0.42	0.56	0.32	959	283	NA	1084	NA	2	2 3	0	NaN	young	0	1	1	0	0	0	0	0	0	0	0	0	0	0	0	0	0	0	0	0
Y33_V_1_data	1	90	9_TVcontrol_smallSofaStairs_C_gazed_R_LS_old_AF.JPG	smallSofaStairs	old	AF	C	gazed	R	Y	l	0.42	0.56	0.74	1120	439	248	1070	118	3	3 4 5	1	2	young	0	0	1	1	1	0	0	0	0	0	0	1	0	0	0	0	0	0	0	0
Y33_V_1_data	1	92	6_lamp_kidsBedroom_C_nongazed_R_LS_young_RP.JPG	kidsBedroom	young	RP	C	nongazed	R	Y	l	0.42	0.56	0.16	1134	600	NA	939	NA	2	4 5	0	NaN	young	0	0	0	1	1	0	0	0	0	0	0	0	0	0	0	0	0	0	0	0
Y33_V_1_data	1	95	25_scarf_grass_C_gazed_R_LS_old_CF.JPG	grass	old	CF	C	gazed	R	Y	l	0.42	0.56	0.73	871	616	357	659	170	2	4 5	1	3	young	0	0	0	1	1	0	0	0	0	0	0	0	1	0	0	0	0	0	0	0
Y34_V_2_data	2	2	32_shoppingTrolley_greenWoodBench_C_gazed_R_LS_old_CF.JPG	greenWoodBench	old	CF	C	gazed	R	Y	l	0.5	0.96	0.77	3014	1822	1429	166	324	1	5	1	4	young	0	0	0	0	1	0	0	0	0	0	0	0	0	1	0	0	0	0	0	0
Y34_V_2_data	2	5	31_colander_roundGreenBench_I_nongazed_R_LS_old_T.JPG	roundGreenBench	old	T	I	nongazed	R	Y	l	0.5	0.96	0.31	1099	588	NA	876	NA	1	2	0	NaN	young	0	1	0	0	0	0	0	0	0	0	0	0	0	0	0	0	0	0	0	0
Y34_V_2_data	2	9	14_rubberGloves_officeTable_I_gazed_R_LS_old_AC.JPG	officeTable	old	AC	I	gazed	R	Y	l	0.5	0.96	0.32	639	372	NA	511	NA	1	3	0	NaN	young	0	0	1	0	0	0	0	0	0	0	0	0	0	0	0	0	0	0	0	0
Y34_V_2_data	2	13	13_pillow_bedroom_C_nongazed_R_LS_old_CC.JPG	bedroom	old	CC	C	nongazed	R	Y	l	0.5	0.96	0.09	756	511	303	676	130	1	3	1	2	young	0	0	1	0	0	0	0	0	0	0	0	1	0	0	0	0	0	0	0	0
Y34_V_2_data	2	18	20_plate_picnicTable_C_gazed_L_LS_young_JJ.JPG	picnicTable	young	JJ	C	gazed	L	Y	l	0.5	0.96	0.15	831	236	NA	550	NA	2	2 4	0	NaN	young	0	1	0	1	0	0	0	0	0	0	0	0	0	0	0	0	0	0	0	0
Y34_V_2_data	2	20	8_teapot_smallSofaTV_C_gazed_R_LS_young_MX.JPG	smallSofaTV	young	MX	C	gazed	R	Y	l	0.5	0.96	0.06	577	505	NA	499	NA	1	3	0	NaN	young	0	0	1	0	0	0	0	0	0	0	0	0	0	0	0	0	0	0	0	0
Y34_V_2_data	2	23	24_pingpongBat_pingpongTable_C_gazed_R_LS_young_JJ.JPG	pingpongTable	young	JJ	C	gazed	R	Y	l	0.5	0.96	0.21	940	706	252	579	150	1	4	1	2	young	0	0	0	1	0	0	0	0	0	0	0	1	0	0	0	0	0	0	0	0
Y34_V_2_data	2	31	5_softToy_kidsBed_C_nongazed_L_LS_young_RP.JPG	kidsBed	young	RP	C	nongazed	L	Y	l	0.5	0.96	0.46	625	219	NA	804	NA	2	2 3	0	NaN	young	0	1	1	0	0	0	0	0	0	0	0	0	0	0	0	0	0	0	0	0
Y34_V_2_data	2	36	22_TVcontrol_table_I_gazed_L_LS_young_MC.JPG	table	young	MC	I	gazed	L	Y	l	0.5	0.96	0.26	788	351	NA	730	NA	2	3 4	0	NaN	young	0	0	1	1	0	0	0	0	0	0	0	0	0	0	0	0	0	0	0	0
Y34_V_2_data	2	38	17_coat_woodBench_C_nongazed_R_LS_young_DS.JPG	woodBench	young	DS	C	nongazed	R	Y	l	0.5	0.96	0.46	1010	640	NA	756	NA	2	4 5	0	NaN	young	0	0	0	1	1	0	0	0	0	0	0	0	0	0	0	0	0	0	0	0
Y34_V_2_data	2	41	28_skippingRope_playground2_C_gazed_R_LS_old_CF.JPG	playground2	old	CF	C	gazed	R	Y	l	0.5	0.96	0.15	687	307	NA	639	NA	2	2 3	0	NaN	young	0	1	1	0	0	0	0	0	0	0	0	0	0	0	0	0	0	0	0	0
Y34_V_2_data	2	45	10_frisbee_dinningTable_I_gazed_R_LS_old_AC.JPG	dinningTable	old	AC	I	gazed	R	Y	l	0.5	0.96	0.39	1220	21	NA	936	NA	3	1 4 5	0	NaN	young	1	0	0	1	1	0	0	0	0	0	0	0	0	0	0	0	0	0	0	0
Y34_V_2_data	2	49	27_hairdryer_playground1_I_nongazed_L_LS_old_T.JPG	playground1	old	T	I	nongazed	L	Y	l	0.5	0.96	0.42	846	317	NA	801	NA	3	3 4 5	0	NaN	young	0	0	1	1	1	0	0	0	0	0	0	0	0	0	0	0	0	0	0	0
Y34_V_2_data	2	52	23_ladle_pilarsBench_I_nongazed_L_LS_young_JM.JPG	pilarsBench	young	JM	I	nongazed	L	Y	l	0.5	0.96	0.48	1053	269	653	290	826	2	2 3	1	4	young	0	1	1	0	0	0	0	0	0	0	0	0	0	1	0	0	0	0	0	0
Y34_V_2_data	2	54	7_pot_bigSofa_I_nongazed_R_LS_young_MC.JPG	bigSofa	young	MC	I	nongazed	R	Y	l	0.5	0.96	0.22	756	421	259	721	75	2	4 5	1	3	young	0	0	0	1	1	0	0	0	0	0	0	0	1	0	0	0	0	0	0	0
Y34_V_2_data	2	56	4_pot_kitchenStove_C_gazed_R_LS_young_MX.JPG	kitchenStove	young	MX	C	gazed	R	Y	l	0.5	0.96	0.27	576	265	NA	739	NA	1	3	0	NaN	young	0	0	1	0	0	0	0	0	0	0	0	0	0	0	0	0	0	0	0	0
Y34_V_2_data	2	59	12_bathSponge_bathroom_C_gazed_L_LS_old_AF.JPG	bathroom	old	AF	C	gazed	L	Y	l	0.5	0.96	0.3	898	487	NA	811	NA	2	3 4	0	NaN	young	0	0	1	1	0	0	0	0	0	0	0	0	0	0	0	0	0	0	0	0
Y34_V_2_data	2	63	3_rake_kitchenCounter_I_nongazed_L_LS_young_MC.JPG	kitchenCounter	young	MC	I	nongazed	L	Y	l	0.5	0.96	0.59	1249	443	NA	781	NA	3	3 4 6	0	NaN	young	0	0	1	1	0	1	0	0	0	0	0	0	0	0	0	0	0	0	0	0
Y34_V_2_data	2	67	21_glassesCase_pulpit_C_nongazed_L_LS_young_DS.JPG	pulpit	young	DS	C	nongazed	L	Y	l	0.5	0.96	0.08	1581	262	561	1005	374	4	2 3 6 7	2	4 5	young	0	1	1	0	0	1	1	0	0	0	0	0	0	1	1	0	0	0	0	0
Y34_V_2_data	2	70	19_clothesHanger_pinkBench_I_nongazed_L_LS_young_JM.JPG	pinkBench	young	JM	I	nongazed	L	Y	l	0.5	0.96	0.4	1102	541	297	916	167	3	3 4 5	1	2	young	0	0	1	1	1	0	0	0	0	0	0	1	0	0	0	0	0	0	0	0
Y34_V_2_data	2	74	6_funnel_kidsBedroom_I_gazed_R_LS_young_RC.JPG	kidsBedroom	young	RC	I	gazed	R	Y	l	0.5	0.96	0.45	1087	866	510	481	247	1	5	2	3 4	young	0	0	0	0	1	0	0	0	0	0	0	0	1	1	0	0	0	0	0	0
Y34_V_2_data	2	77	1_handBlender_kitchenTable_C_nongazed_L_LS_young_RP.JPG	kitchenTable	young	RP	C	nongazed	L	Y	l	0.5	0.96	0.36	1183	677	-264	870	598	2	5 6	3	1 3 4	young	0	0	0	0	1	1	0	0	0	0	1	0	1	1	0	0	0	0	0	0
Y34_V_2_data	2	81	29_sneackers_stoneBench_C_nongazed_L_LS_old_MF.JPG	stoneBench	old	MF	C	nongazed	L	Y	l	0.5	0.96	0.45	1632	783	NA	1166	NA	1	5	0	NaN	young	0	0	0	0	1	0	0	0	0	0	0	0	0	0	0	0	0	0	0	0
Y34_V_2_data	2	85	2_toiletBrush_kitchenFloor_I_gazed_L_LS_young_RC.JPG	kitchenFloor	young	RC	I	gazed	L	Y	l	0.5	0.96	0.27	943	477	NA	712	NA	2	3 4	0	NaN	young	0	0	1	1	0	0	0	0	0	0	0	0	0	0	0	0	0	0	0	0
Y34_V_2_data	2	88	16_computerMouse_officeDesk_C_gazed_L_LS_old_AF.JPG	officeDesk	old	AF	C	gazed	L	Y	l	0.5	0.96	0.43	609	257	NA	747	NA	2	2 3	0	NaN	young	0	1	1	0	0	0	0	0	0	0	0	0	0	0	0	0	0	0	0	0
Y34_V_2_data	2	90	18_lamp_wallBench_I_gazed_L_LS_young_MC.JPG	wallBench	young	MC	I	gazed	L	Y	l	0.5	0.96	0.25	1298	846	NA	847	NA	2	5 6	0	NaN	young	0	0	0	0	1	1	0	0	0	0	0	0	0	0	0	0	0	0	0	0
Y34_V_2_data	2	92	9_TVcontrol_smallSofaStairs_C_nongazed_R_LS_old_CC.JPG	smallSofaStairs	old	CC	C	nongazed	R	Y	l	0.5	0.96	0.54	1165	472	238	1040	159	3	3 4 5	1	2	young	0	0	1	1	1	0	0	0	0	0	0	1	0	0	0	0	0	0	0	0
Y34_V_2_data	2	95	26_kettle_birdsCage_I_gazed_L_LS_old_VS.JPG	birdsCage	old	VS	I	gazed	L	Y	l	0.5	0.96	0.48	697	256	NA	829	NA	2	2 3	0	NaN	young	0	1	1	0	0	0	0	0	0	0	0	0	0	0	0	0	0	0	0	0
Y35_V_3_data	3	2	31_helmet_roundGreenBench_C_gazed_R_LS_old_CF.JPG	roundGreenBench	old	CF	C	gazed	R	Y	l	0.29	0.46	0.27	1269	766	438	929	257	1	5	1	4	young	0	0	0	0	1	0	0	0	0	0	0	0	0	1	0	0	0	0	0	0
Y35_V_3_data	3	4	3_kettle_kitchenCounter_C_gazed_L_LS_young_MX.JPG	kitchenCounter	young	MX	C	gazed	L	Y	l	0.29	0.46	0.19	842	224	NA	918	NA	3	2 3 4	0	NaN	young	0	1	1	1	0	0	0	0	0	0	0	0	0	0	0	0	0	0	0	0
Y35_V_3_data	3	7	14_rubberGloves_officeTable_I_nongazed_R_LS_old_MM.JPG	officeTable	old	MM	I	nongazed	R	Y	l	0.29	0.46	0.09	851	389	NA	286	NA	2	3 5	0	NaN	young	0	0	1	0	1	0	0	0	0	0	0	0	0	0	0	0	0	0	0	0
Y35_V_3_data	3	11	12_bathSponge_bathroom_C_nongazed_L_LS_old_CC.JPG	bathroom	old	CC	C	nongazed	L	Y	l	0.29	0.46	0.14	1265	454	NA	782	NA	2	4 6	0	NaN	young	0	0	0	1	0	1	0	0	0	0	0	0	0	0	0	0	0	0	0	0
Y35_V_3_data	3	15	5_paintRoller_kidsBed_I_gazed_L_LS_young_RC.JPG	kidsBed	young	RC	I	gazed	L	Y	l	0.29	0.46	0.15	1033	206	NA	656	NA	4	2 3 4 5	0	NaN	young	0	1	1	1	1	0	0	0	0	0	0	0	0	0	0	0	0	0	0	0
Y35_V_3_data	3	18	22_TVcontrol_table_I_nongazed_L_LS_young_JM.JPG	table	young	JM	I	nongazed	L	Y	l	0.29	0.46	0.07	1492	368	NA	738	NA	2	3 4	0	NaN	young	0	0	1	1	0	0	0	0	0	0	0	0	0	0	0	0	0	0	0	0
Y35_V_3_data	3	20	29_dustpanBrush_stoneBench_I_gazed_L_LS_old_VS.JPG	stoneBench	old	VS	I	gazed	L	Y	l	0.29	0.46	0.26	1391	736	NA	420	NA	2	4 6	0	NaN	young	0	0	0	1	0	1	0	0	0	0	0	0	0	0	0	0	0	0	0	0
Y35_V_3_data	3	22	18_lamp_wallBench_I_nongazed_L_LS_young_JM.JPG	wallBench	young	JM	I	nongazed	L	Y	l	0.29	0.46	0.11	1453	654	274	1149	164	2	4 5	1	2	young	0	0	0	1	1	0	0	0	0	0	0	1	0	0	0	0	0	0	0	0
Y35_V_3_data	3	25	9_pingpongBat_smallSofaStairs_I_gazed_R_LS_old_AC.JPG	smallSofaStairs	old	AC	I	gazed	R	Y	l	0.29	0.46	0.25	1245	630	NA	1017	NA	2	3 4	0	NaN	young	0	0	1	1	0	0	0	0	0	0	0	0	0	0	0	0	0	0	0	0
Y35_V_3_data	3	29	2_toiletBrush_kitchenFloor_I_nongazed_L_LS_young_MC.JPG	kitchenFloor	young	MC	I	nongazed	L	Y	l	0.29	0.46	0.14	828	239	NA	946	NA	3	2 3 4	0	NaN	young	0	1	1	1	0	0	0	0	0	0	0	0	0	0	0	0	0	0	0	0
Y35_V_3_data	3	33	13_cleaningSpray_bedroom_I_gazed_R_LS_old_AC.JPG	bedroom	old	AC	I	gazed	R	Y	l	0.29	0.46	0.11	1125	509	204	1002	110	3	4 5 6	1	2	young	0	0	0	1	1	1	0	0	0	0	0	1	0	0	0	0	0	0	0	0
Y35_V_3_data	3	36	27_rollerblades_playground1_C_gazed_L_LS_old_CF.JPG	playground1	old	CF	C	gazed	L	Y	l	0.29	0.46	0.05	890	371	NA	950	NA	1	3	0	NaN	young	0	0	1	0	0	0	0	0	0	0	0	0	0	0	0	0	0	0	0	0
Y35_V_3_data	3	38	26_kettle_birdsCage_I_nongazed_L_LS_old_T.JPG	birdsCage	old	T	I	nongazed	L	Y	l	0.29	0.46	0.38	619	221	NA	794	NA	2	2 3	0	NaN	young	0	1	1	0	0	0	0	0	0	0	0	0	0	0	0	0	0	0	0	0
Y35_V_3_data	3	40	23_waterBottle_pilarsBench_C_gazed_L_LS_young_JJ.JPG	pilarsBench	young	JJ	C	gazed	L	Y	l	0.29	0.46	0.17	587	334	NA	426	NA	2	3 4	0	NaN	young	0	0	1	1	0	0	0	0	0	0	0	0	0	0	0	0	0	0	0	0
Y35_V_3_data	3	43	15_magazineHolder_officeFloor_C_gazed_L_LS_old_AF.JPG	officeFloor	old	AF	C	gazed	L	Y	l	0.29	0.46	0.13	820	364	263	685	32	2	3 4	1	2	young	0	0	1	1	0	0	0	0	0	0	0	1	0	0	0	0	0	0	0	0
Y35_V_3_data	3	47	4_pot_kitchenStove_C_nongazed_R_LS_young_RP.JPG	kitchenStove	young	RP	C	nongazed	R	Y	l	0.29	0.46	0.33	981	268	NA	938	NA	2	2 3	0	NaN	young	0	1	1	0	0	0	0	0	0	0	0	0	0	0	0	0	0	0	0	0
Y35_V_3_data	3	51	7_throw_bigSofa_C_gazed_R_LS_young_MX.JPG	bigSofa	young	MX	C	gazed	R	Y	l	0.29	0.46	0.07	931	269	NA	1012	NA	3	2 3 4	0	NaN	young	0	1	1	1	0	0	0	0	0	0	0	0	0	0	0	0	0	0	0	0
Y35_V_3_data	3	54	25_tapDispender_grass_I_gazed_R_LS_old_VS.JPG	grass	old	VS	I	gazed	R	Y	l	0.29	0.46	0.28	947	709	331	423	78	1	5	1	3	young	0	0	0	0	1	0	0	0	0	0	0	0	1	0	0	0	0	0	0	0
Y35_V_3_data	3	56	6_funnel_kidsBedroom_I_nongazed_R_LS_young_MC.JPG	kidsBedroom	young	MC	I	nongazed	R	Y	l	0.29	0.46	0.42	1412	862	253	468	229	2	6 8	2	3 4	young	0	0	0	0	0	1	0	1	0	0	0	0	1	1	0	0	0	0	0	0
Y35_V_3_data	3	58	24_pingpongBat_pingpongTable_C_nongazed_R_LS_young_DS.JPG	pingpongTable	young	DS	C	nongazed	R	Y	l	0.29	0.46	0.28	953	671	225	451	348	2	4 5	2	2 3	young	0	0	0	1	1	0	0	0	0	0	0	1	1	0	0	0	0	0	0	0
Y35_V_3_data	3	61	20_plate_picnicTable_C_nongazed_L_LS_young_DS.JPG	picnicTable	young	DS	C	nongazed	L	Y	l	0.29	0.46	0.19	553	228	NA	537	NA	1	2	0	NaN	young	0	1	0	0	0	0	0	0	0	0	0	0	0	0	0	0	0	0	0	0
Y35_V_3_data	3	65	8_teapot_smallSofaTV_C_nongazed_R_LS_young_RP.JPG	smallSofaTV	young	RP	C	nongazed	R	Y	l	0.29	0.46	0.3	912	705	504	368	145	1	4	1	3	young	0	0	0	1	0	0	0	0	0	0	0	0	1	0	0	0	0	0	0	0
Y35_V_3_data	3	69	21_computerMouse_pulpit_I_gazed_L_LS_young_MC.JPG	pulpit	young	MC	I	gazed	L	Y	l	0.29	0.46	0.14	1099	424	NA	574	NA	2	3 4	0	NaN	young	0	0	1	1	0	0	0	0	0	0	0	0	0	0	0	0	0	0	0	0
Y35_V_3_data	3	72	11_secateurs_balcony_C_gazed_L_LS_old_AF.JPG	balcony	old	AF	C	gazed	L	Y	l	0.29	0.46	0.51	1444	354	994	901	204	3	3 4 6	1	5	young	0	0	1	1	0	1	0	0	0	0	0	0	0	0	1	0	0	0	0	0
Y35_V_3_data	3	74	30_fryingPan_lake_I_nongazed_R_LS_old_T.JPG	lake	old	T	I	nongazed	R	Y	l	0.29	0.46	0.11	1115	639	464	652	108	2	5 6	1	4	young	0	0	0	0	1	1	0	0	0	0	0	0	0	1	0	0	0	0	0	0
Y35_V_3_data	3	76	28_skippingRope_playground2_C_nongazed_R_LS_old_MF.JPG	playground2	old	MF	C	nongazed	R	Y	l	0.29	0.46	0.1	1102	501	274	726	151	3	5 6 7	1	4	young	0	0	0	0	1	1	1	0	0	0	0	0	0	1	0	0	0	0	0	0
Y35_V_3_data	3	79	17_sleepers_woodBench_I_gazed_R_LS_young_MC.JPG	woodBench	young	MC	I	gazed	R	Y	l	0.29	0.46	0.45	872	427	NA	628	NA	2	3 4	0	NaN	young	0	0	1	1	0	0	0	0	0	0	0	0	0	0	0	0	0	0	0	0
Y35_V_3_data	3	83	1_hairDryer_kitchenTable_I_gazed_L_LS_young_RC.JPG	kitchenTable	young	RC	I	gazed	L	Y	l	0.29	0.46	0.13	805	306	NA	237	NA	1	2	0	NaN	young	0	1	0	0	0	0	0	0	0	0	0	0	0	0	0	0	0	0	0	0
Y35_V_3_data	3	87	19_frisbee_pinkBench_C_gazed_L_LS_young_JJ.JPG	pinkBench	young	JJ	C	gazed	L	Y	l	0.29	0.46	0.08	827	224	410	464	151	2	2 4	1	3	young	0	1	0	1	0	0	0	0	0	0	0	0	1	0	0	0	0	0	0	0
Y35_V_3_data	3	90	10_frisbee_dinningTable_I_nongazed_R_LS_old_MM.JPG	dinningTable	old	MM	I	nongazed	R	Y	l	0.29	0.46	0.19	1162	275	NA	1021	NA	3	3 4 5	0	NaN	young	0	0	1	1	1	0	0	0	0	0	0	0	0	0	0	0	0	0	0	0
Y35_V_3_data	3	92	16_computerMouse_officeDesk_C_nongazed_L_LS_old_CC.JPG	officeDesk	old	CC	C	nongazed	L	Y	l	0.29	0.46	0.21	818	419	NA	327	NA	1	4	0	NaN	young	0	0	0	1	0	0	0	0	0	0	0	0	0	0	0	0	0	0	0	0
Y35_V_3_data	3	94	32_shoppingTrolley_greenWoodBench_C_nongazed_R_LS_old_MF.JPG	greenWoodBench	old	MF	C	nongazed	R	Y	l	0.29	0.46	0.32	1374	615	343	890	206	3	3 4 5	1	2	young	0	0	1	1	1	0	0	0	0	0	0	1	0	0	0	0	0	0	0	0
Y36_V_4_data	4	5	20_bathSponge_picnicTable_I_gazed_L_LS_young_MC.JPG	picnicTable	young	MC	I	gazed	L	Y	l	0.22	0.97	0.24	861	295	640	270	142	1	2	1	3	young	0	1	0	0	0	0	0	0	0	0	0	0	1	0	0	0	0	0	0	0
Y36_V_4_data	4	9	25_tapDispender_grass_I_nongazed_R_LS_old_T.JPG	grass	old	T	I	nongazed	R	Y	l	0.22	0.97	0.15	1261	848	296	602	242	2	4 5	1	2	young	0	0	0	1	1	0	0	0	0	0	0	1	0	0	0	0	0	0	0	0
Y36_V_4_data	4	18	28_teapot_playground2_I_gazed_R_LS_old_VS.JPG	playground2	old	VS	I	gazed	R	Y	l	0.22	0.97	0.21	621	445	NA	502	NA	1	3	0	NaN	young	0	0	1	0	0	0	0	0	0	0	0	0	0	0	0	0	0	0	0	0
Y36_V_4_data	4	20	14_tapDispenser_officeTable_C_gazed_R_LS_old_AF.JPG	officeTable	old	AF	C	gazed	R	Y	l	0.22	0.97	0.38	598	207	346	429	133	2	2 4	1	3	young	0	1	0	1	0	0	0	0	0	0	0	0	1	0	0	0	0	0	0	0
Y36_V_4_data	4	23	9_pingpongBat_smallSofaStairs_I_nongazed_R_LS_old_MM.JPG	smallSofaStairs	old	MM	I	nongazed	R	Y	l	0.22	0.97	0.11	1037	808	641	375	96	2	5 6	1	4	young	0	0	0	0	1	1	0	0	0	0	0	0	0	1	0	0	0	0	0	0
Y36_V_4_data	4	27	15_magazineHolder_officeFloor_C_nongazed_L_LS_old_CC.JPG	officeFloor	old	CC	C	nongazed	L	Y	l	0.22	0.97	0.11	1006	504	272	907	172	2	3 4	1	2	young	0	0	1	1	0	0	0	0	0	0	0	1	0	0	0	0	0	0	0	0
Y36_V_4_data	4	31	6_lamp_kidsBedroom_C_gazed_R_LS_young_MX.JPG	kidsBedroom	young	MX	C	gazed	R	Y	l	0.22	0.97	0.16	550	369	NA	193	NA	1	3	0	NaN	young	0	0	1	0	0	0	0	0	0	0	0	0	0	0	0	0	0	0	0	0
Y36_V_4_data	4	34	4_softToy_kitchenStove_I_gazed_R_LS_young_RC.JPG	kitchenStove	young	RC	I	gazed	R	Y	l	0.22	0.97	0.19	430	230	NA	219	NA	1	2	0	NaN	young	0	1	0	0	0	0	0	0	0	0	0	0	0	0	0	0	0	0	0	0
Y36_V_4_data	4	38	2_dustpanBrush_kitchenFloor_C_gazed_L_LS_young_MX.JPG	kitchenFloor	young	MX	C	gazed	L	Y	l	0.22	0.97	0.22	397	240	NA	580	NA	1	3	0	NaN	young	0	0	1	0	0	0	0	0	0	0	0	0	0	0	0	0	0	0	0	0
Y36_V_4_data	4	41	27_rollerblades_playground1_C_nongazed_L_LS_old_MF.JPG	playground1	old	MF	C	nongazed	L	Y	l	0.22	0.97	0.3	569	428	NA	469	NA	1	4	0	NaN	young	0	0	0	1	0	0	0	0	0	0	0	0	0	0	0	0	0	0	0	0
Y36_V_4_data	4	45	5_paintRoller_kidsBed_I_nongazed_L_LS_young_MC.JPG	kidsBed	young	MC	I	nongazed	L	Y	l	0.22	0.97	0.55	1228	536	259	851	203	3	3 4 5	1	2	young	0	0	1	1	1	0	0	0	0	0	0	1	0	0	0	0	0	0	0	0
Y36_V_4_data	4	49	32_bucket_greenWoodBench_I_gazed_R_LS_old_VS.JPG	greenWoodBench	old	VS	I	gazed	R	Y	l	0.22	0.97	0.53	718	387	169	669	153	2	3 4	1	2	young	0	0	1	1	0	0	0	0	0	0	0	1	0	0	0	0	0	0	0	0
Y36_V_4_data	4	52	18_book_wallBench_C_gazed_L_LS_young_JJ.JPG	wallBench	young	JJ	C	gazed	L	Y	l	0.22	0.97	0.51	823	408	270	610	71	2	3 4	1	2	young	0	0	1	1	0	0	0	0	0	0	0	1	0	0	0	0	0	0	0	0
Y36_V_4_data	4	54	1_hairDryer_kitchenTable_I_nongazed_L_LS_young_MC.JPG	kitchenTable	young	MC	I	nongazed	L	Y	l	0.22	0.97	0.69	610	430	-161	608	536	1	3	2	1 2	young	0	0	1	0	0	0	0	0	0	0	1	1	0	0	0	0	0	0	0	0
Y36_V_4_data	4	56	12_holePunch_bathroom_I_gazed_L_LS_old_AC.JPG	bathroom	old	AC	I	gazed	L	Y	l	0.22	0.97	0.4	670	283	NA	790	NA	2	2 3	0	NaN	young	0	1	1	0	0	0	0	0	0	0	0	0	0	0	0	0	0	0	0	0
Y36_V_4_data	4	59	7_throw_bigSofa_C_nongazed_R_LS_young_RP.JPG	bigSofa	young	RP	C	nongazed	R	Y	l	0.22	0.97	0.67	1414	839	243	532	362	2	5 6	1	3	young	0	0	0	0	1	1	0	0	0	0	0	0	1	0	0	0	0	0	0	0
Y36_V_4_data	4	63	23_waterBottle_pilarsBench_C_nongazed_L_LS_young_DS.JPG	pilarsBench	young	DS	C	nongazed	L	Y	l	0.22	0.97	0.8	498	282	NA	511	NA	2	2 3	0	NaN	young	0	1	1	0	0	0	0	0	0	0	0	0	0	0	0	0	0	0	0	0
Y36_V_4_data	4	67	30_cap_lake_C_gazed_R_LS_old_CF.JPG	lake	old	CF	C	gazed	R	Y	l	0.22	0.97	0.54	654	641	461	333	105	1	5	1	4	young	0	0	0	0	1	0	0	0	0	0	0	0	0	1	0	0	0	0	0	0
Y36_V_4_data	4	70	11_secateurs_balcony_C_nongazed_L_LS_old_CC.JPG	balcony	old	CC	C	nongazed	L	Y	l	0.22	0.97	0.62	1127	440	307	378	302	2	3 4	2	2 5	young	0	0	1	1	0	0	0	0	0	0	0	1	0	0	1	0	0	0	0	0
Y36_V_4_data	4	72	21_computerMouse_pulpit_I_nongazed_L_LS_young_JM.JPG	pulpit	young	JM	I	nongazed	L	Y	l	0.22	0.97	0.49	849	370	NA	706	NA	3	3 4 5	0	NaN	young	0	0	1	1	1	0	0	0	0	0	0	0	0	0	0	0	0	0	0	0
Y36_V_4_data	4	74	13_cleaningSpray_bedroom_I_nongazed_R_LS_old_MM.JPG	bedroom	old	MM	I	nongazed	R	Y	l	0.22	0.97	0.49	551	548	240	329	84	1	4	1	2	young	0	0	0	1	0	0	0	0	0	0	0	1	0	0	0	0	0	0	0	0
Y36_V_4_data	4	77	31_helmet_roundGreenBench_C_nongazed_R_LS_old_MF.JPG	roundGreenBench	old	MF	C	nongazed	R	Y	l	0.22	0.97	0.12	1046	573	755	109	447	1	4	1	5	young	0	0	0	1	0	0	0	0	0	0	0	0	0	0	1	0	0	0	0	0
Y36_V_4_data	4	81	19_frisbee_pinkBench_C_nongazed_L_LS_young_DS.JPG	pinkBench	young	DS	C	nongazed	L	Y	l	0.22	0.97	0.24	628	219	NA	625	NA	2	2 3	0	NaN	young	0	1	1	0	0	0	0	0	0	0	0	0	0	0	0	0	0	0	0	0
Y36_V_4_data	4	85	3_kettle_kitchenCounter_C_nongazed_L_LS_young_RP.JPG	kitchenCounter	young	RP	C	nongazed	L	Y	l	0.22	0.97	0.41	520	239	NA	516	NA	2	2 3	0	NaN	young	0	1	1	0	0	0	0	0	0	0	0	0	0	0	0	0	0	0	0	0
Y36_V_4_data	4	88	8_ball_smallSofaTV_I_gazed_R_LS_young_RC.JPG	smallSofaTV	young	RC	I	gazed	R	Y	l	0.22	0.97	0.29	551	446	NA	264	NA	1	4	0	NaN	young	0	0	0	1	0	0	0	0	0	0	0	0	0	0	0	0	0	0	0	0
Y36_V_4_data	4	90	17_sleepers_woodBench_I_nongazed_R_LS_young_JM.JPG	woodBench	young	JM	I	nongazed	R	Y	l	0.22	0.97	0.55	542	360	NA	394	NA	1	3	0	NaN	young	0	0	1	0	0	0	0	0	0	0	0	0	0	0	0	0	0	0	0	0
Y36_V_4_data	4	92	24_stapler_pingpongTable_I_gazed_R_LS_young_MC.JPG	pingpongTable	young	MC	I	gazed	R	Y	l	0.22	0.97	0.24	576	417	238	562	110	2	3 4	1	2	young	0	0	1	1	0	0	0	0	0	0	0	1	0	0	0	0	0	0	0	0
Y36_V_4_data	4	95	10_napkins_dinningTable_C_gazed_R_LS_old_AF.JPG	dinningTable	old	AF	C	gazed	R	Y	l	0.22	0.97	0.49	716	537	-104	382	379	1	3	1	1	young	0	0	1	0	0	0	0	0	0	0	1	0	0	0	0	0	0	0	0	0
Y37_V_5_data	5	4	10_napkins_dinningTable_C_nongazed_R_LS_young_RP.JPG	dinningTable	young	RP	C	nongazed	R	Y	l	0.44	0.95	0.33	1216	422	NA	620	NA	2	4 6	0	NaN	young	0	0	0	1	0	1	0	0	0	0	0	0	0	0	0	0	0	0	0	0
Y37_V_5_data	5	7	12_holePunch_bathroom_I_nongazed_L_LS_young_MC.JPG	bathroom	young	MC	I	nongazed	L	Y	l	0.44	0.95	0.12	2624	562	NA	526	NA	3	3 8 9	0	NaN	young	0	0	1	0	0	0	0	1	1	0	0	0	0	0	0	0	0	0	0	0
Y37_V_5_data	5	9	13_pillow_bedroom_C_gazed_R_LS_young_MX.JPG	bedroom	young	MX	C	gazed	R	Y	l	0.44	0.95	0.43	1089	306	NA	596	NA	3	2 3 6	0	NaN	young	0	1	1	0	0	1	0	0	0	0	0	0	0	0	0	0	0	0	0	0
Y37_V_5_data	5	11	7_pot_bigSofa_I_gazed_R_LS_old_AC.JPG	bigSofa	old	AC	I	gazed	R	Y	l	0.44	0.95	0.13	1403	470	NA	1058	NA	3	4 5 6	0	NaN	young	0	0	0	1	1	1	0	0	0	0	0	0	0	0	0	0	0	0	0	0
Y37_V_5_data	5	14	16_spongeScourer_officeDesk_I_nongazed_L_LS_young_MC.JPG	officeDesk	young	MC	I	nongazed	L	Y	l	0.44	0.95	0.45	1985	574	280	1487	206	4	3 4 5 6	1	2	young	0	0	1	1	1	1	0	0	0	0	0	1	0	0	0	0	0	0	0	0
Y37_V_5_data	5	18	23_ladle_pilarsBench_I_gazed_L_LS_old_VS.JPG	pilarsBench	old	VS	I	gazed	L	Y	l	0.44	0.95	0.81	2068	638	865	810	154	2	4 9	1	5	young	0	0	0	1	0	0	0	0	1	0	0	0	0	0	1	0	0	0	0	0
Y37_V_5_data	5	22	5_softToy_kidsBed_C_gazed_L_LS_old_AF.JPG	kidsBed	old	AF	C	gazed	L	Y	l	0.44	0.95	0.48	911	265	NA	378	NA	3	2 3 4	0	NaN	young	0	1	1	1	0	0	0	0	0	0	0	0	0	0	0	0	0	0	0	0
Y37_V_5_data	5	25	17_coat_woodBench_C_gazed_R_LS_old_CF.JPG	woodBench	old	CF	C	gazed	R	Y	l	0.44	0.95	0.99	1677	278	NA	914	NA	5	2 4 5 7 8	0	NaN	young	0	1	0	1	1	0	1	1	0	0	0	0	0	0	0	0	0	0	0	0
Y37_V_5_data	5	27	8_ball_smallSofaTV_I_nongazed_R_LS_old_MM.JPG	smallSofaTV	old	MM	I	nongazed	R	Y	l	0.44	0.95	0.69	1334	251	NA	852	NA	4	2 3 4 7	0	NaN	young	0	1	1	1	0	0	1	0	0	0	0	0	0	0	0	0	0	0	0	0
Y37_V_5_data	5	29	22_deckCards_table_C_nongazed_L_LS_old_MF.JPG	table	old	MF	C	nongazed	L	Y	l	0.44	0.95	0.97	2253	432	1424	1131	222	5	3 4 5 8 9	1	7	young	0	0	1	1	1	0	0	1	1	0	0	0	0	0	0	0	1	0	0	0
Y37_V_5_data	5	32	32_bucket_greenWoodBench_I_nongazed_R_LS_young_JM.JPG	greenWoodBench	young	JM	I	nongazed	R	Y	l	0.44	0.95	1.97	1544	717	246	932	399	3	4 5 6	2	2 3	young	0	0	0	1	1	1	0	0	0	0	0	1	1	0	0	0	0	0	0	0
Y37_V_5_data	5	36	26_ball_birdsCage_C_nongazed_L_LS_young_DS.JPG	birdsCage	young	DS	C	nongazed	L	Y	l	0.43	0.95	0.43	991	459	NA	658	NA	3	3 4 5	0	NaN	young	0	0	1	1	1	0	0	0	0	0	0	0	0	0	0	0	0	0	0	0
Y37_V_5_data	5	40	1_handBlender_kitchenTable_C_gazed_L_LS_old_AF.JPG	kitchenTable	old	AF	C	gazed	L	Y	l	0.43	0.95	0.84	1340	322	66	832	209	4	3 4 6 7	1	2	young	0	0	1	1	0	1	1	0	0	0	0	1	0	0	0	0	0	0	0	0
Y37_V_5_data	5	43	4_softToy_kitchenStove_I_nongazed_R_LS_old_MM.JPG	kitchenStove	old	MM	I	nongazed	R	Y	l	0.43	0.95	0.75	721	227	NA	650	NA	2	2 3	0	NaN	young	0	1	1	0	0	0	0	0	0	0	0	0	0	0	0	0	0	0	0	0
Y37_V_5_data	5	45	3_rake_kitchenCounter_I_gazed_L_LS_old_AC.JPG	kitchenCounter	old	AC	I	gazed	L	Y	l	0.43	0.95	0.96	1821	518	NA	962	NA	4	3 4 5 8	0	NaN	young	0	0	1	1	1	0	0	1	0	0	0	0	0	0	0	0	0	0	0	0
Y37_V_5_data	5	47	2_dustpanBrush_kitchenFloor_C_nongazed_L_LS_old_CC.JPG	kitchenFloor	old	CC	C	nongazed	L	Y	l	0.43	0.95	1.01	1993	674	NA	977	NA	3	4 5 8	0	NaN	young	0	0	0	1	1	0	0	1	0	0	0	0	0	0	0	0	0	0	0	0
Y37_V_5_data	5	50	6_lamp_kidsBedroom_C_nongazed_R_LS_old_CC.JPG	kidsBedroom	old	CC	C	nongazed	R	Y	l	0.43	0.95	0.6	1167	665	NA	635	NA	2	4 5	0	NaN	young	0	0	0	1	1	0	0	0	0	0	0	0	0	0	0	0	0	0	0	0
Y37_V_5_data	5	54	25_scarf_grass_C_gazed_R_LS_young_JJ.JPG	grass	young	JJ	C	gazed	R	Y	l	0.43	0.95	0.52	1287	730	NA	675	NA	2	4 5	0	NaN	young	0	0	0	1	1	0	0	0	0	0	0	0	0	0	0	0	0	0	0	0
Y37_V_5_data	5	58	9_TVcontrol_smallSofaStairs_C_gazed_R_LS_young_MX.JPG	smallSofaStairs	young	MX	C	gazed	R	Y	l	0.43	0.95	0.17	969	298	NA	785	NA	3	2 3 4	0	NaN	young	0	1	1	1	0	0	0	0	0	0	0	0	0	0	0	0	0	0	0	0
Y37_V_5_data	5	61	15_gardenShears_officeFloor_I_gazed_L_LS_young_RC.JPG	officeFloor	young	RC	I	gazed	L	Y	l	0.43	0.95	0.91	1365	584	NA	868	NA	3	4 5 6	0	NaN	young	0	0	0	1	1	1	0	0	0	0	0	0	0	0	0	0	0	0	0	0
Y37_V_5_data	5	63	28_teapot_playground2_I_nongazed_R_LS_young_JM.JPG	playground2	young	JM	I	nongazed	R	Y	l	0.43	0.95	1.16	1941	1269	608	774	295	3	7 8 9	2	4 5	young	0	0	0	0	0	0	1	1	1	0	0	0	0	1	1	0	0	0	0	0
Y37_V_5_data	5	65	29_sneackers_stoneBench_C_gazed_L_LS_young_JJ.JPG	stoneBench	young	JJ	C	gazed	L	Y	l	0.43	0.95	1.18	1395	974	NA	550	NA	2	5 6	0	NaN	young	0	0	0	0	1	1	0	0	0	0	0	0	0	0	0	0	0	0	0	0
Y37_V_5_data	5	72	31_colander_roundGreenBench_I_gazed_R_LS_young_MC.JPG	roundGreenBench	young	MC	I	gazed	R	Y	l	0.43	0.95	0.58	1271	450	NA	710	NA	3	3 4 6	0	NaN	young	0	0	1	1	0	1	0	0	0	0	0	0	0	0	0	0	0	0	0	0
Y37_V_5_data	5	76	14_tapDispenser_officeTable_C_nongazed_R_LS_young_RP.JPG	officeTable	young	RP	C	nongazed	R	Y	l	0.43	0.95	0.43	943	659	439	422	157	1	5	1	4	young	0	0	0	0	1	0	0	0	0	0	0	0	0	1	0	0	0	0	0	0
Y37_V_5_data	5	79	30_cap_lake_C_nongazed_R_LS_young_DS.JPG	lake	young	DS	C	nongazed	R	Y	l	0.43	0.95	0.17	947	577	394	500	112	2	4 5	1	3	young	0	0	0	1	1	0	0	0	0	0	0	0	1	0	0	0	0	0	0	0
Y37_V_5_data	5	81	27_hairdryer_playground1_I_gazed_L_LS_young_MC.JPG	playground1	young	MC	I	gazed	L	Y	l	0.43	0.95	0.3	645	411	NA	372	NA	1	3	0	NaN	young	0	0	1	0	0	0	0	0	0	0	0	0	0	0	0	0	0	0	0	0
Y37_V_5_data	5	83	11_whisker_balcony_I_gazed_L_LS_young_RC.JPG	balcony	young	RC	I	gazed	L	Y	l	0.43	0.95	0.43	1082	654	434	196	180	1	4	1	3	young	0	0	0	1	0	0	0	0	0	0	0	0	1	0	0	0	0	0	0	0
Y37_V_5_data	5	86	18_book_wallBench_C_nongazed_L_LS_old_MF.JPG	wallBench	old	MF	C	nongazed	L	Y	l	0.43	0.95	0.19	1886	1395	263	601	569	2	7 8	3	2 3 5	young	0	0	0	0	0	0	1	1	0	0	0	1	1	0	1	0	0	0	0	0
Y37_V_5_data	5	90	19_clothesHanger_pinkBench_I_gazed_L_LS_old_VS.JPG	pinkBench	old	VS	I	gazed	L	Y	l	0.43	0.95	0.32	1116	463	NA	373	NA	3	3 4 5	0	NaN	young	0	0	1	1	1	0	0	0	0	0	0	0	0	0	0	0	0	0	0	0
Y37_V_5_data	5	94	21_glassesCase_pulpit_C_gazed_L_LS_old_CF.JPG	pulpit	old	CF	C	gazed	L	Y	l	0.43	0.95	0.54	878	391	NA	632	NA	1	3	0	NaN	young	0	0	1	0	0	0	0	0	0	0	0	0	0	0	0	0	0	0	0	0
Y37_V_5_data	5	96	20_bathSponge_picnicTable_I_nongazed_L_LS_old_T.JPG	picnicTable	old	T	I	nongazed	L	Y	l	0.43	0.95	0.49	981	455	NA	660	NA	2	3 4	0	NaN	young	0	0	1	1	0	0	0	0	0	0	0	0	0	0	0	0	0	0	0	0
Y38_V_6_data	6	4	7_pot_bigSofa_I_nongazed_R_LS_old_MM.JPG	bigSofa	old	MM	I	nongazed	R	Y	l	0.26	0.71	0.03	1332	593	370	390	138	2	4 5	1	3	young	0	0	0	1	1	0	0	0	0	0	0	0	1	0	0	0	0	0	0	0
Y38_V_6_data	6	7	25_scarf_grass_C_nongazed_R_LS_young_DS.JPG	grass	young	DS	C	nongazed	R	Y	l	0.26	0.71	0.17	1129	660	442	353	143	2	4 5	1	3	young	0	0	0	1	1	0	0	0	0	0	0	0	1	0	0	0	0	0	0	0
Y38_V_6_data	6	9	17_coat_woodBench_C_nongazed_R_LS_old_MF.JPG	woodBench	old	MF	C	nongazed	R	Y	l	0.26	0.71	0.21	886	434	NA	680	NA	2	3 4	0	NaN	young	0	0	1	1	0	0	0	0	0	0	0	0	0	0	0	0	0	0	0	0
Y38_V_6_data	6	11	28_skippingRope_playground2_C_gazed_R_LS_young_JJ.JPG	playground2	young	JJ	C	gazed	R	Y	l	0.26	0.71	0.2	1536	844	352	661	214	2	5 8	1	3	young	0	0	0	0	1	0	0	1	0	0	0	0	1	0	0	0	0	0	0	0
Y38_V_6_data	6	14	1_handBlender_kitchenTable_C_nongazed_L_LS_old_CC.JPG	kitchenTable	old	CC	C	nongazed	L	Y	l	0.26	0.71	0.21	1739	945	-251	762	849	3	6 8 9	4	1 2 4 7	young	0	0	0	0	0	1	0	1	1	0	1	1	0	1	0	0	1	0	0	0
Y38_V_6_data	6	18	24_pingpongBat_pingpongTable_C_gazed_R_LS_old_CF.JPG	pingpongTable	old	CF	C	gazed	R	Y	l	0.26	0.71	0.5	1573	600	65	567	224	3	4 7 8	1	2	young	0	0	0	1	0	0	1	1	0	0	0	1	0	0	0	0	0	0	0	0
Y38_V_6_data	6	22	18_lamp_wallBench_I_gazed_L_LS_old_VS.JPG	wallBench	old	VS	I	gazed	L	Y	l	0.26	0.71	0.09	1603	906	289	616	171	3	4 5 6	1	2	young	0	0	0	1	1	1	0	0	0	0	0	1	0	0	0	0	0	0	0	0
Y38_V_6_data	6	25	20_plate_picnicTable_C_gazed_L_LS_old_CF.JPG	picnicTable	old	CF	C	gazed	L	Y	l	0.26	0.71	0.22	858	227	NA	368	NA	2	2 3	0	NaN	young	0	1	1	0	0	0	0	0	0	0	0	0	0	0	0	0	0	0	0	0
Y38_V_6_data	6	27	12_bathSponge_bathroom_C_gazed_L_LS_young_MX.JPG	bathroom	young	MX	C	gazed	L	Y	l	0.26	0.71	0.2	1218	743	NA	700	NA	2	5 6	0	NaN	young	0	0	0	0	1	1	0	0	0	0	0	0	0	0	0	0	0	0	0	0
Y38_V_6_data	6	29	29_sneackers_stoneBench_C_nongazed_L_LS_young_DS.JPG	stoneBench	young	DS	C	nongazed	L	Y	l	0.26	0.71	0.22	1090	949	NA	415	NA	1	5	0	NaN	young	0	0	0	0	1	0	0	0	0	0	0	0	0	0	0	0	0	0	0	0
Y38_V_6_data	6	32	31_colander_roundGreenBench_I_nongazed_R_LS_young_JM.JPG	roundGreenBench	young	JM	I	nongazed	R	Y	l	0.26	0.71	0.3	3271	1605	999	437	687	2	8 10	2	6 13	young	0	0	0	0	0	0	0	1	0	1	0	0	0	0	0	1	0	0	0	0
Y38_V_6_data	6	36	15_gardenShears_officeFloor_I_nongazed_L_LS_young_MC.JPG	officeFloor	young	MC	I	nongazed	L	Y	l	0.26	0.71	0.52	1774	988	1761	628	299	3	6 7 8	1	9	young	0	0	0	0	0	1	1	1	0	0	0	0	0	0	0	0	0	0	1	0
Y38_V_6_data	6	40	21_glassesCase_pulpit_C_nongazed_L_LS_old_MF.JPG	pulpit	old	MF	C	nongazed	L	Y	l	0.26	0.71	0.23	1879	1373	622	761	651	1	7	2	5 6	young	0	0	0	0	0	0	1	0	0	0	0	0	0	0	1	1	0	0	0	0
Y38_V_6_data	6	43	6_funnel_kidsBedroom_I_gazed_R_LS_old_AC.JPG	kidsBedroom	old	AC	I	gazed	R	Y	l	0.26	0.71	0.11	1198	694	NA	705	NA	2	4 5	0	NaN	young	0	0	0	1	1	0	0	0	0	0	0	0	0	0	0	0	0	0	0	0
Y38_V_6_data	6	45	4_pot_kitchenStove_C_gazed_R_LS_old_AF.JPG	kitchenStove	old	AF	C	gazed	R	Y	l	0.26	0.71	0.38	871	281	NA	243	NA	1	2	0	NaN	young	0	1	0	0	0	0	0	0	0	0	0	0	0	0	0	0	0	0	0	0
Y38_V_6_data	6	47	23_ladle_pilarsBench_I_nongazed_L_LS_old_T.JPG	pilarsBench	old	T	I	nongazed	L	Y	l	0.26	0.71	0.47	1443	377	1097	637	170	2	4 5	1	6	young	0	0	0	1	1	0	0	0	0	0	0	0	0	0	0	1	0	0	0	0
Y38_V_6_data	6	50	2_toiletBrush_kitchenFloor_I_gazed_L_LS_old_AC.JPG	kitchenFloor	old	AC	I	gazed	L	Y	l	0.26	0.71	0.27	1469	662	NA	537	NA	2	4 5	0	NaN	young	0	0	0	1	1	0	0	0	0	0	0	0	0	0	0	0	0	0	0	0
Y38_V_6_data	6	54	27_hairdryer_playground1_I_nongazed_L_LS_young_JM.JPG	playground1	young	JM	I	nongazed	L	Y	l	0.26	0.71	0.23	898	417	NA	756	NA	3	3 4 5	0	NaN	young	0	0	1	1	1	0	0	0	0	0	0	0	0	0	0	0	0	0	0	0
Y38_V_6_data	6	61	3_rake_kitchenCounter_I_nongazed_L_LS_old_MM.JPG	kitchenCounter	old	MM	I	nongazed	L	Y	l	0.26	0.71	0.23	2012	2003	663	268	337	1	9	2	3 4	young	0	0	0	0	0	0	0	0	1	0	0	0	1	1	0	0	0	0	0	0
Y38_V_6_data	6	63	19_clothesHanger_pinkBench_I_nongazed_L_LS_old_T.JPG	pinkBench	old	T	I	nongazed	L	Y	l	0.26	0.71	0.11	1068	606	NA	455	NA	3	4 5 6	0	NaN	young	0	0	0	1	1	1	0	0	0	0	0	0	0	0	0	0	0	0	0	0
Y38_V_6_data	6	65	11_whisker_balcony_I_nongazed_L_LS_young_MC.JPG	balcony	young	MC	I	nongazed	L	Y	l	0.26	0.71	0.37	801	358	NA	352	NA	2	3 4	0	NaN	young	0	0	1	1	0	0	0	0	0	0	0	0	0	0	0	0	0	0	0	0
Y38_V_6_data	6	68	26_kettle_birdsCage_I_gazed_L_LS_young_MC.JPG	birdsCage	young	MC	I	gazed	L	Y	l	0.26	0.71	0.46	917	278	NA	358	NA	2	2 3	0	NaN	young	0	1	1	0	0	0	0	0	0	0	0	0	0	0	0	0	0	0	0	0
Y38_V_6_data	6	72	30_fryingPan_lake_I_gazed_R_LS_young_MC.JPG	lake	young	MC	I	gazed	R	Y	l	0.26	0.71	0.13	1265	785	NA	443	NA	2	5 6	0	NaN	young	0	0	0	0	1	1	0	0	0	0	0	0	0	0	0	0	0	0	0	0
Y38_V_6_data	6	79	13_pillow_bedroom_C_nongazed_R_LS_young_RP.JPG	bedroom	young	RP	C	nongazed	R	Y	l	0.26	0.71	0.09	778	423	NA	288	NA	2	4 5	0	NaN	young	0	0	0	1	1	0	0	0	0	0	0	0	0	0	0	0	0	0	0	0
Y38_V_6_data	6	83	5_softToy_kidsBed_C_nongazed_L_LS_old_CC.JPG	kidsBed	old	CC	C	nongazed	L	Y	l	0.26	0.71	0.21	1248	369	NA	588	NA	2	3 4	0	NaN	young	0	0	1	1	0	0	0	0	0	0	0	0	0	0	0	0	0	0	0	0
Y38_V_6_data	6	86	16_computerMouse_officeDesk_C_gazed_L_LS_young_MX.JPG	officeDesk	young	MX	C	gazed	L	Y	l	0.26	0.71	0.38	1069	265	NA	523	NA	3	2 3 4	0	NaN	young	0	1	1	1	0	0	0	0	0	0	0	0	0	0	0	0	0	0	0	0
Y38_V_6_data	6	90	14_rubberGloves_officeTable_I_gazed_R_LS_young_RC.JPG	officeTable	young	RC	I	gazed	R	Y	l	0.26	0.71	0.28	938	416	NA	412	NA	2	3 4	0	NaN	young	0	0	1	1	0	0	0	0	0	0	0	0	0	0	0	0	0	0	0	0
Y38_V_6_data	6	94	8_teapot_smallSofaTV_C_gazed_R_LS_old_AF.JPG	smallSofaTV	old	AF	C	gazed	R	Y	l	0.26	0.71	0.15	4505	716	938	1726	838	8	4 7 8 13 14 16 17 18	2	5 15	young	0	0	0	1	0	0	1	1	0	0	0	0	0	0	1	0	0	0	0	0
Y38_V_6_data	6	96	10_frisbee_dinningTable_I_gazed_R_LS_young_RC.JPG	dinningTable	young	RC	I	gazed	R	Y	l	0.26	0.71	0.32	2339	532	NA	1292	NA	7	3 4 5 6 7 8 9	0	NaN	young	0	0	1	1	1	1	1	1	1	0	0	0	0	0	0	0	0	0	0	0
Y39_V_7_data	7	4	12_bathSponge_bathroom_C_nongazed_L_LS_young_RP.JPG	bathroom	young	RP	C	nongazed	L	Y	l	0.16	0.83	0.22	1538	251	NA	1289	NA	3	2 4 5	0	NaN	young	0	1	0	1	1	0	0	0	0	0	0	0	0	0	0	0	0	0	0	0
Y39_V_7_data	7	7	10_frisbee_dinningTable_I_nongazed_R_LS_young_MC.JPG	dinningTable	young	MC	I	nongazed	R	Y	l	0.16	0.83	0.24	1659	563	NA	1228	NA	4	3 4 5 6	0	NaN	young	0	0	1	1	1	1	0	0	0	0	0	0	0	0	0	0	0	0	0	0
Y39_V_7_data	7	9	17_sleepers_woodBench_I_gazed_R_LS_old_VS.JPG	woodBench	old	VS	I	gazed	R	Y	l	0.16	0.83	0.5	2185	1094	451	1477	324	3	6 7 8	2	3 5	young	0	0	0	0	0	1	1	1	0	0	0	0	1	0	1	0	0	0	0	0
Y39_V_7_data	7	11	27_rollerblades_playground1_C_gazed_L_LS_young_JJ.JPG	playground1	young	JJ	C	gazed	L	Y	l	0.16	0.83	0.2	1247	238	NA	1389	NA	3	2 3 4	0	NaN	young	0	1	1	1	0	0	0	0	0	0	0	0	0	0	0	0	0	0	0	0
Y39_V_7_data	7	14	26_kettle_birdsCage_I_nongazed_L_LS_young_JM.JPG	birdsCage	young	JM	I	nongazed	L	Y	l	0.16	0.83	0.31	1229	488	255	1152	170	2	3 4	1	2	young	0	0	1	1	0	0	0	0	0	0	0	1	0	0	0	0	0	0	0	0
Y39_V_7_data	7	18	32_shoppingTrolley_greenWoodBench_C_nongazed_R_LS_young_DS.JPG	greenWoodBench	young	DS	C	nongazed	R	Y	l	0.16	0.83	0.08	1197	568	225	965	284	3	3 4 5	1	2	young	0	0	1	1	1	0	0	0	0	0	0	1	0	0	0	0	0	0	0	0
Y39_V_7_data	7	25	8_teapot_smallSofaTV_C_nongazed_R_LS_old_CC.JPG	smallSofaTV	old	CC	C	nongazed	R	Y	l	0.16	0.83	0.2	1908	1261	814	1053	261	2	6 7	1	4	young	0	0	0	0	0	1	1	0	0	0	0	0	0	1	0	0	0	0	0	0
Y39_V_7_data	7	27	30_fryingPan_lake_I_nongazed_R_LS_young_JM.JPG	lake	young	JM	I	nongazed	R	Y	l	0.16	0.83	0.22	1354	497	276	1260	146	2	3 4	1	2	young	0	0	1	1	0	0	0	0	0	0	0	1	0	0	0	0	0	0	0	0
Y39_V_7_data	7	29	13_cleaningSpray_bedroom_I_gazed_R_LS_young_RC.JPG	bedroom	young	RC	I	gazed	R	Y	l	0.16	0.83	0.19	1370	456	256	1130	124	4	3 4 5 6	1	2	young	0	0	1	1	1	1	0	0	0	0	0	1	0	0	0	0	0	0	0	0
Y39_V_7_data	7	32	4_pot_kitchenStove_C_nongazed_R_LS_old_CC.JPG	kitchenStove	old	CC	C	nongazed	R	Y	l	0.16	0.83	0.36	1574	290	NA	1597	NA	4	2 3 4 5	0	NaN	young	0	1	1	1	1	0	0	0	0	0	0	0	0	0	0	0	0	0	0	0
Y39_V_7_data	7	36	3_kettle_kitchenCounter_C_gazed_L_LS_old_AF.JPG	kitchenCounter	old	AF	C	gazed	L	Y	l	0.16	0.83	0.07	1170	436	NA	1052	NA	2	3 4	0	NaN	young	0	0	1	1	0	0	0	0	0	0	0	0	0	0	0	0	0	0	0	0
Y39_V_7_data	7	43	6_funnel_kidsBedroom_I_nongazed_R_LS_old_MM.JPG	kidsBedroom	old	MM	I	nongazed	R	Y	l	0.16	0.83	0.16	3773	2705	281	1416	714	4	10 11 12 13	2	2 6	young	0	0	0	0	0	0	0	0	0	1	0	1	0	0	0	1	0	0	0	0
Y39_V_7_data	7	45	25_tapDispender_grass_I_gazed_R_LS_young_MC.JPG	grass	young	MC	I	gazed	R	Y	l	0.16	0.83	0.41	1714	730	324	1334	330	4	3 4 5 6	1	2	young	0	0	1	1	1	1	0	0	0	0	0	1	0	0	0	0	0	0	0	0
Y39_V_7_data	7	47	22_TVcontrol_table_I_nongazed_L_LS_old_T.JPG	table	old	T	I	nongazed	L	Y	l	0.16	0.83	0.44	1115	250	NA	1110	NA	3	2 4 5	0	NaN	young	0	1	0	1	1	0	0	0	0	0	0	0	0	0	0	0	0	0	0	0
Y39_V_7_data	7	50	29_dustpanBrush_stoneBench_I_gazed_L_LS_young_MC.JPG	stoneBench	young	MC	I	gazed	L	Y	l	0.16	0.83	0.28	1200	475	280	1134	128	2	3 4	1	2	young	0	0	1	1	0	0	0	0	0	0	0	1	0	0	0	0	0	0	0	0
Y39_V_7_data	7	54	15_magazineHolder_officeFloor_C_gazed_L_LS_young_MX.JPG	officeFloor	young	MX	C	gazed	L	Y	l	0.16	0.83	0.32	1263	232	NA	1326	NA	4	2 3 4 5	0	NaN	young	0	1	1	1	1	0	0	0	0	0	0	0	0	0	0	0	0	0	0	0
Y39_V_7_data	7	58	2_toiletBrush_kitchenFloor_I_nongazed_L_LS_old_MM.JPG	kitchenFloor	old	MM	I	nongazed	L	Y	l	0.16	0.83	0.39	1299	627	NA	1028	NA	2	4 5	0	NaN	young	0	0	0	1	1	0	0	0	0	0	0	0	0	0	0	0	0	0	0	0
Y39_V_7_data	7	61	14_rubberGloves_officeTable_I_nongazed_R_LS_young_MC.JPG	officeTable	young	MC	I	nongazed	R	Y	l	0.16	0.83	0.21	847	392	237	878	89	1	3	1	2	young	0	0	1	0	0	0	0	0	0	0	0	1	0	0	0	0	0	0	0	0
Y39_V_7_data	7	63	18_lamp_wallBench_I_nongazed_L_LS_old_T.JPG	wallBench	old	T	I	nongazed	L	Y	l	0.16	0.83	0.36	1203	475	NA	977	NA	2	3 5	0	NaN	young	0	0	1	0	1	0	0	0	0	0	0	0	0	0	0	0	0	0	0	0
Y39_V_7_data	7	65	20_plate_picnicTable_C_nongazed_L_LS_old_MF.JPG	picnicTable	old	MF	C	nongazed	L	Y	l	0.16	0.83	0.57	1059	280	NA	1018	NA	2	2 4	0	NaN	young	0	1	0	1	0	0	0	0	0	0	0	0	0	0	0	0	0	0	0	0
Y39_V_7_data	7	68	5_paintRoller_kidsBed_I_gazed_L_LS_old_AC.JPG	kidsBed	old	AC	I	gazed	L	Y	l	0.16	0.83	0.54	1408	462	NA	1340	NA	3	3 4 5	0	NaN	young	0	0	1	1	1	0	0	0	0	0	0	0	0	0	0	0	0	0	0	0
Y39_V_7_data	7	72	11_secateurs_balcony_C_gazed_L_LS_young_MX.JPG	balcony	young	MX	C	gazed	L	Y	l	0.16	0.83	0.11	1479	415	845	1161	109	2	3 5	1	4	young	0	0	1	0	1	0	0	0	0	0	0	0	0	1	0	0	0	0	0	0
Y39_V_7_data	7	76	9_pingpongBat_smallSofaStairs_I_gazed_R_LS_young_RC.JPG	smallSofaStairs	young	RC	I	gazed	R	Y	l	0.16	0.83	0.38	1656	542	252	1279	217	2	3 4	1	2	young	0	0	1	1	0	0	0	0	0	0	0	1	0	0	0	0	0	0	0	0
Y39_V_7_data	7	79	31_helmet_roundGreenBench_C_gazed_R_LS_young_JJ.JPG	roundGreenBench	young	JJ	C	gazed	R	Y	l	0.16	0.83	0.21	1420	628	425	1196	123	2	4 5	1	3	young	0	0	0	1	1	0	0	0	0	0	0	0	1	0	0	0	0	0	0	0
Y39_V_7_data	7	83	21_computerMouse_pulpit_I_gazed_L_LS_old_VS.JPG	pulpit	old	VS	I	gazed	L	Y	l	0.16	0.83	0.34	1007	243	NA	1178	NA	3	2 3 4	0	NaN	young	0	1	1	1	0	0	0	0	0	0	0	0	0	0	0	0	0	0	0	0
Y39_V_7_data	7	86	19_frisbee_pinkBench_C_gazed_L_LS_old_CF.JPG	pinkBench	old	CF	C	gazed	L	Y	l	0.16	0.83	0.17	1031	253	NA	1189	NA	2	2 3	0	NaN	young	0	1	1	0	0	0	0	0	0	0	0	0	0	0	0	0	0	0	0	0
Y39_V_7_data	7	90	23_waterBottle_pilarsBench_C_gazed_L_LS_old_CF.JPG	pilarsBench	old	CF	C	gazed	L	Y	l	0.16	0.83	0.4	826	261	NA	993	NA	1	2	0	NaN	young	0	1	0	0	0	0	0	0	0	0	0	0	0	0	0	0	0	0	0	0
Y39_V_7_data	7	94	16_computerMouse_officeDesk_C_nongazed_L_LS_young_RP.JPG	officeDesk	young	RP	C	nongazed	L	Y	l	0.16	0.83	0.5	1324	270	NA	1330	NA	2	2 3	0	NaN	young	0	1	1	0	0	0	0	0	0	0	0	0	0	0	0	0	0	0	0	0
Y39_V_7_data	7	96	28_skippingRope_playground2_C_nongazed_R_LS_young_DS.JPG	playground2	young	DS	C	nongazed	R	Y	l	0.16	0.83	0.22	1044	664	274	784	178	1	4	1	2	young	0	0	0	1	0	0	0	0	0	0	0	1	0	0	0	0	0	0	0	0
Y40_V_8_data	8	4	32_bucket_greenWoodBench_I_gazed_R_LS_young_MC.JPG	greenWoodBench	young	MC	I	gazed	R	Y	l	0.28	0.67	0.21	1281	395	241	419	96	2	3 4	1	2	young	0	0	1	1	0	0	0	0	0	0	0	1	0	0	0	0	0	0	0	0
Y40_V_8_data	8	7	16_spongeScourer_officeDesk_I_gazed_L_LS_young_RC.JPG	officeDesk	young	RC	I	gazed	L	Y	l	0.28	0.67	0.19	1038	318	NA	994	NA	2	2 3	0	NaN	young	0	1	1	0	0	0	0	0	0	0	0	0	0	0	0	0	0	0	0	0
Y40_V_8_data	8	11	11_secateurs_balcony_C_nongazed_L_LS_young_RP.JPG	balcony	young	RP	C	nongazed	L	Y	l	0.28	0.67	0.31	2288	680	1260	215	485	1	3	2	5 7	young	0	0	1	0	0	0	0	0	0	0	0	0	0	0	1	0	1	0	0	0
Y40_V_8_data	8	14	15_magazineHolder_officeFloor_C_nongazed_L_LS_young_RP.JPG	officeFloor	young	RP	C	nongazed	L	Y	l	0.28	0.67	0.32	1012	345	NA	901	NA	2	2 3	0	NaN	young	0	1	1	0	0	0	0	0	0	0	0	0	0	0	0	0	0	0	0	0
Y40_V_8_data	8	22	8_ball_smallSofaTV_I_gazed_R_LS_old_AC.JPG	smallSofaTV	old	AC	I	gazed	R	Y	l	0.28	0.67	0.67	831	274	NA	386	NA	1	2	0	NaN	young	0	1	0	0	0	0	0	0	0	0	0	0	0	0	0	0	0	0	0	0
Y40_V_8_data	8	25	6_lamp_kidsBedroom_C_gazed_R_LS_old_AF.JPG	kidsBedroom	old	AF	C	gazed	R	Y	l	0.28	0.67	0.46	680	369	NA	554	NA	2	2 3	0	NaN	young	0	1	1	0	0	0	0	0	0	0	0	0	0	0	0	0	0	0	0	0
Y40_V_8_data	8	27	22_deckCards_table_C_gazed_L_LS_old_CF.JPG	table	old	CF	C	gazed	L	Y	l	0.28	0.67	0.46	968	229	NA	822	NA	3	2 3 5	0	NaN	young	0	1	1	0	1	0	0	0	0	0	0	0	0	0	0	0	0	0	0	0
Y40_V_8_data	8	32	30_cap_lake_C_gazed_R_LS_young_JJ.JPG	lake	young	JJ	C	gazed	R	Y	l	0.28	0.67	0.38	798	414	NA	163	NA	1	2	0	NaN	young	0	1	0	0	0	0	0	0	0	0	0	0	0	0	0	0	0	0	0	0
Y40_V_8_data	8	36	12_holePunch_bathroom_I_gazed_L_LS_young_RC.JPG	bathroom	young	RC	I	gazed	L	Y	l	0.28	0.67	0.72	1015	503	NA	942	NA	1	3	0	NaN	young	0	0	1	0	0	0	0	0	0	0	0	0	0	0	0	0	0	0	0	0
Y40_V_8_data	8	40	18_book_wallBench_C_gazed_L_LS_old_CF.JPG	wallBench	old	CF	C	gazed	L	Y	l	0.28	0.67	0.55	1227	528	NA	1073	NA	1	3	0	NaN	young	0	0	1	0	0	0	0	0	0	0	0	0	0	0	0	0	0	0	0	0
Y40_V_8_data	8	41	9_pingpongBat_smallSofaStairs_I_nongazed_R_LS_young_MC.JPG	smallSofaStairs	young	MC	I	nongazed	R	Y	l	0.28	0.67	0.72	1284	609	262	944	285	1	3	1	2	young	0	0	1	0	0	0	0	0	0	0	0	1	0	0	0	0	0	0	0	0
Y40_V_8_data	8	46	21_computerMouse_pulpit_I_nongazed_L_LS_old_T.JPG	pulpit	old	T	I	nongazed	L	Y	l	0.28	0.67	0.54	2496	433	757	1867	137	4	4 7 8 9	1	6	young	0	0	0	1	0	0	1	1	1	0	0	0	0	0	0	1	0	0	0	0
Y40_V_8_data	8	48	27_rollerblades_playground1_C_nongazed_L_LS_young_DS.JPG	playground1	young	DS	C	nongazed	L	Y	l	0.28	0.67	0.26	1146	399	NA	945	NA	2	3 5	0	NaN	young	0	0	1	0	1	0	0	0	0	0	0	0	0	0	0	0	0	0	0	0
Y40_V_8_data	8	55	28_teapot_playground2_I_gazed_R_LS_young_MC.JPG	playground2	young	MC	I	gazed	R	Y	l	0.28	0.67	0.88	1131	454	NA	744	NA	2	3 5	0	NaN	young	0	0	1	0	1	0	0	0	0	0	0	0	0	0	0	0	0	0	0	0
Y40_V_8_data	8	59	25_tapDispender_grass_I_nongazed_R_LS_young_JM.JPG	grass	young	JM	I	nongazed	R	Y	l	0.28	0.67	0.27	794	492	310	622	114	1	4	1	3	young	0	0	0	1	0	0	0	0	0	0	0	0	1	0	0	0	0	0	0	0
Y40_V_8_data	8	62	14_tapDispenser_officeTable_C_gazed_R_LS_young_MX.JPG	officeTable	young	MX	C	gazed	R	Y	l	0.28	0.67	0.8	1119	697	NA	668	NA	2	3 4	0	NaN	young	0	0	1	1	0	0	0	0	0	0	0	0	0	0	0	0	0	0	0	0
Y40_V_8_data	8	66	23_waterBottle_pilarsBench_C_nongazed_L_LS_old_MF.JPG	pilarsBench	old	MF	C	nongazed	L	Y	l	0.28	0.67	0.37	787	633	NA	415	NA	1	4	0	NaN	young	0	0	0	1	0	0	0	0	0	0	0	0	0	0	0	0	0	0	0	0
Y40_V_8_data	8	69	29_dustpanBrush_stoneBench_I_nongazed_L_LS_young_JM.JPG	stoneBench	young	JM	I	nongazed	L	Y	l	0.28	0.67	0.39	985	447	NA	811	NA	1	3	0	NaN	young	0	0	1	0	0	0	0	0	0	0	0	0	0	0	0	0	0	0	0	0
Y40_V_8_data	8	73	19_frisbee_pinkBench_C_nongazed_L_LS_old_MF.JPG	pinkBench	old	MF	C	nongazed	L	Y	l	0.28	0.67	0.31	1813	836	403	1293	364	3	4 5 6	1	3	young	0	0	0	1	1	1	0	0	0	0	0	0	1	0	0	0	0	0	0	0
Y40_V_8_data	8	77	24_stapler_pingpongTable_I_gazed_R_LS_old_VS.JPG	pingpongTable	old	VS	I	gazed	R	Y	l	0.28	0.67	0.41	1363	600	227	1122	142	1	4	1	2	young	0	0	0	1	0	0	0	0	0	0	0	1	0	0	0	0	0	0	0	0
Y40_V_8_data	8	82	7_throw_bigSofa_C_nongazed_R_LS_old_CC.JPG	bigSofa	old	CC	C	nongazed	R	Y	l	0.28	0.67	0.96	2054	1373	907	1091	373	1	6	2	4 5	young	0	0	0	0	0	1	0	0	0	0	0	0	0	1	1	0	0	0	0	0
Y40_V_8_data	8	84	20_bathSponge_picnicTable_I_gazed_L_LS_old_VS.JPG	picnicTable	old	VS	I	gazed	L	Y	l	0.28	0.67	0.44	931	231	NA	955	NA	2	2 3	0	NaN	young	0	1	1	0	0	0	0	0	0	0	0	0	0	0	0	0	0	0	0	0
Y40_V_8_data	8	87	4_softToy_kitchenStove_I_gazed_R_LS_old_AC.JPG	kitchenStove	old	AC	I	gazed	R	Y	l	0.28	0.67	0.85	543	183	NA	702	NA	2	2 3	0	NaN	young	0	1	1	0	0	0	0	0	0	0	0	0	0	0	0	0	0	0	0	0
Y40_V_8_data	8	91	10_napkins_dinningTable_C_gazed_R_LS_young_MX.JPG	dinningTable	young	MX	C	gazed	R	Y	l	0.28	0.67	0.59	746	402	NA	616	NA	1	3	0	NaN	young	0	0	1	0	0	0	0	0	0	0	0	0	0	0	0	0	0	0	0	0
Y40_V_8_data	8	95	13_cleaningSpray_bedroom_I_nongazed_R_LS_young_MC.JPG	bedroom	young	MC	I	nongazed	R	Y	l	0.28	0.67	0.44	1002	359	NA	994	NA	1	2	0	NaN	young	0	1	0	0	0	0	0	0	0	0	0	0	0	0	0	0	0	0	0	0
Y41_V_1_data	1	2	2_dustpanBrush_kitchenFloor_C_nongazed_L_LS_young_RP.JPG	kitchenFloor	young	RP	C	nongazed	L	Y	l	0.43	0.72	0.14	1010	531	NA	369	NA	2	4 5	0	NaN	young	0	0	0	1	1	0	0	0	0	0	0	0	0	0	0	0	0	0	0	0
Y41_V_1_data	1	5	30_cap_lake_C_nongazed_R_LS_old_MF.JPG	lake	old	MF	C	nongazed	R	Y	l	0.43	0.72	0.18	1546	950	372	753	216	2	6 7	1	3	young	0	0	0	0	0	1	1	0	0	0	0	0	1	0	0	0	0	0	0	0
Y41_V_1_data	1	9	15_gardenShears_officeFloor_I_gazed_L_LS_old_AC.JPG	officeFloor	old	AC	I	gazed	L	Y	l	0.43	0.72	0.17	1326	524	798	649	194	2	4 6	1	5	young	0	0	0	1	0	1	0	0	0	0	0	0	0	0	1	0	0	0	0	0
Y41_V_1_data	1	13	28_skippingRope_playground2_C_nongazed_R_LS_old_T.JPG	playground2	old	T	C	nongazed	R	Y	l	0.43	0.72	0.44	1258	706	225	715	222	2	4 5	1	2	young	0	0	0	1	1	0	0	0	0	0	0	1	0	0	0	0	0	0	0	0
Y41_V_1_data	1	16	17_coat_woodBench_C_gazed_R_LS_young_JJ.JPG	woodBench	young	JJ	C	gazed	R	Y	l	0.43	0.72	0.31	677	367	NA	228	NA	1	3	0	NaN	young	0	0	1	0	0	0	0	0	0	0	0	0	0	0	0	0	0	0	0	0
Y41_V_1_data	1	18	11_whisker_balcony_I_gazed_L_LS_old_AC.JPG	balcony	old	AC	I	gazed	L	Y	l	0.43	0.72	0.17	806	381	NA	195	NA	2	3 4	0	NaN	young	0	0	1	1	0	0	0	0	0	0	0	0	0	0	0	0	0	0	0	0
Y41_V_1_data	1	20	31_colander_roundGreenBench_I_gazed_R_LS_old_VS.JPG	roundGreenBench	old	VS	I	gazed	R	Y	l	0.43	0.72	0.34	2745	468	NA	502	NA	1	3	0	NaN	young	0	0	1	0	0	0	0	0	0	0	0	0	0	0	0	0	0	0	0	0
Y41_V_1_data	1	23	29_sneackers_stoneBench_C_gazed_L_LS_old_CF.JPG	stoneBench	old	CF	C	gazed	L	Y	l	0.43	0.72	0.41	1177	711	NA	366	NA	2	5 6	0	NaN	young	0	0	0	0	1	1	0	0	0	0	0	0	0	0	0	0	0	0	0	0
Y41_V_1_data	1	27	20_bathSponge_picnicTable_I_nongazed_L_LS_young_JM.JPG	picnicTable	young	JM	I	nongazed	L	Y	l	0.43	0.72	0.35	1490	462	NA	706	NA	2	3 4	0	NaN	young	0	0	1	1	0	0	0	0	0	0	0	0	0	0	0	0	0	0	0	0
Y41_V_1_data	1	31	27_hairdryer_playground1_I_gazed_L_LS_old_VS.JPG	playground1	old	VS	I	gazed	L	Y	l	0.43	0.72	0.45	1269	693	435	404	189	2	4 5	1	3	young	0	0	0	1	1	0	0	0	0	0	0	0	1	0	0	0	0	0	0	0
Y41_V_1_data	1	34	26_ball_birdsCage_C_nongazed_L_LS_old_MF.JPG	birdsCage	old	MF	C	nongazed	L	Y	l	0.43	0.72	0.46	759	355	673	108	316	1	3	1	5	young	0	0	1	0	0	0	0	0	0	0	0	0	0	0	1	0	0	0	0	0
Y41_V_1_data	1	36	19_clothesHanger_pinkBench_I_gazed_L_LS_young_MC.JPG	pinkBench	young	MC	I	gazed	L	Y	l	0.43	0.72	0.55	676	361	NA	591	NA	2	3 4	0	NaN	young	0	0	1	1	0	0	0	0	0	0	0	0	0	0	0	0	0	0	0	0
Y41_V_1_data	1	41	23_ladle_pilarsBench_I_gazed_L_LS_young_MC.JPG	pilarsBench	young	MC	I	gazed	L	Y	l	0.43	0.72	0.31	1156	322	NA	889	NA	3	3 4 6	0	NaN	young	0	0	1	1	0	1	0	0	0	0	0	0	0	0	0	0	0	0	0	0
Y41_V_1_data	1	45	14_tapDispenser_officeTable_C_nongazed_R_LS_old_CC.JPG	officeTable	old	CC	C	nongazed	R	Y	l	0.43	0.72	0.21	1174	593	250	735	262	1	4	2	2 3	young	0	0	0	1	0	0	0	0	0	0	0	1	1	0	0	0	0	0	0	0
Y41_V_1_data	1	49	13_pillow_bedroom_C_gazed_R_LS_old_AF.JPG	bedroom	old	AF	C	gazed	R	Y	l	0.43	0.72	0.58	487	356	201	408	85	1	3	1	2	young	0	0	1	0	0	0	0	0	0	0	0	1	0	0	0	0	0	0	0	0
Y41_V_1_data	1	52	5_softToy_kidsBed_C_gazed_L_LS_young_MX.JPG	kidsBed	young	MX	C	gazed	L	Y	l	0.43	0.72	0.62	493	307	NA	438	NA	2	3 4	0	NaN	young	0	0	1	1	0	0	0	0	0	0	0	0	0	0	0	0	0	0	0	0
Y41_V_1_data	1	54	8_ball_smallSofaTV_I_nongazed_R_LS_young_MC.JPG	smallSofaTV	young	MC	I	nongazed	R	Y	l	0.43	0.72	0.52	634	315	NA	475	NA	2	3 4	0	NaN	young	0	0	1	1	0	0	0	0	0	0	0	0	0	0	0	0	0	0	0	0
Y41_V_1_data	1	56	4_softToy_kitchenStove_I_nongazed_R_LS_young_MC.JPG	kitchenStove	young	MC	I	nongazed	R	Y	l	0.43	0.72	0.45	516	215	NA	195	NA	1	2	0	NaN	young	0	1	0	0	0	0	0	0	0	0	0	0	0	0	0	0	0	0	0	0
Y41_V_1_data	1	59	10_napkins_dinningTable_C_nongazed_R_LS_old_CC.JPG	dinningTable	old	CC	C	nongazed	R	Y	l	0.43	0.72	0.35	431	260	NA	420	NA	1	3	0	NaN	young	0	0	1	0	0	0	0	0	0	0	0	0	0	0	0	0	0	0	0	0
Y41_V_1_data	1	63	32_bucket_greenWoodBench_I_nongazed_R_LS_old_T.JPG	greenWoodBench	old	T	I	nongazed	R	Y	l	0.43	0.72	0.46	1264	604	230	777	302	3	4 5 6	2	2 3	young	0	0	0	1	1	1	0	0	0	0	0	1	1	0	0	0	0	0	0	0
Y41_V_1_data	1	67	3_rake_kitchenCounter_I_gazed_L_LS_young_RC.JPG	kitchenCounter	young	RC	I	gazed	L	Y	l	0.43	0.72	0.69	1540	637	NA	470	NA	1	4	0	NaN	young	0	0	0	1	0	0	0	0	0	0	0	0	0	0	0	0	0	0	0	0
Y41_V_1_data	1	70	24_stapler_pingpongTable_I_nongazed_R_LS_young_JM.JPG	pingpongTable	young	JM	I	nongazed	R	Y	l	0.43	0.72	0.32	1784	1129	423	528	237	3	6 7 8	1	3	young	0	0	0	0	0	1	1	1	0	0	0	0	1	0	0	0	0	0	0	0
Y41_V_1_data	1	72	18_book_wallBench_C_nongazed_L_LS_young_DS.JPG	wallBench	young	DS	C	nongazed	L	Y	l	0.43	0.72	0.31	2124	1080	263	1038	270	3	5 7 8	1	2	young	0	0	0	0	1	0	1	1	0	0	0	1	0	0	0	0	0	0	0	0
Y41_V_1_data	1	74	7_pot_bigSofa_I_gazed_R_LS_young_RC.JPG	bigSofa	young	RC	I	gazed	R	Y	l	0.43	0.72	0.26	964	257	696	367	472	1	2	1	3	young	0	1	0	0	0	0	0	0	0	0	0	0	1	0	0	0	0	0	0	0
Y41_V_1_data	1	77	16_spongeScourer_officeDesk_I_nongazed_L_LS_old_MM.JPG	officeDesk	old	MM	I	nongazed	L	Y	l	0.43	0.72	0.67	819	235	NA	437	NA	2	2 3	0	NaN	young	0	1	1	0	0	0	0	0	0	0	0	0	0	0	0	0	0	0	0	0
Y41_V_1_data	1	81	1_handBlender_kitchenTable_C_gazed_L_LS_young_MX.JPG	kitchenTable	young	MX	C	gazed	L	Y	l	0.43	0.72	0.53	1494	849	226	1013	563	3	4 5 6	2	2 3	young	0	0	0	1	1	1	0	0	0	0	0	1	1	0	0	0	0	0	0	0
Y41_V_1_data	1	85	22_deckCards_table_C_nongazed_L_LS_young_DS.JPG	table	young	DS	C	nongazed	L	Y	l	0.43	0.72	0.35	1173	634	NA	535	NA	1	4	0	NaN	young	0	0	0	1	0	0	0	0	0	0	0	0	0	0	0	0	0	0	0	0
Y41_V_1_data	1	90	9_TVcontrol_smallSofaStairs_C_gazed_R_LS_old_AF.JPG	smallSofaStairs	old	AF	C	gazed	R	Y	l	0.43	0.72	0.56	787	360	NA	297	NA	1	3	0	NaN	young	0	0	1	0	0	0	0	0	0	0	0	0	0	0	0	0	0	0	0	0
Y41_V_1_data	1	92	6_lamp_kidsBedroom_C_nongazed_R_LS_young_RP.JPG	kidsBedroom	young	RP	C	nongazed	R	Y	l	0.43	0.72	0.51	2149	1599	1015	319	179	2	9 10	1	6	young	0	0	0	0	0	0	0	0	1	1	0	0	0	0	0	1	0	0	0	0
Y41_V_1_data	1	95	25_scarf_grass_C_gazed_R_LS_old_CF.JPG	grass	old	CF	C	gazed	R	Y	l	0.43	0.72	0.22	1376	535	NA	360	NA	2	4 5	0	NaN	young	0	0	0	1	1	0	0	0	0	0	0	0	0	0	0	0	0	0	0	0
Y43_V_3_data	3	2	31_helmet_roundGreenBench_C_gazed_R_LS_old_CF.JPG	roundGreenBench	old	CF	C	gazed	R	Y	l	0.39	0.56	0.1	948	541	NA	739	NA	2	4 5	0	NaN	young	0	0	0	1	1	0	0	0	0	0	0	0	0	0	0	0	0	0	0	0
Y43_V_3_data	3	4	3_kettle_kitchenCounter_C_gazed_L_LS_young_MX.JPG	kitchenCounter	young	MX	C	gazed	L	Y	l	0.39	0.56	0.19	756	244	NA	755	NA	3	2 3 4	0	NaN	young	0	1	1	1	0	0	0	0	0	0	0	0	0	0	0	0	0	0	0	0
Y43_V_3_data	3	11	12_bathSponge_bathroom_C_nongazed_L_LS_old_CC.JPG	bathroom	old	CC	C	nongazed	L	Y	l	0.39	0.56	0.28	1129	280	NA	792	NA	3	2 3 5	0	NaN	young	0	1	1	0	1	0	0	0	0	0	0	0	0	0	0	0	0	0	0	0
Y43_V_3_data	3	15	5_paintRoller_kidsBed_I_gazed_L_LS_young_RC.JPG	kidsBed	young	RC	I	gazed	L	Y	l	0.39	0.56	0.46	722	353	NA	632	NA	2	3 4	0	NaN	young	0	0	1	1	0	0	0	0	0	0	0	0	0	0	0	0	0	0	0	0
Y43_V_3_data	3	18	22_TVcontrol_table_I_nongazed_L_LS_young_JM.JPG	table	young	JM	I	nongazed	L	Y	l	0.39	0.56	0.28	744	380	NA	631	NA	1	3	0	NaN	young	0	0	1	0	0	0	0	0	0	0	0	0	0	0	0	0	0	0	0	0
Y43_V_3_data	3	20	29_dustpanBrush_stoneBench_I_gazed_L_LS_old_VS.JPG	stoneBench	old	VS	I	gazed	L	Y	l	0.39	0.56	0.45	1471	817	1466	578	255	1	5	1	6	young	0	0	0	0	1	0	0	0	0	0	0	0	0	0	0	1	0	0	0	0
Y43_V_3_data	3	25	9_pingpongBat_smallSofaStairs_I_gazed_R_LS_old_AC.JPG	smallSofaStairs	old	AC	I	gazed	R	Y	l	0.39	0.56	0.16	731	508	267	454	169	1	3	1	2	young	0	0	1	0	0	0	0	0	0	0	0	1	0	0	0	0	0	0	0	0
Y43_V_3_data	3	29	2_toiletBrush_kitchenFloor_I_nongazed_L_LS_young_MC.JPG	kitchenFloor	young	MC	I	nongazed	L	Y	l	0.39	0.56	0.24	1792	512	NA	1473	NA	3	4 5 6	0	NaN	young	0	0	0	1	1	1	0	0	0	0	0	0	0	0	0	0	0	0	0	0
Y43_V_3_data	3	33	13_cleaningSpray_bedroom_I_gazed_R_LS_old_AC.JPG	bedroom	old	AC	I	gazed	R	Y	l	0.39	0.56	0.15	1173	658	NA	396	NA	1	4	0	NaN	young	0	0	0	1	0	0	0	0	0	0	0	0	0	0	0	0	0	0	0	0
Y43_V_3_data	3	36	27_rollerblades_playground1_C_gazed_L_LS_old_CF.JPG	playground1	old	CF	C	gazed	L	Y	l	0.39	0.56	0.17	873	268	NA	387	NA	2	3 4	0	NaN	young	0	0	1	1	0	0	0	0	0	0	0	0	0	0	0	0	0	0	0	0
Y43_V_3_data	3	38	26_kettle_birdsCage_I_nongazed_L_LS_old_T.JPG	birdsCage	old	T	I	nongazed	L	Y	l	0.39	0.56	0.27	811	207	NA	829	NA	3	2 3 4	0	NaN	young	0	1	1	1	0	0	0	0	0	0	0	0	0	0	0	0	0	0	0	0
Y43_V_3_data	3	40	23_waterBottle_pilarsBench_C_gazed_L_LS_young_JJ.JPG	pilarsBench	young	JJ	C	gazed	L	Y	l	0.39	0.56	0.42	678	263	NA	264	NA	2	2 3	0	NaN	young	0	1	1	0	0	0	0	0	0	0	0	0	0	0	0	0	0	0	0	0
Y43_V_3_data	3	43	15_magazineHolder_officeFloor_C_gazed_L_LS_old_AF.JPG	officeFloor	old	AF	C	gazed	L	Y	l	0.39	0.56	0.29	1518	601	NA	1080	NA	3	4 5 6	0	NaN	young	0	0	0	1	1	1	0	0	0	0	0	0	0	0	0	0	0	0	0	0
Y43_V_3_data	3	47	4_pot_kitchenStove_C_nongazed_R_LS_young_RP.JPG	kitchenStove	young	RP	C	nongazed	R	Y	l	0.36	0.61	0.41	774	379	NA	728	NA	1	3	0	NaN	young	0	0	1	0	0	0	0	0	0	0	0	0	0	0	0	0	0	0	0	0
Y43_V_3_data	3	51	7_throw_bigSofa_C_gazed_R_LS_young_MX.JPG	bigSofa	young	MX	C	gazed	R	Y	l	0.36	0.61	0.61	1829	1184	487	952	485	1	6	2	3 4	young	0	0	0	0	0	1	0	0	0	0	0	0	1	1	0	0	0	0	0	0
Y43_V_3_data	3	54	25_tapDispender_grass_I_gazed_R_LS_old_VS.JPG	grass	old	VS	I	gazed	R	Y	l	0.36	0.61	0.52	1551	619	304	686	232	3	4 5 8	2	2 3	young	0	0	0	1	1	0	0	1	0	0	0	1	1	0	0	0	0	0	0	0
Y43_V_3_data	3	56	6_funnel_kidsBedroom_I_nongazed_R_LS_young_MC.JPG	kidsBedroom	young	MC	I	nongazed	R	Y	l	0.36	0.61	0.27	3011	1556	468	757	353	2	7 9	1	3	young	0	0	0	0	0	0	1	0	1	0	0	0	1	0	0	0	0	0	0	0
Y43_V_3_data	3	58	24_pingpongBat_pingpongTable_C_nongazed_R_LS_young_DS.JPG	pingpongTable	young	DS	C	nongazed	R	Y	l	0.36	0.61	0.35	1219	749	374	629	302	2	5 6	2	3 4	young	0	0	0	0	1	1	0	0	0	0	0	0	1	1	0	0	0	0	0	0
Y43_V_3_data	3	61	20_plate_picnicTable_C_nongazed_L_LS_young_DS.JPG	picnicTable	young	DS	C	nongazed	L	Y	l	0.36	0.61	0.62	1082	239	NA	564	NA	2	2 3	0	NaN	young	0	1	1	0	0	0	0	0	0	0	0	0	0	0	0	0	0	0	0	0
Y43_V_3_data	3	65	8_teapot_smallSofaTV_C_nongazed_R_LS_young_RP.JPG	smallSofaTV	young	RP	C	nongazed	R	Y	l	0.36	0.61	0.63	2053	457	989	1129	343	4	3 4 6 8	2	5 7	young	0	0	1	1	0	1	0	1	0	0	0	0	0	0	1	0	1	0	0	0
Y43_V_3_data	3	69	21_computerMouse_pulpit_I_gazed_L_LS_young_MC.JPG	pulpit	young	MC	I	gazed	L	Y	l	0.36	0.61	1.05	925	270	NA	484	NA	2	2 3	0	NaN	young	0	1	1	0	0	0	0	0	0	0	0	0	0	0	0	0	0	0	0	0
Y43_V_3_data	3	72	11_secateurs_balcony_C_gazed_L_LS_old_AF.JPG	balcony	old	AF	C	gazed	L	Y	l	0.36	0.61	0.53	6014	634	1211	1606	1771	6	5 6 15 16 17 18	3	7 8 10	young	0	0	0	0	1	1	0	0	0	0	0	0	0	0	0	0	1	1	0	1
Y43_V_3_data	3	74	30_fryingPan_lake_I_nongazed_R_LS_old_T.JPG	lake	old	T	I	nongazed	R	Y	l	0.36	0.61	0.51	2373	1830	470	583	737	2	8 9	4	3 4 6 7	young	0	0	0	0	0	0	0	1	1	0	0	0	1	1	0	1	1	0	0	0
Y43_V_3_data	3	76	28_skippingRope_playground2_C_nongazed_R_LS_old_MF.JPG	playground2	old	MF	C	nongazed	R	Y	l	0.36	0.61	0.63	1316	839	348	631	219	2	5 6	1	3	young	0	0	0	0	1	1	0	0	0	0	0	0	1	0	0	0	0	0	0	0
Y43_V_3_data	3	79	17_sleepers_woodBench_I_gazed_R_LS_young_MC.JPG	woodBench	young	MC	I	gazed	R	Y	l	0.36	0.61	1.04	739	391	NA	248	NA	2	3 4	0	NaN	young	0	0	1	1	0	0	0	0	0	0	0	0	0	0	0	0	0	0	0	0
Y43_V_3_data	3	83	1_hairDryer_kitchenTable_I_gazed_L_LS_young_RC.JPG	kitchenTable	young	RC	I	gazed	L	Y	l	0.36	0.61	0.5	736	342	-204	214	203	1	4	1	1	young	0	0	0	1	0	0	0	0	0	0	1	0	0	0	0	0	0	0	0	0
Y43_V_3_data	3	87	19_frisbee_pinkBench_C_gazed_L_LS_young_JJ.JPG	pinkBench	young	JJ	C	gazed	L	Y	l	0.36	0.61	0.94	893	370	NA	431	NA	2	3 4	0	NaN	young	0	0	1	1	0	0	0	0	0	0	0	0	0	0	0	0	0	0	0	0
Y43_V_3_data	3	90	10_frisbee_dinningTable_I_nongazed_R_LS_old_MM.JPG	dinningTable	old	MM	I	nongazed	R	Y	l	0.36	0.61	0.7	980	429	NA	282	NA	2	3 4	0	NaN	young	0	0	1	1	0	0	0	0	0	0	0	0	0	0	0	0	0	0	0	0
Y43_V_3_data	3	92	16_computerMouse_officeDesk_C_nongazed_L_LS_old_CC.JPG	officeDesk	old	CC	C	nongazed	L	Y	l	0.36	0.61	0.6	896	375	NA	363	NA	2	3 5	0	NaN	young	0	0	1	0	1	0	0	0	0	0	0	0	0	0	0	0	0	0	0	0
Y43_V_3_data	3	94	32_shoppingTrolley_greenWoodBench_C_nongazed_R_LS_old_MF.JPG	greenWoodBench	old	MF	C	nongazed	R	Y	l	0.36	0.61	1.12	1745	1327	663	607	586	2	6 7	2	4 5	young	0	0	0	0	0	1	1	0	0	0	0	0	0	1	1	0	0	0	0	0
Y45_V_5_data	5	36	26_ball_birdsCage_C_nongazed_L_LS_young_DS.JPG	birdsCage	young	DS	C	nongazed	L	Y	l	0.48	0.92	0.63	832	332	NA	226	NA	1	3	0	NaN	young	0	0	1	0	0	0	0	0	0	0	0	0	0	0	0	0	0	0	0	0
Y45_V_5_data	5	40	1_handBlender_kitchenTable_C_gazed_L_LS_old_AF.JPG	kitchenTable	old	AF	C	gazed	L	Y	l	0.48	0.92	0.31	973	288	-43	871	402	3	2 4 5	2	1 3	young	0	1	0	1	1	0	0	0	0	0	1	0	1	0	0	0	0	0	0	0
Y45_V_5_data	5	43	4_softToy_kitchenStove_I_nongazed_R_LS_old_MM.JPG	kitchenStove	old	MM	I	nongazed	R	Y	l	0.48	0.92	0.35	576	250	NA	737	NA	2	3 4	0	NaN	young	0	0	1	1	0	0	0	0	0	0	0	0	0	0	0	0	0	0	0	0
Y45_V_5_data	5	45	3_rake_kitchenCounter_I_gazed_L_LS_old_AC.JPG	kitchenCounter	old	AC	I	gazed	L	Y	l	0.48	0.92	0.68	1741	253	NA	942	NA	4	2 3 7 8	0	NaN	young	0	1	1	0	0	0	1	1	0	0	0	0	0	0	0	0	0	0	0	0
Y45_V_5_data	5	47	2_dustpanBrush_kitchenFloor_C_nongazed_L_LS_old_CC.JPG	kitchenFloor	old	CC	C	nongazed	L	Y	l	0.48	0.92	0.39	1278	515	NA	973	NA	2	3 4	0	NaN	young	0	0	1	1	0	0	0	0	0	0	0	0	0	0	0	0	0	0	0	0
Y45_V_5_data	5	50	6_lamp_kidsBedroom_C_nongazed_R_LS_old_CC.JPG	kidsBedroom	old	CC	C	nongazed	R	Y	l	0.48	0.92	0.25	792	513	NA	500	NA	1	3	0	NaN	young	0	0	1	0	0	0	0	0	0	0	0	0	0	0	0	0	0	0	0	0
Y45_V_5_data	5	54	25_scarf_grass_C_gazed_R_LS_young_JJ.JPG	grass	young	JJ	C	gazed	R	Y	l	0.48	0.92	0.43	890	507	NA	605	NA	2	3 4	0	NaN	young	0	0	1	1	0	0	0	0	0	0	0	0	0	0	0	0	0	0	0	0
Y45_V_5_data	5	58	9_TVcontrol_smallSofaStairs_C_gazed_R_LS_young_MX.JPG	smallSofaStairs	young	MX	C	gazed	R	Y	l	0.48	0.92	0.69	527	486	242	378	54	1	5	1	3	young	0	0	0	0	1	0	0	0	0	0	0	0	1	0	0	0	0	0	0	0
Y45_V_5_data	5	61	15_gardenShears_officeFloor_I_gazed_L_LS_young_RC.JPG	officeFloor	young	RC	I	gazed	L	Y	l	0.48	0.92	0.72	1120	398	NA	591	NA	3	3 4 5	0	NaN	young	0	0	1	1	1	0	0	0	0	0	0	0	0	0	0	0	0	0	0	0
Y45_V_5_data	5	63	28_teapot_playground2_I_nongazed_R_LS_young_JM.JPG	playground2	young	JM	I	nongazed	R	Y	l	0.48	0.92	0.51	749	391	NA	603	NA	1	3	0	NaN	young	0	0	1	0	0	0	0	0	0	0	0	0	0	0	0	0	0	0	0	0
Y45_V_5_data	5	65	29_sneackers_stoneBench_C_gazed_L_LS_young_JJ.JPG	stoneBench	young	JJ	C	gazed	L	Y	l	0.48	0.92	0.43	750	385	NA	596	NA	1	3	0	NaN	young	0	0	1	0	0	0	0	0	0	0	0	0	0	0	0	0	0	0	0	0
Y45_V_5_data	5	68	24_stapler_pingpongTable_I_nongazed_R_LS_old_T.JPG	pingpongTable	old	T	I	nongazed	R	Y	l	0.48	0.92	0.4	1419	938	474	679	217	2	6 7	1	4	young	0	0	0	0	0	1	1	0	0	0	0	0	0	1	0	0	0	0	0	0
Y45_V_5_data	5	72	31_colander_roundGreenBench_I_gazed_R_LS_young_MC.JPG	roundGreenBench	young	MC	I	gazed	R	Y	l	0.48	0.92	0.86	1209	454	NA	948	NA	2	3 4	0	NaN	young	0	0	1	1	0	0	0	0	0	0	0	0	0	0	0	0	0	0	0	0
Y45_V_5_data	5	76	14_tapDispenser_officeTable_C_nongazed_R_LS_young_RP.JPG	officeTable	young	RP	C	nongazed	R	Y	l	0.48	0.92	0.74	759	540	356	389	127	1	4	1	3	young	0	0	0	1	0	0	0	0	0	0	0	0	1	0	0	0	0	0	0	0
Y45_V_5_data	5	79	30_cap_lake_C_nongazed_R_LS_young_DS.JPG	lake	young	DS	C	nongazed	R	Y	l	0.48	0.92	0.49	642	377	NA	573	NA	1	3	0	NaN	young	0	0	1	0	0	0	0	0	0	0	0	0	0	0	0	0	0	0	0	0
Y45_V_5_data	5	81	27_hairdryer_playground1_I_gazed_L_LS_young_MC.JPG	playground1	young	MC	I	gazed	L	Y	l	0.48	0.92	0.56	571	259	NA	524	NA	1	3	0	NaN	young	0	0	1	0	0	0	0	0	0	0	0	0	0	0	0	0	0	0	0	0
Y45_V_5_data	5	83	11_whisker_balcony_I_gazed_L_LS_young_RC.JPG	balcony	young	RC	I	gazed	L	Y	l	0.48	0.92	0.66	661	373	NA	518	NA	1	3	0	NaN	young	0	0	1	0	0	0	0	0	0	0	0	0	0	0	0	0	0	0	0	0
Y45_V_5_data	5	86	18_book_wallBench_C_nongazed_L_LS_old_MF.JPG	wallBench	old	MF	C	nongazed	L	Y	l	0.48	0.92	0.65	1302	773	236	790	180	2	5 6	1	3	young	0	0	0	0	1	1	0	0	0	0	0	0	1	0	0	0	0	0	0	0
Y45_V_5_data	5	90	19_clothesHanger_pinkBench_I_gazed_L_LS_old_VS.JPG	pinkBench	old	VS	I	gazed	L	Y	l	0.48	0.92	0.61	959	529	NA	624	NA	2	3 4	0	NaN	young	0	0	1	1	0	0	0	0	0	0	0	0	0	0	0	0	0	0	0	0
Y45_V_5_data	5	94	21_glassesCase_pulpit_C_gazed_L_LS_old_CF.JPG	pulpit	old	CF	C	gazed	L	Y	l	0.48	0.92	0.55	1372	939	431	610	449	2	4 5	1	3	young	0	0	0	1	1	0	0	0	0	0	0	0	1	0	0	0	0	0	0	0
Y45_V_5_data	5	96	20_bathSponge_picnicTable_I_nongazed_L_LS_old_T.JPG	picnicTable	old	T	I	nongazed	L	Y	l	0.48	0.92	0.46	747	240	NA	795	NA	2	2 3	0	NaN	young	0	1	1	0	0	0	0	0	0	0	0	0	0	0	0	0	0	0	0	0
Y46_V_6_data	6	4	7_pot_bigSofa_I_nongazed_R_LS_old_MM.JPG	bigSofa	old	MM	I	nongazed	R	Y	l	0.22	0.44	0.24	1061	516	NA	692	NA	2	3 4	0	NaN	young	0	0	1	1	0	0	0	0	0	0	0	0	0	0	0	0	0	0	0	0
Y46_V_6_data	6	7	25_scarf_grass_C_nongazed_R_LS_young_DS.JPG	grass	young	DS	C	nongazed	R	Y	l	0.22	0.44	0.48	1629	922	651	849	182	2	5 6	2	3 4	young	0	0	0	0	1	1	0	0	0	0	0	0	1	1	0	0	0	0	0	0
Y46_V_6_data	6	9	17_coat_woodBench_C_nongazed_R_LS_old_MF.JPG	woodBench	old	MF	C	nongazed	R	Y	l	0.22	0.44	0.33	870	346	NA	417	NA	2	2 3	0	NaN	young	0	1	1	0	0	0	0	0	0	0	0	0	0	0	0	0	0	0	0	0
Y46_V_6_data	6	11	28_skippingRope_playground2_C_gazed_R_LS_young_JJ.JPG	playground2	young	JJ	C	gazed	R	Y	l	0.22	0.44	0.09	1444	755	272	831	395	3	5 6 7	2	3 4	young	0	0	0	0	1	1	1	0	0	0	0	0	1	1	0	0	0	0	0	0
Y46_V_6_data	6	14	1_handBlender_kitchenTable_C_nongazed_L_LS_old_CC.JPG	kitchenTable	old	CC	C	nongazed	L	Y	l	0.22	0.44	0.08	867	362	NA	346	NA	2	3 4	0	NaN	young	0	0	1	1	0	0	0	0	0	0	0	0	0	0	0	0	0	0	0	0
Y46_V_6_data	6	18	24_pingpongBat_pingpongTable_C_gazed_R_LS_old_CF.JPG	pingpongTable	old	CF	C	gazed	R	Y	l	0.22	0.44	0.31	828	450	250	518	141	2	3 4	1	2	young	0	0	1	1	0	0	0	0	0	0	0	1	0	0	0	0	0	0	0	0
Y46_V_6_data	6	22	18_lamp_wallBench_I_gazed_L_LS_old_VS.JPG	wallBench	old	VS	I	gazed	L	Y	l	0.22	0.44	0.36	922	252	422	677	186	3	2 5 6	2	3 4	young	0	1	0	0	1	1	0	0	0	0	0	0	1	1	0	0	0	0	0	0
Y46_V_6_data	6	25	20_plate_picnicTable_C_gazed_L_LS_old_CF.JPG	picnicTable	old	CF	C	gazed	L	Y	l	0.22	0.44	0.31	625	228	NA	283	NA	2	2 3	0	NaN	young	0	1	1	0	0	0	0	0	0	0	0	0	0	0	0	0	0	0	0	0
Y46_V_6_data	6	27	12_bathSponge_bathroom_C_gazed_L_LS_young_MX.JPG	bathroom	young	MX	C	gazed	L	Y	l	0.22	0.44	0.31	824	561	NA	245	NA	1	5	0	NaN	young	0	0	0	0	1	0	0	0	0	0	0	0	0	0	0	0	0	0	0	0
Y46_V_6_data	6	29	29_sneackers_stoneBench_C_nongazed_L_LS_young_DS.JPG	stoneBench	young	DS	C	nongazed	L	Y	l	0.22	0.44	0.18	745	710	NA	329	NA	1	5	0	NaN	young	0	0	0	0	1	0	0	0	0	0	0	0	0	0	0	0	0	0	0	0
Y46_V_6_data	6	32	31_colander_roundGreenBench_I_nongazed_R_LS_young_JM.JPG	roundGreenBench	young	JM	I	nongazed	R	Y	l	0.22	0.44	0.11	6914	535	894	2785	1168	6	4 5 13 20 21 24	5	6 7 11 15 18	young	0	0	0	1	1	0	0	0	0	0	0	0	0	0	0	1	1	0	0	0
Y46_V_6_data	6	36	15_gardenShears_officeFloor_I_nongazed_L_LS_young_MC.JPG	officeFloor	young	MC	I	nongazed	L	Y	l	0.22	0.44	0.19	775	333	NA	618	NA	2	3 4	0	NaN	young	0	0	1	1	0	0	0	0	0	0	0	0	0	0	0	0	0	0	0	0
Y46_V_6_data	6	40	21_glassesCase_pulpit_C_nongazed_L_LS_old_MF.JPG	pulpit	old	MF	C	nongazed	L	Y	l	0.22	0.44	0.21	1010	351	NA	1086	NA	1	3	0	NaN	young	0	0	1	0	0	0	0	0	0	0	0	0	0	0	0	0	0	0	0	0
Y46_V_6_data	6	43	6_funnel_kidsBedroom_I_gazed_R_LS_old_AC.JPG	kidsBedroom	old	AC	I	gazed	R	Y	l	0.22	0.44	0.32	1666	1082	384	715	103	3	7 8 9	1	4	young	0	0	0	0	0	0	1	1	1	0	0	0	0	1	0	0	0	0	0	0
Y46_V_6_data	6	45	4_pot_kitchenStove_C_gazed_R_LS_old_AF.JPG	kitchenStove	old	AF	C	gazed	R	Y	l	0.22	0.44	0.25	564	228	NA	529	NA	2	3 4	0	NaN	young	0	0	1	1	0	0	0	0	0	0	0	0	0	0	0	0	0	0	0	0
Y46_V_6_data	6	47	23_ladle_pilarsBench_I_nongazed_L_LS_old_T.JPG	pilarsBench	old	T	I	nongazed	L	Y	l	0.22	0.44	0.23	718	371	NA	531	NA	1	3	0	NaN	young	0	0	1	0	0	0	0	0	0	0	0	0	0	0	0	0	0	0	0	0
Y46_V_6_data	6	50	2_toiletBrush_kitchenFloor_I_gazed_L_LS_old_AC.JPG	kitchenFloor	old	AC	I	gazed	L	Y	l	0.22	0.44	0.17	697	370	NA	485	NA	1	3	0	NaN	young	0	0	1	0	0	0	0	0	0	0	0	0	0	0	0	0	0	0	0	0
Y46_V_6_data	6	54	27_hairdryer_playground1_I_nongazed_L_LS_young_JM.JPG	playground1	young	JM	I	nongazed	L	Y	l	0.22	0.44	0.22	671	254	NA	444	NA	2	3 4	0	NaN	young	0	0	1	1	0	0	0	0	0	0	0	0	0	0	0	0	0	0	0	0
Y46_V_6_data	6	58	32_shoppingTrolley_greenWoodBench_C_gazed_R_LS_young_JJ.JPG	greenWoodBench	young	JJ	C	gazed	R	Y	l	0.22	0.44	0.24	698	483	232	389	172	1	3	1	2	young	0	0	1	0	0	0	0	0	0	0	0	1	0	0	0	0	0	0	0	0
Y46_V_6_data	6	61	3_rake_kitchenCounter_I_nongazed_L_LS_old_MM.JPG	kitchenCounter	old	MM	I	nongazed	L	Y	l	0.22	0.44	0.04	1112	509	NA	585	NA	2	3 4	0	NaN	young	0	0	1	1	0	0	0	0	0	0	0	0	0	0	0	0	0	0	0	0
Y46_V_6_data	6	63	19_clothesHanger_pinkBench_I_nongazed_L_LS_old_T.JPG	pinkBench	old	T	I	nongazed	L	Y	l	0.22	0.44	0.14	631	261	NA	472	NA	3	2 3 4	0	NaN	young	0	1	1	1	0	0	0	0	0	0	0	0	0	0	0	0	0	0	0	0
Y46_V_6_data	6	65	11_whisker_balcony_I_nongazed_L_LS_young_MC.JPG	balcony	young	MC	I	nongazed	L	Y	l	0.22	0.44	0.19	660	330	NA	432	NA	2	3 4	0	NaN	young	0	0	1	1	0	0	0	0	0	0	0	0	0	0	0	0	0	0	0	0
Y46_V_6_data	6	68	26_kettle_birdsCage_I_gazed_L_LS_young_MC.JPG	birdsCage	young	MC	I	gazed	L	Y	l	0.22	0.44	0.34	659	338	NA	300	NA	1	3	0	NaN	young	0	0	1	0	0	0	0	0	0	0	0	0	0	0	0	0	0	0	0	0
Y46_V_6_data	6	72	30_fryingPan_lake_I_gazed_R_LS_young_MC.JPG	lake	young	MC	I	gazed	R	Y	l	0.22	0.44	0.26	959	585	381	466	137	2	4 5	1	3	young	0	0	0	1	1	0	0	0	0	0	0	0	1	0	0	0	0	0	0	0
Y46_V_6_data	6	76	9_TVcontrol_smallSofaStairs_C_nongazed_R_LS_young_RP.JPG	smallSofaStairs	young	RP	C	nongazed	R	Y	l	0.22	0.44	0.37	769	453	192	424	172	1	4	2	2 3	young	0	0	0	1	0	0	0	0	0	0	0	1	1	0	0	0	0	0	0	0
Y46_V_6_data	6	79	13_pillow_bedroom_C_nongazed_R_LS_young_RP.JPG	bedroom	young	RP	C	nongazed	R	Y	l	0.22	0.44	0.15	730	505	220	331	218	1	3	1	2	young	0	0	1	0	0	0	0	0	0	0	0	1	0	0	0	0	0	0	0	0
Y46_V_6_data	6	81	22_TVcontrol_table_I_gazed_L_LS_old_VS.JPG	table	old	VS	I	gazed	L	Y	l	0.22	0.44	0.08	610	221	NA	636	NA	2	2 3	0	NaN	young	0	1	1	0	0	0	0	0	0	0	0	0	0	0	0	0	0	0	0	0
Y46_V_6_data	6	83	5_softToy_kidsBed_C_nongazed_L_LS_old_CC.JPG	kidsBed	old	CC	C	nongazed	L	Y	l	0.22	0.44	0.2	820	318	NA	474	NA	1	3	0	NaN	young	0	0	1	0	0	0	0	0	0	0	0	0	0	0	0	0	0	0	0	0
Y46_V_6_data	6	86	16_computerMouse_officeDesk_C_gazed_L_LS_young_MX.JPG	officeDesk	young	MX	C	gazed	L	Y	l	0.22	0.44	0.21	677	302	NA	367	NA	2	3 4	0	NaN	young	0	0	1	1	0	0	0	0	0	0	0	0	0	0	0	0	0	0	0	0
Y46_V_6_data	6	90	14_rubberGloves_officeTable_I_gazed_R_LS_young_RC.JPG	officeTable	young	RC	I	gazed	R	Y	l	0.22	0.44	0.1	795	597	364	312	145	1	5	2	3 4	young	0	0	0	0	1	0	0	0	0	0	0	0	1	1	0	0	0	0	0	0
Y46_V_6_data	6	94	8_teapot_smallSofaTV_C_gazed_R_LS_old_AF.JPG	smallSofaTV	old	AF	C	gazed	R	Y	l	0.22	0.44	0.17	619	354	NA	421	NA	1	3	0	NaN	young	0	0	1	0	0	0	0	0	0	0	0	0	0	0	0	0	0	0	0	0
Y46_V_6_data	6	96	10_frisbee_dinningTable_I_gazed_R_LS_young_RC.JPG	dinningTable	young	RC	I	gazed	R	Y	l	0.22	0.44	0.15	1164	580	NA	689	NA	3	4 5 6	0	NaN	young	0	0	0	1	1	1	0	0	0	0	0	0	0	0	0	0	0	0	0	0
Y47_V_7_data	7	4	12_bathSponge_bathroom_C_nongazed_L_LS_young_RP.JPG	bathroom	young	RP	C	nongazed	L	Y	l	0.22	0.52	0.44	5989	529	1312	1575	278	4	5 16 23 24	2	8 10	young	0	0	0	0	1	0	0	0	0	0	0	0	0	0	0	0	0	1	0	1
Y47_V_7_data	7	7	10_frisbee_dinningTable_I_nongazed_R_LS_young_MC.JPG	dinningTable	young	MC	I	nongazed	R	Y	l	0.22	0.52	0.58	1411	601	NA	1211	NA	2	4 5	0	NaN	young	0	0	0	1	1	0	0	0	0	0	0	0	0	0	0	0	0	0	0	0
Y47_V_7_data	7	9	17_sleepers_woodBench_I_gazed_R_LS_old_VS.JPG	woodBench	old	VS	I	gazed	R	Y	l	0.22	0.52	0.36	1430	1009	496	671	110	2	7 8	1	4	young	0	0	0	0	0	0	1	1	0	0	0	0	0	1	0	0	0	0	0	0
Y47_V_7_data	7	11	27_rollerblades_playground1_C_gazed_L_LS_young_JJ.JPG	playground1	young	JJ	C	gazed	L	Y	l	0.22	0.52	0.36	712	346	NA	791	NA	1	3	0	NaN	young	0	0	1	0	0	0	0	0	0	0	0	0	0	0	0	0	0	0	0	0
Y47_V_7_data	7	14	26_kettle_birdsCage_I_nongazed_L_LS_young_JM.JPG	birdsCage	young	JM	I	nongazed	L	Y	l	0.22	0.52	0.4	879	496	219	556	119	2	4 5	1	2	young	0	0	0	1	1	0	0	0	0	0	0	1	0	0	0	0	0	0	0	0
Y47_V_7_data	7	18	32_shoppingTrolley_greenWoodBench_C_nongazed_R_LS_young_DS.JPG	greenWoodBench	young	DS	C	nongazed	R	Y	l	0.22	0.52	0.55	1567	696	319	1080	295	2	5 6	2	3 4	young	0	0	0	0	1	1	0	0	0	0	0	0	1	1	0	0	0	0	0	0
Y47_V_7_data	7	22	7_throw_bigSofa_C_gazed_R_LS_old_AF.JPG	bigSofa	old	AF	C	gazed	R	Y	l	0.22	0.52	0.47	1982	1501	346	674	222	2	8 9	2	3 4	young	0	0	0	0	0	0	0	1	1	0	0	0	1	1	0	0	0	0	0	0
Y47_V_7_data	7	25	8_teapot_smallSofaTV_C_nongazed_R_LS_old_CC.JPG	smallSofaTV	old	CC	C	nongazed	R	Y	l	0.22	0.52	0.46	775	310	NA	494	NA	2	3 4	0	NaN	young	0	0	1	1	0	0	0	0	0	0	0	0	0	0	0	0	0	0	0	0
Y47_V_7_data	7	27	30_fryingPan_lake_I_nongazed_R_LS_young_JM.JPG	lake	young	JM	I	nongazed	R	Y	l	0.22	0.52	0.1	866	420	NA	601	NA	2	4 5	0	NaN	young	0	0	0	1	1	0	0	0	0	0	0	0	0	0	0	0	0	0	0	0
Y47_V_7_data	7	29	13_cleaningSpray_bedroom_I_gazed_R_LS_young_RC.JPG	bedroom	young	RC	I	gazed	R	Y	l	0.22	0.52	0.5	672	239	NA	685	NA	2	2 3	0	NaN	young	0	1	1	0	0	0	0	0	0	0	0	0	0	0	0	0	0	0	0	0
Y47_V_7_data	7	32	4_pot_kitchenStove_C_nongazed_R_LS_old_CC.JPG	kitchenStove	old	CC	C	nongazed	R	Y	l	0.22	0.52	0.36	510	220	NA	537	NA	2	2 3	0	NaN	young	0	1	1	0	0	0	0	0	0	0	0	0	0	0	0	0	0	0	0	0
Y47_V_7_data	7	36	3_kettle_kitchenCounter_C_gazed_L_LS_old_AF.JPG	kitchenCounter	old	AF	C	gazed	L	Y	l	0.22	0.52	0.29	603	237	NA	338	NA	2	2 3	0	NaN	young	0	1	1	0	0	0	0	0	0	0	0	0	0	0	0	0	0	0	0	0
Y47_V_7_data	7	40	24_pingpongBat_pingpongTable_C_nongazed_R_LS_old_MF.JPG	pingpongTable	old	MF	C	nongazed	R	Y	l	0.22	0.52	0.56	1204	591	324	537	201	2	3 4	1	2	young	0	0	1	1	0	0	0	0	0	0	0	1	0	0	0	0	0	0	0	0
Y47_V_7_data	7	43	6_funnel_kidsBedroom_I_nongazed_R_LS_old_MM.JPG	kidsBedroom	old	MM	I	nongazed	R	Y	l	0.22	0.52	0.37	1319	1020	556	511	128	1	6	1	4	young	0	0	0	0	0	1	0	0	0	0	0	0	0	1	0	0	0	0	0	0
Y47_V_7_data	7	45	25_tapDispender_grass_I_gazed_R_LS_young_MC.JPG	grass	young	MC	I	gazed	R	Y	l	0.22	0.52	0.43	1680	532	228	396	216	2	5 6	2	3 4	young	0	0	0	0	1	1	0	0	0	0	0	0	1	1	0	0	0	0	0	0
Y47_V_7_data	7	50	29_dustpanBrush_stoneBench_I_gazed_L_LS_young_MC.JPG	stoneBench	young	MC	I	gazed	L	Y	l	0.22	0.52	0.48	1019	547	403	409	71	2	4 5	1	3	young	0	0	0	1	1	0	0	0	0	0	0	0	1	0	0	0	0	0	0	0
Y47_V_7_data	7	54	15_magazineHolder_officeFloor_C_gazed_L_LS_young_MX.JPG	officeFloor	young	MX	C	gazed	L	Y	l	0.22	0.52	0.89	656	225	NA	812	NA	3	3 4 5	0	NaN	young	0	0	1	1	1	0	0	0	0	0	0	0	0	0	0	0	0	0	0	0
Y47_V_7_data	7	58	2_toiletBrush_kitchenFloor_I_nongazed_L_LS_old_MM.JPG	kitchenFloor	old	MM	I	nongazed	L	Y	l	0.22	0.52	0.68	711	319	NA	791	NA	2	3 4	0	NaN	young	0	0	1	1	0	0	0	0	0	0	0	0	0	0	0	0	0	0	0	0
Y47_V_7_data	7	61	14_rubberGloves_officeTable_I_nongazed_R_LS_young_MC.JPG	officeTable	young	MC	I	nongazed	R	Y	l	0.22	0.52	0.57	805	528	388	526	81	1	4	1	3	young	0	0	0	1	0	0	0	0	0	0	0	0	1	0	0	0	0	0	0	0
Y47_V_7_data	7	65	20_plate_picnicTable_C_nongazed_L_LS_old_MF.JPG	picnicTable	old	MF	C	nongazed	L	Y	l	0.22	0.52	0.65	568	335	NA	261	NA	1	3	0	NaN	young	0	0	1	0	0	0	0	0	0	0	0	0	0	0	0	0	0	0	0	0
Y47_V_7_data	7	68	5_paintRoller_kidsBed_I_gazed_L_LS_old_AC.JPG	kidsBed	old	AC	I	gazed	L	Y	l	0.22	0.52	0.36	1010	666	NA	578	NA	2	5 6	0	NaN	young	0	0	0	0	1	1	0	0	0	0	0	0	0	0	0	0	0	0	0	0
Y47_V_7_data	7	72	11_secateurs_balcony_C_gazed_L_LS_young_MX.JPG	balcony	young	MX	C	gazed	L	Y	l	0.22	0.52	0.65	1768	423	772	758	259	2	3 5	1	4	young	0	0	1	0	1	0	0	0	0	0	0	0	0	1	0	0	0	0	0	0
Y47_V_7_data	7	76	9_pingpongBat_smallSofaStairs_I_gazed_R_LS_young_RC.JPG	smallSofaStairs	young	RC	I	gazed	R	Y	l	0.22	0.52	0.39	592	394	NA	205	NA	1	3	0	NaN	young	0	0	1	0	0	0	0	0	0	0	0	0	0	0	0	0	0	0	0	0
Y47_V_7_data	7	79	31_helmet_roundGreenBench_C_gazed_R_LS_young_JJ.JPG	roundGreenBench	young	JJ	C	gazed	R	Y	l	0.22	0.52	0.73	784	294	NA	300	NA	2	2 4	0	NaN	young	0	1	0	1	0	0	0	0	0	0	0	0	0	0	0	0	0	0	0	0
Y47_V_7_data	7	83	21_computerMouse_pulpit_I_gazed_L_LS_old_VS.JPG	pulpit	old	VS	I	gazed	L	Y	l	0.22	0.52	0.46	1099	315	522	313	375	2	3 6	2	4 5	young	0	0	1	0	0	1	0	0	0	0	0	0	0	1	1	0	0	0	0	0
Y47_V_7_data	7	86	19_frisbee_pinkBench_C_gazed_L_LS_old_CF.JPG	pinkBench	old	CF	C	gazed	L	Y	l	0.22	0.52	0.61	844	299	535	540	114	2	3 5	1	4	young	0	0	1	0	1	0	0	0	0	0	0	0	0	1	0	0	0	0	0	0
Y47_V_7_data	7	90	23_waterBottle_pilarsBench_C_gazed_L_LS_old_CF.JPG	pilarsBench	old	CF	C	gazed	L	Y	l	0.22	0.52	0.38	554	233	NA	695	NA	2	3 4	0	NaN	young	0	0	1	1	0	0	0	0	0	0	0	0	0	0	0	0	0	0	0	0
Y47_V_7_data	7	94	16_computerMouse_officeDesk_C_nongazed_L_LS_young_RP.JPG	officeDesk	young	RP	C	nongazed	L	Y	l	0.22	0.52	0.36	629	507	366	328	59	1	4	1	3	young	0	0	0	1	0	0	0	0	0	0	0	0	1	0	0	0	0	0	0	0
Y47_V_7_data	7	96	28_skippingRope_playground2_C_nongazed_R_LS_young_DS.JPG	playground2	young	DS	C	nongazed	R	Y	l	0.22	0.52	0.6	1106	667	228	605	341	2	4 5	2	2 3	young	0	0	0	1	1	0	0	0	0	0	0	1	1	0	0	0	0	0	0	0
Y48_V_8_data	8	4	32_bucket_greenWoodBench_I_gazed_R_LS_young_MC.JPG	greenWoodBench	young	MC	I	gazed	R	Y	l	0.21	0.49	0.49	1469	485	NA	543	NA	2	3 4	0	NaN	young	0	0	1	1	0	0	0	0	0	0	0	0	0	0	0	0	0	0	0	0
Y48_V_8_data	8	7	16_spongeScourer_officeDesk_I_gazed_L_LS_young_RC.JPG	officeDesk	young	RC	I	gazed	L	Y	l	0.21	0.49	0.36	1244	482	NA	284	NA	1	3	0	NaN	young	0	0	1	0	0	0	0	0	0	0	0	0	0	0	0	0	0	0	0	0
Y48_V_8_data	8	11	11_secateurs_balcony_C_nongazed_L_LS_young_RP.JPG	balcony	young	RP	C	nongazed	L	Y	l	0.21	0.49	0.35	1807	577	1058	429	167	1	3	1	4	young	0	0	1	0	0	0	0	0	0	0	0	0	0	1	0	0	0	0	0	0
Y48_V_8_data	8	14	15_magazineHolder_officeFloor_C_nongazed_L_LS_young_RP.JPG	officeFloor	young	RP	C	nongazed	L	Y	l	0.21	0.49	0.18	1296	479	NA	409	NA	2	3 4	0	NaN	young	0	0	1	1	0	0	0	0	0	0	0	0	0	0	0	0	0	0	0	0
Y48_V_8_data	8	18	17_sleepers_woodBench_I_nongazed_R_LS_old_T.JPG	woodBench	old	T	I	nongazed	R	Y	l	0.21	0.49	0.21	2029	914	NA	722	NA	1	5	0	NaN	young	0	0	0	0	1	0	0	0	0	0	0	0	0	0	0	0	0	0	0	0
Y48_V_8_data	8	22	8_ball_smallSofaTV_I_gazed_R_LS_old_AC.JPG	smallSofaTV	old	AC	I	gazed	R	Y	l	0.21	0.49	0.15	629	463	NA	393	NA	1	3	0	NaN	young	0	0	1	0	0	0	0	0	0	0	0	0	0	0	0	0	0	0	0	0
Y48_V_8_data	8	25	6_lamp_kidsBedroom_C_gazed_R_LS_old_AF.JPG	kidsBedroom	old	AF	C	gazed	R	Y	l	0.21	0.49	0.28	1144	633	NA	330	NA	2	3 4	0	NaN	young	0	0	1	1	0	0	0	0	0	0	0	0	0	0	0	0	0	0	0	0
Y48_V_8_data	8	27	22_deckCards_table_C_gazed_L_LS_old_CF.JPG	table	old	CF	C	gazed	L	Y	l	0.21	0.49	0.17	850	246	NA	355	NA	2	2 3	0	NaN	young	0	1	1	0	0	0	0	0	0	0	0	0	0	0	0	0	0	0	0	0
Y48_V_8_data	8	29	5_paintRoller_kidsBed_I_nongazed_L_LS_old_MM.JPG	kidsBed	old	MM	I	nongazed	L	Y	l	0.21	0.49	0.53	898	347	NA	360	NA	2	2 3	0	NaN	young	0	1	1	0	0	0	0	0	0	0	0	0	0	0	0	0	0	0	0	0
Y48_V_8_data	8	32	30_cap_lake_C_gazed_R_LS_young_JJ.JPG	lake	young	JJ	C	gazed	R	Y	l	0.21	0.49	0.21	1044	456	NA	858	NA	1	3	0	NaN	young	0	0	1	0	0	0	0	0	0	0	0	0	0	0	0	0	0	0	0	0
Y48_V_8_data	8	36	12_holePunch_bathroom_I_gazed_L_LS_young_RC.JPG	bathroom	young	RC	I	gazed	L	Y	l	0.21	0.49	0.18	1186	317	NA	444	NA	2	2 3	0	NaN	young	0	1	1	0	0	0	0	0	0	0	0	0	0	0	0	0	0	0	0	0
Y48_V_8_data	8	41	9_pingpongBat_smallSofaStairs_I_nongazed_R_LS_young_MC.JPG	smallSofaStairs	young	MC	I	nongazed	R	Y	l	0.21	0.49	0.5	1416	663	306	350	269	1	3	1	2	young	0	0	1	0	0	0	0	0	0	0	0	1	0	0	0	0	0	0	0	0
Y48_V_8_data	8	46	21_computerMouse_pulpit_I_nongazed_L_LS_old_T.JPG	pulpit	old	T	I	nongazed	L	Y	l	0.21	0.49	0.38	1405	438	NA	999	NA	4	2 3 4 5	0	NaN	young	0	1	1	1	1	0	0	0	0	0	0	0	0	0	0	0	0	0	0	0
Y48_V_8_data	8	48	27_rollerblades_playground1_C_nongazed_L_LS_young_DS.JPG	playground1	young	DS	C	nongazed	L	Y	l	0.21	0.49	0.08	1230	366	NA	965	NA	2	2 3	0	NaN	young	0	1	1	0	0	0	0	0	0	0	0	0	0	0	0	0	0	0	0	0
Y48_V_8_data	8	51	1_hairDryer_kitchenTable_I_nongazed_L_LS_old_MM.JPG	kitchenTable	old	MM	I	nongazed	L	Y	l	0.21	0.49	0.4	888	373	-656	382	1334	1	2	2	1 3	young	0	1	0	0	0	0	0	0	0	0	1	0	1	0	0	0	0	0	0	0
Y48_V_8_data	8	55	28_teapot_playground2_I_gazed_R_LS_young_MC.JPG	playground2	young	MC	I	gazed	R	Y	l	0.21	0.49	0.29	902	502	NA	616	NA	2	3 4	0	NaN	young	0	0	1	1	0	0	0	0	0	0	0	0	0	0	0	0	0	0	0	0
Y48_V_8_data	8	59	25_tapDispender_grass_I_nongazed_R_LS_young_JM.JPG	grass	young	JM	I	nongazed	R	Y	l	0.21	0.49	0.2	1386	736	NA	839	NA	2	5 6	0	NaN	young	0	0	0	0	1	1	0	0	0	0	0	0	0	0	0	0	0	0	0	0
Y48_V_8_data	8	62	14_tapDispenser_officeTable_C_gazed_R_LS_young_MX.JPG	officeTable	young	MX	C	gazed	R	Y	l	0.21	0.49	0.07	975	299	NA	342	NA	1	2	0	NaN	young	0	1	0	0	0	0	0	0	0	0	0	0	0	0	0	0	0	0	0	0
Y48_V_8_data	8	66	23_waterBottle_pilarsBench_C_nongazed_L_LS_old_MF.JPG	pilarsBench	old	MF	C	nongazed	L	Y	l	0.21	0.49	0.48	823	434	NA	593	NA	1	3	0	NaN	young	0	0	1	0	0	0	0	0	0	0	0	0	0	0	0	0	0	0	0	0
Y48_V_8_data	8	69	29_dustpanBrush_stoneBench_I_nongazed_L_LS_young_JM.JPG	stoneBench	young	JM	I	nongazed	L	Y	l	0.21	0.49	0.2	1990	1009	744	762	188	2	5 6	1	4	young	0	0	0	0	1	1	0	0	0	0	0	0	0	1	0	0	0	0	0	0
Y48_V_8_data	8	73	19_frisbee_pinkBench_C_nongazed_L_LS_old_MF.JPG	pinkBench	old	MF	C	nongazed	L	Y	l	0.21	0.49	0.4	1041	580	NA	638	NA	2	3 4	0	NaN	young	0	0	1	1	0	0	0	0	0	0	0	0	0	0	0	0	0	0	0	0
Y48_V_8_data	8	77	24_stapler_pingpongTable_I_gazed_R_LS_old_VS.JPG	pingpongTable	old	VS	I	gazed	R	Y	l	0.21	0.49	0.51	1316	594	NA	607	NA	2	3 4	0	NaN	young	0	0	1	1	0	0	0	0	0	0	0	0	0	0	0	0	0	0	0	0
Y48_V_8_data	8	80	2_dustpanBrush_kitchenFloor_C_gazed_L_LS_old_AF.JPG	kitchenFloor	old	AF	C	gazed	L	Y	l	0.21	0.49	0.36	1022	465	NA	196	NA	1	4	0	NaN	young	0	0	0	1	0	0	0	0	0	0	0	0	0	0	0	0	0	0	0	0
Y48_V_8_data	8	84	20_bathSponge_picnicTable_I_gazed_L_LS_old_VS.JPG	picnicTable	old	VS	I	gazed	L	Y	l	0.21	0.49	0.29	911	322	NA	533	NA	2	2 3	0	NaN	young	0	1	1	0	0	0	0	0	0	0	0	0	0	0	0	0	0	0	0	0
Y48_V_8_data	8	87	4_softToy_kitchenStove_I_gazed_R_LS_old_AC.JPG	kitchenStove	old	AC	I	gazed	R	Y	l	0.21	0.49	0.36	854	320	NA	870	NA	1	2	0	NaN	young	0	1	0	0	0	0	0	0	0	0	0	0	0	0	0	0	0	0	0	0
Y48_V_8_data	8	95	13_cleaningSpray_bedroom_I_nongazed_R_LS_young_MC.JPG	bedroom	young	MC	I	nongazed	R	Y	l	0.21	0.49	0.37	845	437	NA	596	NA	1	3	0	NaN	young	0	0	1	0	0	0	0	0	0	0	0	0	0	0	0	0	0	0	0	0
Y49_V_1_data	1	2	2_dustpanBrush_kitchenFloor_C_nongazed_L_LS_young_RP.JPG	kitchenFloor	young	RP	C	nongazed	L	Y	l	0.35	0.87	0.08	974	732	377	91	135	1	4	1	2	young	0	0	0	1	0	0	0	0	0	0	0	1	0	0	0	0	0	0	0	0
Y49_V_1_data	1	5	30_cap_lake_C_nongazed_R_LS_old_MF.JPG	lake	old	MF	C	nongazed	R	Y	l	0.35	0.87	0.42	755	290	NA	316	NA	2	2 3	0	NaN	young	0	1	1	0	0	0	0	0	0	0	0	0	0	0	0	0	0	0	0	0
Y49_V_1_data	1	9	15_gardenShears_officeFloor_I_gazed_L_LS_old_AC.JPG	officeFloor	old	AC	I	gazed	L	Y	l	0.35	0.87	0.25	896	441	NA	205	NA	1	3	0	NaN	young	0	0	1	0	0	0	0	0	0	0	0	0	0	0	0	0	0	0	0	0
Y49_V_1_data	1	13	28_skippingRope_playground2_C_nongazed_R_LS_old_T.JPG	playground2	old	T	C	nongazed	R	Y	l	0.35	0.87	0.36	940	544	NA	785	NA	2	3 4	0	NaN	young	0	0	1	1	0	0	0	0	0	0	0	0	0	0	0	0	0	0	0	0
Y49_V_1_data	1	16	17_coat_woodBench_C_gazed_R_LS_young_JJ.JPG	woodBench	young	JJ	C	gazed	R	Y	l	0.35	0.87	0.73	794	282	NA	920	NA	2	2 3	0	NaN	young	0	1	1	0	0	0	0	0	0	0	0	0	0	0	0	0	0	0	0	0
Y49_V_1_data	1	18	11_whisker_balcony_I_gazed_L_LS_old_AC.JPG	balcony	old	AC	I	gazed	L	Y	l	0.35	0.87	0.23	812	414	NA	808	NA	2	3 4	0	NaN	young	0	0	1	1	0	0	0	0	0	0	0	0	0	0	0	0	0	0	0	0
Y49_V_1_data	1	20	31_colander_roundGreenBench_I_gazed_R_LS_old_VS.JPG	roundGreenBench	old	VS	I	gazed	R	Y	l	0.35	0.87	0.41	1168	293	NA	1038	NA	3	2 4 5	0	NaN	young	0	1	0	1	1	0	0	0	0	0	0	0	0	0	0	0	0	0	0	0
Y49_V_1_data	1	23	29_sneackers_stoneBench_C_gazed_L_LS_old_CF.JPG	stoneBench	old	CF	C	gazed	L	Y	l	0.35	0.87	0.4	1259	547	NA	484	NA	3	3 4 5	0	NaN	young	0	0	1	1	1	0	0	0	0	0	0	0	0	0	0	0	0	0	0	0
Y49_V_1_data	1	27	20_bathSponge_picnicTable_I_nongazed_L_LS_young_JM.JPG	picnicTable	young	JM	I	nongazed	L	Y	l	0.35	0.87	0.58	889	431	NA	881	NA	1	3	0	NaN	young	0	0	1	0	0	0	0	0	0	0	0	0	0	0	0	0	0	0	0	0
Y49_V_1_data	1	31	27_hairdryer_playground1_I_gazed_L_LS_old_VS.JPG	playground1	old	VS	I	gazed	L	Y	l	0.35	0.87	0.64	792	420	NA	780	NA	2	3 4	0	NaN	young	0	0	1	1	0	0	0	0	0	0	0	0	0	0	0	0	0	0	0	0
Y49_V_1_data	1	34	26_ball_birdsCage_C_nongazed_L_LS_old_MF.JPG	birdsCage	old	MF	C	nongazed	L	Y	l	0.35	0.87	0.37	944	447	NA	881	NA	3	2 3 4	0	NaN	young	0	1	1	1	0	0	0	0	0	0	0	0	0	0	0	0	0	0	0	0
Y49_V_1_data	1	36	19_clothesHanger_pinkBench_I_gazed_L_LS_young_MC.JPG	pinkBench	young	MC	I	gazed	L	Y	l	0.35	0.87	0.62	783	288	NA	891	NA	3	2 3 4	0	NaN	young	0	1	1	1	0	0	0	0	0	0	0	0	0	0	0	0	0	0	0	0
Y49_V_1_data	1	38	21_glassesCase_pulpit_C_gazed_L_LS_young_JJ.JPG	pulpit	young	JJ	C	gazed	L	Y	l	0.35	0.87	0.73	844	288	NA	961	NA	2	2 3	0	NaN	young	0	1	1	0	0	0	0	0	0	0	0	0	0	0	0	0	0	0	0	0
Y49_V_1_data	1	45	14_tapDispenser_officeTable_C_nongazed_R_LS_old_CC.JPG	officeTable	old	CC	C	nongazed	R	Y	l	0.35	0.87	0.6	1841	1396	425	792	598	2	8 9	4	3 4 6 7	young	0	0	0	0	0	0	0	1	1	0	0	0	1	1	0	1	1	0	0	0
Y49_V_1_data	1	49	13_pillow_bedroom_C_gazed_R_LS_old_AF.JPG	bedroom	old	AF	C	gazed	R	Y	l	0.35	0.87	0.59	1108	493	308	1044	100	1	3	1	2	young	0	0	1	0	0	0	0	0	0	0	0	1	0	0	0	0	0	0	0	0
Y49_V_1_data	1	52	5_softToy_kidsBed_C_gazed_L_LS_young_MX.JPG	kidsBed	young	MX	C	gazed	L	Y	l	0.35	0.87	1.11	895	227	NA	495	NA	2	2 3	0	NaN	young	0	1	1	0	0	0	0	0	0	0	0	0	0	0	0	0	0	0	0	0
Y49_V_1_data	1	54	8_ball_smallSofaTV_I_nongazed_R_LS_young_MC.JPG	smallSofaTV	young	MC	I	nongazed	R	Y	l	0.35	0.87	1.01	772	378	NA	590	NA	3	3 4 5	0	NaN	young	0	0	1	1	1	0	0	0	0	0	0	0	0	0	0	0	0	0	0	0
Y49_V_1_data	1	56	4_softToy_kitchenStove_I_nongazed_R_LS_young_MC.JPG	kitchenStove	young	MC	I	nongazed	R	Y	l	0.24	0.66	0.53	658	244	NA	831	NA	2	2 3	0	NaN	young	0	1	1	0	0	0	0	0	0	0	0	0	0	0	0	0	0	0	0	0
Y49_V_1_data	1	59	10_napkins_dinningTable_C_nongazed_R_LS_old_CC.JPG	dinningTable	old	CC	C	nongazed	R	Y	l	0.24	0.66	0.37	788	284	NA	763	NA	2	2 3	0	NaN	young	0	1	1	0	0	0	0	0	0	0	0	0	0	0	0	0	0	0	0	0
Y49_V_1_data	1	63	32_bucket_greenWoodBench_I_nongazed_R_LS_old_T.JPG	greenWoodBench	old	T	I	nongazed	R	Y	l	0.24	0.66	0.31	954	267	828	467	331	2	2 3	1	4	young	0	1	1	0	0	0	0	0	0	0	0	0	0	1	0	0	0	0	0	0
Y49_V_1_data	1	67	3_rake_kitchenCounter_I_gazed_L_LS_young_RC.JPG	kitchenCounter	young	RC	I	gazed	L	Y	l	0.24	0.66	1.08	980	325	NA	1041	NA	3	3 4 5	0	NaN	young	0	0	1	1	1	0	0	0	0	0	0	0	0	0	0	0	0	0	0	0
Y49_V_1_data	1	70	24_stapler_pingpongTable_I_nongazed_R_LS_young_JM.JPG	pingpongTable	young	JM	I	nongazed	R	Y	l	0.24	0.66	0.78	1529	1086	257	701	413	2	6 7	2	2 3	young	0	0	0	0	0	1	1	0	0	0	0	1	1	0	0	0	0	0	0	0
Y49_V_1_data	1	74	7_pot_bigSofa_I_gazed_R_LS_young_RC.JPG	bigSofa	young	RC	I	gazed	R	Y	l	0.24	0.66	1.12	759	439	270	734	78	2	3 4	1	2	young	0	0	1	1	0	0	0	0	0	0	0	1	0	0	0	0	0	0	0	0
Y49_V_1_data	1	77	16_spongeScourer_officeDesk_I_nongazed_L_LS_old_MM.JPG	officeDesk	old	MM	I	nongazed	L	Y	l	0.24	0.66	1.1	1179	434	NA	1145	NA	2	3 4	0	NaN	young	0	0	1	1	0	0	0	0	0	0	0	0	0	0	0	0	0	0	0	0
Y49_V_1_data	1	81	1_handBlender_kitchenTable_C_gazed_L_LS_young_MX.JPG	kitchenTable	young	MX	C	gazed	L	Y	l	0.24	0.66	0.63	816	411	202	785	155	2	3 4	1	2	young	0	0	1	1	0	0	0	0	0	0	0	1	0	0	0	0	0	0	0	0
Y49_V_1_data	1	85	22_deckCards_table_C_nongazed_L_LS_young_DS.JPG	table	young	DS	C	nongazed	L	Y	l	0.24	0.66	0.32	1814	310	NA	1179	NA	5	2 4 6 7 8	0	NaN	young	0	1	0	1	0	1	1	1	0	0	0	0	0	0	0	0	0	0	0	0
Y49_V_1_data	1	90	9_TVcontrol_smallSofaStairs_C_gazed_R_LS_old_AF.JPG	smallSofaStairs	old	AF	C	gazed	R	Y	l	0.24	0.66	0.68	839	423	NA	754	NA	2	3 4	0	NaN	young	0	0	1	1	0	0	0	0	0	0	0	0	0	0	0	0	0	0	0	0
Y49_V_1_data	1	92	6_lamp_kidsBedroom_C_nongazed_R_LS_young_RP.JPG	kidsBedroom	young	RP	C	nongazed	R	Y	l	0.24	0.66	1.11	827	748	NA	507	NA	1	4	0	NaN	young	0	0	0	1	0	0	0	0	0	0	0	0	0	0	0	0	0	0	0	0
Y49_V_1_data	1	95	25_scarf_grass_C_gazed_R_LS_old_CF.JPG	grass	old	CF	C	gazed	R	Y	l	0.24	0.66	0.72	1060	532	336	840	113	2	3 4	1	2	young	0	0	1	1	0	0	0	0	0	0	0	1	0	0	0	0	0	0	0	0
Y4_VS_4_data	4	2	16_spongeScourer_officeDesk_I_gazed_L_LS_old_AC.JPG	officeDesk	old	AC	I	gazed	L	Y	l	0.39	0.92	0.5	1961	700	NA	1166	NA	2	3 4	0	NaN	young	0	0	1	1	0	0	0	0	0	0	0	0	0	0	0	0	0	0	0	0
Y4_VS_4_data	4	5	20_bathSponge_picnicTable_I_gazed_L_LS_young_MC.JPG	picnicTable	young	MC	I	gazed	L	Y	l	0.39	0.92	0.41	2876	298	NA	1877	NA	4	2 3 6 7	0	NaN	young	0	1	1	0	0	1	1	0	0	0	0	0	0	0	0	0	0	0	0	0
Y4_VS_4_data	4	9	25_tapDispender_grass_I_nongazed_R_LS_old_T.JPG	grass	old	T	I	nongazed	R	Y	l	0.39	0.92	0.22	2657	1066	400	1279	229	3	4 5 6	1	2	young	0	0	0	1	1	1	0	0	0	0	0	1	0	0	0	0	0	0	0	0
Y4_VS_4_data	4	13	22_deckCards_table_C_gazed_L_LS_young_JJ.JPG	table	young	JJ	C	gazed	L	Y	l	0.39	0.92	0.29	2568	235	NA	1409	NA	4	2 3 4 5	0	NaN	young	0	1	1	1	1	0	0	0	0	0	0	0	0	0	0	0	0	0	0	0
Y4_VS_4_data	4	16	29_dustpanBrush_stoneBench_I_nongazed_L_LS_old_T.JPG	stoneBench	old	T	I	nongazed	L	Y	l	0.39	0.92	0.44	2379	827	547	1057	220	2	4 5	1	3	young	0	0	0	1	1	0	0	0	0	0	0	0	1	0	0	0	0	0	0	0
Y4_VS_4_data	4	18	28_teapot_playground2_I_gazed_R_LS_old_VS.JPG	playground2	old	VS	I	gazed	R	Y	l	0.39	0.92	0.48	2424	784	300	853	389	2	4 5	2	2 3	young	0	0	0	1	1	0	0	0	0	0	0	1	1	0	0	0	0	0	0	0
Y4_VS_4_data	4	20	14_tapDispenser_officeTable_C_gazed_R_LS_old_AF.JPG	officeTable	old	AF	C	gazed	R	Y	l	0.39	0.92	0.31	2314	605	305	1516	239	3	3 4 5	1	2	young	0	0	1	1	1	0	0	0	0	0	0	1	0	0	0	0	0	0	0	0
Y4_VS_4_data	4	23	9_pingpongBat_smallSofaStairs_I_nongazed_R_LS_old_MM.JPG	smallSofaStairs	old	MM	I	nongazed	R	Y	l	0.39	0.92	0.41	1385	490	261	1308	161	2	3 4	1	2	young	0	0	1	1	0	0	0	0	0	0	0	1	0	0	0	0	0	0	0	0
Y4_VS_4_data	4	27	15_magazineHolder_officeFloor_C_nongazed_L_LS_old_CC.JPG	officeFloor	old	CC	C	nongazed	L	Y	l	0.39	0.92	0.31	2329	254	2053	969	288	3	2 3 4	1	8	young	0	1	1	1	0	0	0	0	0	0	0	0	0	0	0	0	0	1	0	0
Y4_VS_4_data	4	31	6_lamp_kidsBedroom_C_gazed_R_LS_young_MX.JPG	kidsBedroom	young	MX	C	gazed	R	Y	l	0.39	0.92	0.09	2368	737	NA	1882	NA	2	4 5	0	NaN	young	0	0	0	1	1	0	0	0	0	0	0	0	0	0	0	0	0	0	0	0
Y4_VS_4_data	4	34	4_softToy_kitchenStove_I_gazed_R_LS_young_RC.JPG	kitchenStove	young	RC	I	gazed	R	Y	l	0.39	0.92	0.25	1036	283	NA	1098	NA	2	2 3	0	NaN	young	0	1	1	0	0	0	0	0	0	0	0	0	0	0	0	0	0	0	0	0
Y4_VS_4_data	4	36	26_ball_birdsCage_C_gazed_L_LS_old_CF.JPG	birdsCage	old	CF	C	gazed	L	Y	l	0.39	0.92	0.73	1137	699	490	853	155	2	4 5	1	3	young	0	0	0	1	1	0	0	0	0	0	0	0	1	0	0	0	0	0	0	0
Y4_VS_4_data	4	38	2_dustpanBrush_kitchenFloor_C_gazed_L_LS_young_MX.JPG	kitchenFloor	young	MX	C	gazed	L	Y	l	0.39	0.92	0.36	852	234	NA	1045	NA	1	2	0	NaN	young	0	1	0	0	0	0	0	0	0	0	0	0	0	0	0	0	0	0	0	0
Y4_VS_4_data	4	41	27_rollerblades_playground1_C_nongazed_L_LS_old_MF.JPG	playground1	old	MF	C	nongazed	L	Y	l	0.39	0.92	0.35	1869	1204	657	920	239	1	5	1	3	young	0	0	0	0	1	0	0	0	0	0	0	0	1	0	0	0	0	0	0	0
Y4_VS_4_data	4	45	5_paintRoller_kidsBed_I_nongazed_L_LS_young_MC.JPG	kidsBed	young	MC	I	nongazed	L	Y	l	0.39	0.92	0.16	1460	746	NA	678	NA	1	2	0	NaN	young	0	1	0	0	0	0	0	0	0	0	0	0	0	0	0	0	0	0	0	0
Y4_VS_4_data	4	49	32_bucket_greenWoodBench_I_gazed_R_LS_old_VS.JPG	greenWoodBench	old	VS	I	gazed	R	Y	l	0.39	0.92	0.17	1493	599	418	1276	127	3	3 4 5	1	2	young	0	0	1	1	1	0	0	0	0	0	0	1	0	0	0	0	0	0	0	0
Y4_VS_4_data	4	52	18_book_wallBench_C_gazed_L_LS_young_JJ.JPG	wallBench	young	JJ	C	gazed	L	Y	l	0.39	0.92	0.29	1389	592	NA	1220	NA	1	3	0	NaN	young	0	0	1	0	0	0	0	0	0	0	0	0	0	0	0	0	0	0	0	0
Y4_VS_4_data	4	54	1_hairDryer_kitchenTable_I_nongazed_L_LS_young_MC.JPG	kitchenTable	young	MC	I	nongazed	L	Y	l	0.39	0.92	0.42	1359	295	-660	1012	1339	2	2 4	2	1 3	young	0	1	0	1	0	0	0	0	0	0	1	0	1	0	0	0	0	0	0	0
Y4_VS_4_data	4	56	12_holePunch_bathroom_I_gazed_L_LS_old_AC.JPG	bathroom	old	AC	I	gazed	L	Y	l	0.39	0.92	0.35	2395	663	NA	1027	NA	3	3 4 6	0	NaN	young	0	0	1	1	0	1	0	0	0	0	0	0	0	0	0	0	0	0	0	0
Y4_VS_4_data	4	59	7_throw_bigSofa_C_nongazed_R_LS_young_RP.JPG	bigSofa	young	RP	C	nongazed	R	Y	l	0.39	0.92	0.16	3124	1375	408	1877	510	5	6 7 8 9 10	2	2 3	young	0	0	0	0	0	1	1	1	1	1	0	1	1	0	0	0	0	0	0	0
Y4_VS_4_data	4	63	23_waterBottle_pilarsBench_C_nongazed_L_LS_young_DS.JPG	pilarsBench	young	DS	C	nongazed	L	Y	l	0.39	0.92	0.29	2520	357	NA	937	NA	3	2 6 7	0	NaN	young	0	1	0	0	0	1	1	0	0	0	0	0	0	0	0	0	0	0	0	0
Y4_VS_4_data	4	67	30_cap_lake_C_gazed_R_LS_old_CF.JPG	lake	old	CF	C	gazed	R	Y	l	0.39	0.92	0.46	1300	700	487	1028	152	1	4	1	3	young	0	0	0	1	0	0	0	0	0	0	0	0	1	0	0	0	0	0	0	0
Y4_VS_4_data	4	70	11_secateurs_balcony_C_nongazed_L_LS_old_CC.JPG	balcony	old	CC	C	nongazed	L	Y	l	0.39	0.92	0.12	3532	1258	526	896	654	2	5 6	2	3 4	young	0	0	0	0	1	1	0	0	0	0	0	0	1	1	0	0	0	0	0	0
Y4_VS_4_data	4	72	21_computerMouse_pulpit_I_nongazed_L_LS_young_JM.JPG	pulpit	young	JM	I	nongazed	L	Y	l	0.39	0.92	0.18	2597	1475	513	1545	888	1	5	2	3 4	young	0	0	0	0	1	0	0	0	0	0	0	0	1	1	0	0	0	0	0	0
Y4_VS_4_data	4	74	13_cleaningSpray_bedroom_I_nongazed_R_LS_old_MM.JPG	bedroom	old	MM	I	nongazed	R	Y	l	0.39	0.92	0.41	757	261	NA	926	NA	1	2	0	NaN	young	0	1	0	0	0	0	0	0	0	0	0	0	0	0	0	0	0	0	0	0
Y4_VS_4_data	4	77	31_helmet_roundGreenBench_C_nongazed_R_LS_old_MF.JPG	roundGreenBench	old	MF	C	nongazed	R	Y	l	0.39	0.92	0.49	1790	1057	561	954	436	2	5 6	1	4	young	0	0	0	0	1	1	0	0	0	0	0	0	0	1	0	0	0	0	0	0
Y4_VS_4_data	4	81	19_frisbee_pinkBench_C_nongazed_L_LS_young_DS.JPG	pinkBench	young	DS	C	nongazed	L	Y	l	0.39	0.92	0.29	3400	301	579	1318	985	3	2 7 8	3	3 5 6	young	0	1	0	0	0	0	1	1	0	0	0	0	1	0	1	1	0	0	0	0
Y4_VS_4_data	4	85	3_kettle_kitchenCounter_C_nongazed_L_LS_young_RP.JPG	kitchenCounter	young	RP	C	nongazed	L	Y	l	0.39	0.92	0.46	1500	381	NA	520	NA	2	3 4	0	NaN	young	0	0	1	1	0	0	0	0	0	0	0	0	0	0	0	0	0	0	0	0
Y4_VS_4_data	4	88	8_ball_smallSofaTV_I_gazed_R_LS_young_RC.JPG	smallSofaTV	young	RC	I	gazed	R	Y	l	0.39	0.92	0.26	984	345	NA	652	NA	2	2 3	0	NaN	young	0	1	1	0	0	0	0	0	0	0	0	0	0	0	0	0	0	0	0	0
Y4_VS_4_data	4	90	17_sleepers_woodBench_I_nongazed_R_LS_young_JM.JPG	woodBench	young	JM	I	nongazed	R	Y	l	0.39	0.92	0.59	1327	486	NA	1247	NA	2	3 4	0	NaN	young	0	0	1	1	0	0	0	0	0	0	0	0	0	0	0	0	0	0	0	0
Y4_VS_4_data	4	92	24_stapler_pingpongTable_I_gazed_R_LS_young_MC.JPG	pingpongTable	young	MC	I	gazed	R	Y	l	0.39	0.92	0.09	1380	727	246	1077	218	1	4	1	2	young	0	0	0	1	0	0	0	0	0	0	0	1	0	0	0	0	0	0	0	0
Y4_VS_4_data	4	95	10_napkins_dinningTable_C_gazed_R_LS_old_AF.JPG	dinningTable	old	AF	C	gazed	R	Y	l	0.39	0.92	0.23	729	294	NA	859	NA	1	2	0	NaN	young	0	1	0	0	0	0	0	0	0	0	0	0	0	0	0	0	0	0	0	0
Y9_VS_1_data	1	2	2_dustpanBrush_kitchenFloor_C_nongazed_L_LS_young_RP.JPG	kitchenFloor	young	RP	C	nongazed	L	Y	l	0.37	0.97	0.45	1145	559	NA	990	NA	2	3 4	0	NaN	young	0	0	1	1	0	0	0	0	0	0	0	0	0	0	0	0	0	0	0	0
Y9_VS_1_data	1	5	30_cap_lake_C_nongazed_R_LS_old_MF.JPG	lake	old	MF	C	nongazed	R	Y	l	0.37	0.97	0.35	1086	527	NA	977	NA	2	3 4	0	NaN	young	0	0	1	1	0	0	0	0	0	0	0	0	0	0	0	0	0	0	0	0
Y9_VS_1_data	1	9	15_gardenShears_officeFloor_I_gazed_L_LS_old_AC.JPG	officeFloor	old	AC	I	gazed	L	Y	l	0.37	0.97	0.47	1225	360	NA	1269	NA	2	2 3	0	NaN	young	0	1	1	0	0	0	0	0	0	0	0	0	0	0	0	0	0	0	0	0
Y9_VS_1_data	1	13	28_skippingRope_playground2_C_nongazed_R_LS_old_T.JPG	playground2	old	T	C	nongazed	R	Y	l	0.37	0.97	0.55	1324	556	NA	1147	NA	2	3 4	0	NaN	young	0	0	1	1	0	0	0	0	0	0	0	0	0	0	0	0	0	0	0	0
Y9_VS_1_data	1	16	17_coat_woodBench_C_gazed_R_LS_young_JJ.JPG	woodBench	young	JJ	C	gazed	R	Y	l	0.37	0.97	0.3	1131	295	NA	1142	NA	1	2	0	NaN	young	0	1	0	0	0	0	0	0	0	0	0	0	0	0	0	0	0	0	0	0
Y9_VS_1_data	1	18	11_whisker_balcony_I_gazed_L_LS_old_AC.JPG	balcony	old	AC	I	gazed	L	Y	l	0.37	0.97	0.24	1357	521	NA	1192	NA	2	3 4	0	NaN	young	0	0	1	1	0	0	0	0	0	0	0	0	0	0	0	0	0	0	0	0
Y9_VS_1_data	1	20	31_colander_roundGreenBench_I_gazed_R_LS_old_VS.JPG	roundGreenBench	old	VS	I	gazed	R	Y	l	0.37	0.97	0.63	1571	710	425	1186	215	2	3 4	1	2	young	0	0	1	1	0	0	0	0	0	0	0	1	0	0	0	0	0	0	0	0
Y9_VS_1_data	1	23	29_sneackers_stoneBench_C_gazed_L_LS_old_CF.JPG	stoneBench	old	CF	C	gazed	L	Y	l	0.37	0.97	0.34	1337	326	NA	1426	NA	2	2 3	0	NaN	young	0	1	1	0	0	0	0	0	0	0	0	0	0	0	0	0	0	0	0	0
Y9_VS_1_data	1	27	20_bathSponge_picnicTable_I_nongazed_L_LS_young_JM.JPG	picnicTable	young	JM	I	nongazed	L	Y	l	0.37	0.97	0.39	1232	333	NA	1329	NA	1	2	0	NaN	young	0	1	0	0	0	0	0	0	0	0	0	0	0	0	0	0	0	0	0	0
Y9_VS_1_data	1	31	27_hairdryer_playground1_I_gazed_L_LS_old_VS.JPG	playground1	old	VS	I	gazed	L	Y	l	0.37	0.97	0.29	1707	367	NA	1633	NA	3	2 3 4	0	NaN	young	0	1	1	1	0	0	0	0	0	0	0	0	0	0	0	0	0	0	0	0
Y9_VS_1_data	1	34	26_ball_birdsCage_C_nongazed_L_LS_old_MF.JPG	birdsCage	old	MF	C	nongazed	L	Y	l	0.37	0.97	0.91	916	400	NA	915	NA	1	2	0	NaN	young	0	1	0	0	0	0	0	0	0	0	0	0	0	0	0	0	0	0	0	0
Y9_VS_1_data	1	36	19_clothesHanger_pinkBench_I_gazed_L_LS_young_MC.JPG	pinkBench	young	MC	I	gazed	L	Y	l	0.37	0.97	0.41	1146	381	NA	1095	NA	2	2 3	0	NaN	young	0	1	1	0	0	0	0	0	0	0	0	0	0	0	0	0	0	0	0	0
Y9_VS_1_data	1	38	21_glassesCase_pulpit_C_gazed_L_LS_young_JJ.JPG	pulpit	young	JJ	C	gazed	L	Y	l	0.37	0.97	0.07	1340	272	NA	1421	NA	2	2 3	0	NaN	young	0	1	1	0	0	0	0	0	0	0	0	0	0	0	0	0	0	0	0	0
Y9_VS_1_data	1	41	23_ladle_pilarsBench_I_gazed_L_LS_young_MC.JPG	pilarsBench	young	MC	I	gazed	L	Y	l	0.37	0.97	0.04	1574	271	NA	1576	NA	2	2 3	0	NaN	young	0	1	1	0	0	0	0	0	0	0	0	0	0	0	0	0	0	0	0	0
Y9_VS_1_data	1	45	14_tapDispenser_officeTable_C_nongazed_R_LS_old_CC.JPG	officeTable	old	CC	C	nongazed	R	Y	l	0.37	0.97	0.57	1861	813	505	1316	239	2	4 5	1	3	young	0	0	0	1	1	0	0	0	0	0	0	0	1	0	0	0	0	0	0	0
Y9_VS_1_data	1	49	13_pillow_bedroom_C_gazed_R_LS_old_AF.JPG	bedroom	old	AF	C	gazed	R	Y	l	0.37	0.97	0.07	1158	403	NA	1126	NA	1	2	0	NaN	young	0	1	0	0	0	0	0	0	0	0	0	0	0	0	0	0	0	0	0	0
Y9_VS_1_data	1	52	5_softToy_kidsBed_C_gazed_L_LS_young_MX.JPG	kidsBed	young	MX	C	gazed	L	Y	l	0.37	0.97	0.33	1338	263	NA	1300	NA	2	2 3	0	NaN	young	0	1	1	0	0	0	0	0	0	0	0	0	0	0	0	0	0	0	0	0
Y9_VS_1_data	1	54	8_ball_smallSofaTV_I_nongazed_R_LS_young_MC.JPG	smallSofaTV	young	MC	I	nongazed	R	Y	l	0.37	0.97	0.34	1361	527	NA	1051	NA	2	3 4	0	NaN	young	0	0	1	1	0	0	0	0	0	0	0	0	0	0	0	0	0	0	0	0
Y9_VS_1_data	1	56	4_softToy_kitchenStove_I_nongazed_R_LS_young_MC.JPG	kitchenStove	young	MC	I	nongazed	R	Y	l	0.37	0.97	0.3	1349	279	NA	1447	NA	2	2 3	0	NaN	young	0	1	1	0	0	0	0	0	0	0	0	0	0	0	0	0	0	0	0	0
Y9_VS_1_data	1	59	10_napkins_dinningTable_C_nongazed_R_LS_old_CC.JPG	dinningTable	old	CC	C	nongazed	R	Y	l	0.37	0.97	0.51	1319	563	NA	1163	NA	2	3 4	0	NaN	young	0	0	1	1	0	0	0	0	0	0	0	0	0	0	0	0	0	0	0	0
Y9_VS_1_data	1	63	32_bucket_greenWoodBench_I_nongazed_R_LS_old_T.JPG	greenWoodBench	old	T	I	nongazed	R	Y	l	0.37	0.97	0.4	1698	785	569	1102	152	1	3	1	2	young	0	0	1	0	0	0	0	0	0	0	0	1	0	0	0	0	0	0	0	0
Y9_VS_1_data	1	67	3_rake_kitchenCounter_I_gazed_L_LS_young_RC.JPG	kitchenCounter	young	RC	I	gazed	L	Y	l	0.37	0.97	0.2	1397	468	NA	1180	NA	2	3 4	0	NaN	young	0	0	1	1	0	0	0	0	0	0	0	0	0	0	0	0	0	0	0	0
Y9_VS_1_data	1	70	24_stapler_pingpongTable_I_nongazed_R_LS_young_JM.JPG	pingpongTable	young	JM	I	nongazed	R	Y	l	0.37	0.97	0.34	1949	908	254	1417	563	2	4 5	2	2 3	young	0	0	0	1	1	0	0	0	0	0	0	1	1	0	0	0	0	0	0	0
Y9_VS_1_data	1	72	18_book_wallBench_C_nongazed_L_LS_young_DS.JPG	wallBench	young	DS	C	nongazed	L	Y	l	0.37	0.97	0.74	1867	903	301	1377	298	2	4 5	1	2	young	0	0	0	1	1	0	0	0	0	0	0	1	0	0	0	0	0	0	0	0
Y9_VS_1_data	1	74	7_pot_bigSofa_I_gazed_R_LS_young_RC.JPG	bigSofa	young	RC	I	gazed	R	Y	l	0.37	0.97	0.43	1190	318	NA	1273	NA	2	2 3	0	NaN	young	0	1	1	0	0	0	0	0	0	0	0	0	0	0	0	0	0	0	0	0
Y9_VS_1_data	1	77	16_spongeScourer_officeDesk_I_nongazed_L_LS_old_MM.JPG	officeDesk	old	MM	I	nongazed	L	Y	l	0.37	0.97	0.61	2238	937	424	1501	433	2	3 4	1	2	young	0	0	1	1	0	0	0	0	0	0	0	1	0	0	0	0	0	0	0	0
Y9_VS_1_data	1	81	1_handBlender_kitchenTable_C_gazed_L_LS_young_MX.JPG	kitchenTable	young	MX	C	gazed	L	Y	l	0.37	0.97	0.14	1931	371	572	1114	461	4	2 5 6 7	2	3 4	young	0	1	0	0	1	1	1	0	0	0	0	0	1	1	0	0	0	0	0	0
Y9_VS_1_data	1	88	12_holePunch_bathroom_I_nongazed_L_LS_old_MM.JPG	bathroom	old	MM	I	nongazed	L	Y	l	0.37	0.97	0.44	1455	335	NA	1396	NA	3	2 3 4	0	NaN	young	0	1	1	1	0	0	0	0	0	0	0	0	0	0	0	0	0	0	0	0
Y9_VS_1_data	1	90	9_TVcontrol_smallSofaStairs_C_gazed_R_LS_old_AF.JPG	smallSofaStairs	old	AF	C	gazed	R	Y	l	0.37	0.97	0.49	1210	328	NA	1286	NA	2	2 3	0	NaN	young	0	1	1	0	0	0	0	0	0	0	0	0	0	0	0	0	0	0	0	0
Y9_VS_1_data	1	92	6_lamp_kidsBedroom_C_nongazed_R_LS_young_RP.JPG	kidsBedroom	young	RP	C	nongazed	R	Y	l	0.37	0.97	0.4	1435	550	NA	1312	NA	1	3	0	NaN	young	0	0	1	0	0	0	0	0	0	0	0	0	0	0	0	0	0	0	0	0
Y9_VS_1_data	1	95	25_scarf_grass_C_gazed_R_LS_old_CF.JPG	grass	old	CF	C	gazed	R	Y	l	0.37	0.97	0.25	1297	344	NA	1294	NA	1	2	0	NaN	young	0	1	0	0	0	0	0	0	0	0	0	0	0	0	0	0	0	0	0	0
Y20_v_4_data	4	2	16_spongeScourer_officeDesk_I_gazed_L_LS_old_AC.JPG	officeDesk	old	AC	I	gazed	L	Y	l	0.35	0.98	0.38	1122	354	821	376	154	1	3	1	4	young	0	0	1	0	0	0	0	0	0	0	0	0	0	1	0	0	0	0	0	0
Y20_v_4_data	4	5	20_bathSponge_picnicTable_I_gazed_L_LS_young_MC.JPG	picnicTable	young	MC	I	gazed	L	Y	l	0.35	0.98	0.1	1424	471	1058	386	291	2	4 7	1	6	young	0	0	0	1	0	0	1	0	0	0	0	0	0	0	0	1	0	0	0	0
Y20_v_4_data	4	9	25_tapDispender_grass_I_nongazed_R_LS_old_T.JPG	grass	old	T	I	nongazed	R	Y	l	0.35	0.98	0.12	1035	672	NA	150	NA	1	4	0	NaN	young	0	0	0	1	0	0	0	0	0	0	0	0	0	0	0	0	0	0	0	0
Y20_v_4_data	4	13	22_deckCards_table_C_gazed_L_LS_young_JJ.JPG	table	young	JJ	C	gazed	L	Y	l	0.35	0.98	0.4	1072	394	NA	260	NA	2	3 5	0	NaN	young	0	0	1	0	1	0	0	0	0	0	0	0	0	0	0	0	0	0	0	0
Y20_v_4_data	4	16	29_dustpanBrush_stoneBench_I_nongazed_L_LS_old_T.JPG	stoneBench	old	T	I	nongazed	L	Y	l	0.35	0.98	0.12	1241	846	403	252	221	1	5	1	3	young	0	0	0	0	1	0	0	0	0	0	0	0	1	0	0	0	0	0	0	0
Y20_v_4_data	4	18	28_teapot_playground2_I_gazed_R_LS_old_VS.JPG	playground2	old	VS	I	gazed	R	Y	l	0.35	0.98	0.66	1023	319	NA	247	NA	2	3 4	0	NaN	young	0	0	1	1	0	0	0	0	0	0	0	0	0	0	0	0	0	0	0	0
Y20_v_4_data	4	20	14_tapDispenser_officeTable_C_gazed_R_LS_old_AF.JPG	officeTable	old	AF	C	gazed	R	Y	l	0.35	0.98	0.35	687	335	NA	495	NA	1	3	0	NaN	young	0	0	1	0	0	0	0	0	0	0	0	0	0	0	0	0	0	0	0	0
Y20_v_4_data	4	23	9_pingpongBat_smallSofaStairs_I_nongazed_R_LS_old_MM.JPG	smallSofaStairs	old	MM	I	nongazed	R	Y	l	0.35	0.98	0.14	767	504	281	669	138	1	3	1	2	young	0	0	1	0	0	0	0	0	0	0	0	1	0	0	0	0	0	0	0	0
Y20_v_4_data	4	27	15_magazineHolder_officeFloor_C_nongazed_L_LS_old_CC.JPG	officeFloor	old	CC	C	nongazed	L	Y	l	0.35	0.98	0.32	746	270	NA	214	NA	2	2 3	0	NaN	young	0	1	1	0	0	0	0	0	0	0	0	0	0	0	0	0	0	0	0	0
Y20_v_4_data	4	31	6_lamp_kidsBedroom_C_gazed_R_LS_young_MX.JPG	kidsBedroom	young	MX	C	gazed	R	Y	l	0.35	0.98	0.31	981	596	NA	206	NA	1	4	0	NaN	young	0	0	0	1	0	0	0	0	0	0	0	0	0	0	0	0	0	0	0	0
Y20_v_4_data	4	34	4_softToy_kitchenStove_I_gazed_R_LS_young_RC.JPG	kitchenStove	young	RC	I	gazed	R	Y	l	0.35	0.98	0.52	547	215	NA	174	NA	1	3	0	NaN	young	0	0	1	0	0	0	0	0	0	0	0	0	0	0	0	0	0	0	0	0
Y20_v_4_data	4	38	2_dustpanBrush_kitchenFloor_C_gazed_L_LS_young_MX.JPG	kitchenFloor	young	MX	C	gazed	L	Y	l	0.35	0.98	0.1	631	258	NA	92	NA	1	3	0	NaN	young	0	0	1	0	0	0	0	0	0	0	0	0	0	0	0	0	0	0	0	0
Y20_v_4_data	4	41	27_rollerblades_playground1_C_nongazed_L_LS_old_MF.JPG	playground1	old	MF	C	nongazed	L	Y	l	0.35	0.98	0.62	903	561	NA	195	NA	1	3	0	NaN	young	0	0	1	0	0	0	0	0	0	0	0	0	0	0	0	0	0	0	0	0
Y20_v_4_data	4	49	32_bucket_greenWoodBench_I_gazed_R_LS_old_VS.JPG	greenWoodBench	old	VS	I	gazed	R	Y	l	0.35	0.98	0.1	824	674	NA	324	NA	1	4	0	NaN	young	0	0	0	1	0	0	0	0	0	0	0	0	0	0	0	0	0	0	0	0
Y20_v_4_data	4	52	18_book_wallBench_C_gazed_L_LS_young_JJ.JPG	wallBench	young	JJ	C	gazed	L	Y	l	0.35	0.98	0.14	940	396	NA	403	NA	2	3 4	0	NaN	young	0	0	1	1	0	0	0	0	0	0	0	0	0	0	0	0	0	0	0	0
Y20_v_4_data	4	54	1_hairDryer_kitchenTable_I_nongazed_L_LS_young_MC.JPG	kitchenTable	young	MC	I	nongazed	L	Y	l	0.35	0.98	0.46	922	562	-247	105	747	1	4	2	1 5	young	0	0	0	1	0	0	0	0	0	0	1	0	0	0	1	0	0	0	0	0
Y20_v_4_data	4	56	12_holePunch_bathroom_I_gazed_L_LS_old_AC.JPG	bathroom	old	AC	I	gazed	L	Y	l	0.35	0.98	0.65	743	255	NA	182	NA	1	3	0	NaN	young	0	0	1	0	0	0	0	0	0	0	0	0	0	0	0	0	0	0	0	0
Y20_v_4_data	4	59	7_throw_bigSofa_C_nongazed_R_LS_young_RP.JPG	bigSofa	young	RP	C	nongazed	R	Y	l	0.35	0.98	0.1	1063	553	271	351	193	2	3 4	1	2	young	0	0	1	1	0	0	0	0	0	0	0	1	0	0	0	0	0	0	0	0
Y20_v_4_data	4	63	23_waterBottle_pilarsBench_C_nongazed_L_LS_young_DS.JPG	pilarsBench	young	DS	C	nongazed	L	Y	l	0.35	0.98	0.23	627	258	NA	149	NA	1	2	0	NaN	young	0	1	0	0	0	0	0	0	0	0	0	0	0	0	0	0	0	0	0	0
Y20_v_4_data	4	67	30_cap_lake_C_gazed_R_LS_old_CF.JPG	lake	old	CF	C	gazed	R	Y	l	0.35	0.98	0.29	808	377	NA	592	NA	1	3	0	NaN	young	0	0	1	0	0	0	0	0	0	0	0	0	0	0	0	0	0	0	0	0
Y20_v_4_data	4	70	11_secateurs_balcony_C_nongazed_L_LS_old_CC.JPG	balcony	old	CC	C	nongazed	L	Y	l	0.35	0.98	0.55	664	418	NA	418	NA	1	3	0	NaN	young	0	0	1	0	0	0	0	0	0	0	0	0	0	0	0	0	0	0	0	0
Y20_v_4_data	4	72	21_computerMouse_pulpit_I_nongazed_L_LS_young_JM.JPG	pulpit	young	JM	I	nongazed	L	Y	l	0.35	0.98	0.54	1593	888	469	436	313	1	6	2	4 5	young	0	0	0	0	0	1	0	0	0	0	0	0	0	1	1	0	0	0	0	0
Y20_v_4_data	4	74	13_cleaningSpray_bedroom_I_nongazed_R_LS_old_MM.JPG	bedroom	old	MM	I	nongazed	R	Y	l	0.35	0.98	0.41	521	292	NA	504	NA	1	3	0	NaN	young	0	0	1	0	0	0	0	0	0	0	0	0	0	0	0	0	0	0	0	0
Y20_v_4_data	4	77	31_helmet_roundGreenBench_C_nongazed_R_LS_old_MF.JPG	roundGreenBench	old	MF	C	nongazed	R	Y	l	0.35	0.98	0.41	905	503	262	551	167	2	4 5	1	3	young	0	0	0	1	1	0	0	0	0	0	0	0	1	0	0	0	0	0	0	0
Y20_v_4_data	4	81	19_frisbee_pinkBench_C_nongazed_L_LS_young_DS.JPG	pinkBench	young	DS	C	nongazed	L	Y	l	0.35	0.98	0.48	968	376	NA	463	NA	2	3 4	0	NaN	young	0	0	1	1	0	0	0	0	0	0	0	0	0	0	0	0	0	0	0	0
Y20_v_4_data	4	85	3_kettle_kitchenCounter_C_nongazed_L_LS_young_RP.JPG	kitchenCounter	young	RP	C	nongazed	L	Y	l	0.35	0.98	0.27	685	289	NA	272	NA	1	2	0	NaN	young	0	1	0	0	0	0	0	0	0	0	0	0	0	0	0	0	0	0	0	0
Y20_v_4_data	4	88	8_ball_smallSofaTV_I_gazed_R_LS_young_RC.JPG	smallSofaTV	young	RC	I	gazed	R	Y	l	0.35	0.98	0.51	613	268	NA	204	NA	1	2	0	NaN	young	0	1	0	0	0	0	0	0	0	0	0	0	0	0	0	0	0	0	0	0
Y20_v_4_data	4	90	17_sleepers_woodBench_I_nongazed_R_LS_young_JM.JPG	woodBench	young	JM	I	nongazed	R	Y	l	0.35	0.98	0.47	955	593	NA	500	NA	1	4	0	NaN	young	0	0	0	1	0	0	0	0	0	0	0	0	0	0	0	0	0	0	0	0
Y20_v_4_data	4	92	24_stapler_pingpongTable_I_gazed_R_LS_young_MC.JPG	pingpongTable	young	MC	I	gazed	R	Y	l	0.35	0.98	0.24	705	399	219	389	113	2	3 4	1	2	young	0	0	1	1	0	0	0	0	0	0	0	1	0	0	0	0	0	0	0	0
Y20_v_4_data	4	95	10_napkins_dinningTable_C_gazed_R_LS_old_AF.JPG	dinningTable	old	AF	C	gazed	R	Y	l	0.35	0.98	0.35	722	584	NA	276	NA	1	3	0	NaN	young	0	0	1	0	0	0	0	0	0	0	0	0	0	0	0	0	0	0	0	0
Y30_V_6_data	6	4	7_pot_bigSofa_I_nongazed_R_LS_old_MM.JPG	bigSofa	old	MM	I	nongazed	R	Y	l	0.26	0.48	0.37	1067	321	NA	873	NA	3	2 3 4	0	NaN	young	0	1	1	1	0	0	0	0	0	0	0	0	0	0	0	0	0	0	0	0
Y30_V_6_data	6	7	25_scarf_grass_C_nongazed_R_LS_young_DS.JPG	grass	young	DS	C	nongazed	R	Y	l	0.26	0.48	0.39	1421	812	359	462	175	2	4 5	1	2	young	0	0	0	1	1	0	0	0	0	0	0	1	0	0	0	0	0	0	0	0
Y30_V_6_data	6	9	17_coat_woodBench_C_nongazed_R_LS_old_MF.JPG	woodBench	old	MF	C	nongazed	R	Y	l	0.26	0.48	0.16	879	287	NA	592	NA	2	2 3	0	NaN	young	0	1	1	0	0	0	0	0	0	0	0	0	0	0	0	0	0	0	0	0
Y30_V_6_data	6	11	28_skippingRope_playground2_C_gazed_R_LS_young_JJ.JPG	playground2	young	JJ	C	gazed	R	Y	l	0.26	0.48	0.23	1000	482	NA	434	NA	1	3	0	NaN	young	0	0	1	0	0	0	0	0	0	0	0	0	0	0	0	0	0	0	0	0
Y30_V_6_data	6	14	1_handBlender_kitchenTable_C_nongazed_L_LS_old_CC.JPG	kitchenTable	old	CC	C	nongazed	L	Y	l	0.26	0.48	0.42	1820	796	523	469	214	2	5 6	1	4	young	0	0	0	0	1	1	0	0	0	0	0	0	0	1	0	0	0	0	0	0
Y30_V_6_data	6	18	24_pingpongBat_pingpongTable_C_gazed_R_LS_old_CF.JPG	pingpongTable	old	CF	C	gazed	R	Y	l	0.26	0.48	0.24	1142	531	333	481	148	2	3 4	1	2	young	0	0	1	1	0	0	0	0	0	0	0	1	0	0	0	0	0	0	0	0
Y30_V_6_data	6	22	18_lamp_wallBench_I_gazed_L_LS_old_VS.JPG	wallBench	old	VS	I	gazed	L	Y	l	0.26	0.48	1.14	1277	543	345	436	134	1	3	1	2	young	0	0	1	0	0	0	0	0	0	0	0	1	0	0	0	0	0	0	0	0
Y30_V_6_data	6	25	20_plate_picnicTable_C_gazed_L_LS_old_CF.JPG	picnicTable	old	CF	C	gazed	L	Y	l	0.26	0.48	0.31	1173	533	NA	387	NA	1	3	0	NaN	young	0	0	1	0	0	0	0	0	0	0	0	0	0	0	0	0	0	0	0	0
Y30_V_6_data	6	27	12_bathSponge_bathroom_C_gazed_L_LS_young_MX.JPG	bathroom	young	MX	C	gazed	L	Y	l	0.26	0.48	0.25	1132	276	NA	394	NA	2	3 5	0	NaN	young	0	0	1	0	1	0	0	0	0	0	0	0	0	0	0	0	0	0	0	0
Y30_V_6_data	6	29	29_sneackers_stoneBench_C_nongazed_L_LS_young_DS.JPG	stoneBench	young	DS	C	nongazed	L	Y	l	0.26	0.48	0.25	904	467	NA	323	NA	2	3 4	0	NaN	young	0	0	1	1	0	0	0	0	0	0	0	0	0	0	0	0	0	0	0	0
Y30_V_6_data	6	32	31_colander_roundGreenBench_I_nongazed_R_LS_young_JM.JPG	roundGreenBench	young	JM	I	nongazed	R	Y	l	0.26	0.48	0.12	2796	753	474	1126	209	3	4 6 9	1	3	young	0	0	0	1	0	1	0	0	1	0	0	0	1	0	0	0	0	0	0	0
Y30_V_6_data	6	36	15_gardenShears_officeFloor_I_nongazed_L_LS_young_MC.JPG	officeFloor	young	MC	I	nongazed	L	Y	l	0.26	0.48	0.35	1762	825	281	778	470	1	3	1	2	young	0	0	1	0	0	0	0	0	0	0	0	1	0	0	0	0	0	0	0	0
Y30_V_6_data	6	40	21_glassesCase_pulpit_C_nongazed_L_LS_old_MF.JPG	pulpit	old	MF	C	nongazed	L	Y	l	0.26	0.48	0.42	2070	1241	470	505	682	2	5 6	2	3 4	young	0	0	0	0	1	1	0	0	0	0	0	0	1	1	0	0	0	0	0	0
Y30_V_6_data	6	43	6_funnel_kidsBedroom_I_gazed_R_LS_old_AC.JPG	kidsBedroom	old	AC	I	gazed	R	Y	l	0.26	0.48	0.32	1306	355	NA	465	NA	2	2 4	0	NaN	young	0	1	0	1	0	0	0	0	0	0	0	0	0	0	0	0	0	0	0	0
Y30_V_6_data	6	45	4_pot_kitchenStove_C_gazed_R_LS_old_AF.JPG	kitchenStove	old	AF	C	gazed	R	Y	l	0.26	0.48	0.29	860	322	NA	418	NA	1	2	0	NaN	young	0	1	0	0	0	0	0	0	0	0	0	0	0	0	0	0	0	0	0	0
Y30_V_6_data	6	47	23_ladle_pilarsBench_I_nongazed_L_LS_old_T.JPG	pilarsBench	old	T	I	nongazed	L	Y	l	0.26	0.48	0.27	1310	710	462	763	165	1	5	2	3 4	young	0	0	0	0	1	0	0	0	0	0	0	0	1	1	0	0	0	0	0	0
Y30_V_6_data	6	50	2_toiletBrush_kitchenFloor_I_gazed_L_LS_old_AC.JPG	kitchenFloor	old	AC	I	gazed	L	Y	l	0.26	0.48	0.22	924	440	NA	248	NA	1	3	0	NaN	young	0	0	1	0	0	0	0	0	0	0	0	0	0	0	0	0	0	0	0	0
Y30_V_6_data	6	54	27_hairdryer_playground1_I_nongazed_L_LS_young_JM.JPG	playground1	young	JM	I	nongazed	L	Y	l	0.26	0.48	0.38	709	362	NA	249	NA	2	3 4	0	NaN	young	0	0	1	1	0	0	0	0	0	0	0	0	0	0	0	0	0	0	0	0
Y30_V_6_data	6	58	32_shoppingTrolley_greenWoodBench_C_gazed_R_LS_young_JJ.JPG	greenWoodBench	young	JJ	C	gazed	R	Y	l	0.26	0.48	0.29	927	287	834	486	243	1	3	1	4	young	0	0	1	0	0	0	0	0	0	0	0	0	0	1	0	0	0	0	0	0
Y30_V_6_data	6	61	3_rake_kitchenCounter_I_nongazed_L_LS_old_MM.JPG	kitchenCounter	old	MM	I	nongazed	L	Y	l	0.26	0.48	0.07	2046	918	249	870	165	3	5 6 7	1	2	young	0	0	0	0	1	1	1	0	0	0	0	1	0	0	0	0	0	0	0	0
Y30_V_6_data	6	63	19_clothesHanger_pinkBench_I_nongazed_L_LS_old_T.JPG	pinkBench	old	T	I	nongazed	L	Y	l	0.26	0.48	0.38	1067	437	244	730	128	2	3 4	1	2	young	0	0	1	1	0	0	0	0	0	0	0	1	0	0	0	0	0	0	0	0
Y30_V_6_data	6	65	11_whisker_balcony_I_nongazed_L_LS_young_MC.JPG	balcony	young	MC	I	nongazed	L	Y	l	0.26	0.48	0.32	1026	479	NA	175	NA	1	4	0	NaN	young	0	0	0	1	0	0	0	0	0	0	0	0	0	0	0	0	0	0	0	0
Y30_V_6_data	6	68	26_kettle_birdsCage_I_gazed_L_LS_young_MC.JPG	birdsCage	young	MC	I	gazed	L	Y	l	0.26	0.48	0.52	851	398	NA	281	NA	2	3 4	0	NaN	young	0	0	1	1	0	0	0	0	0	0	0	0	0	0	0	0	0	0	0	0
Y30_V_6_data	6	72	30_fryingPan_lake_I_gazed_R_LS_young_MC.JPG	lake	young	MC	I	gazed	R	Y	l	0.26	0.48	0.63	897	460	286	329	115	2	3 4	1	2	young	0	0	1	1	0	0	0	0	0	0	0	1	0	0	0	0	0	0	0	0
Y30_V_6_data	6	76	9_TVcontrol_smallSofaStairs_C_nongazed_R_LS_young_RP.JPG	smallSofaStairs	young	RP	C	nongazed	R	Y	l	0.26	0.48	0.55	1221	455	228	810	170	2	3 4	1	2	young	0	0	1	1	0	0	0	0	0	0	0	1	0	0	0	0	0	0	0	0
Y30_V_6_data	6	79	13_pillow_bedroom_C_nongazed_R_LS_young_RP.JPG	bedroom	young	RP	C	nongazed	R	Y	l	0.26	0.48	0.4	688	354	NA	250	NA	1	3	0	NaN	young	0	0	1	0	0	0	0	0	0	0	0	0	0	0	0	0	0	0	0	0
Y30_V_6_data	6	81	22_TVcontrol_table_I_gazed_L_LS_old_VS.JPG	table	old	VS	I	gazed	L	Y	l	0.26	0.48	0.27	908	323	838	438	232	2	2 3	1	4	young	0	1	1	0	0	0	0	0	0	0	0	0	0	1	0	0	0	0	0	0
Y30_V_6_data	6	83	5_softToy_kidsBed_C_nongazed_L_LS_old_CC.JPG	kidsBed	old	CC	C	nongazed	L	Y	l	0.26	0.48	0.34	746	302	NA	601	NA	2	3 4	0	NaN	young	0	0	1	1	0	0	0	0	0	0	0	0	0	0	0	0	0	0	0	0
Y30_V_6_data	6	86	16_computerMouse_officeDesk_C_gazed_L_LS_young_MX.JPG	officeDesk	young	MX	C	gazed	L	Y	l	0.26	0.48	0.29	907	238	NA	440	NA	2	2 3	0	NaN	young	0	1	1	0	0	0	0	0	0	0	0	0	0	0	0	0	0	0	0	0
Y30_V_6_data	6	90	14_rubberGloves_officeTable_I_gazed_R_LS_young_RC.JPG	officeTable	young	RC	I	gazed	R	Y	l	0.26	0.48	0.38	655	357	NA	207	NA	1	3	0	NaN	young	0	0	1	0	0	0	0	0	0	0	0	0	0	0	0	0	0	0	0	0
Y30_V_6_data	6	94	8_teapot_smallSofaTV_C_gazed_R_LS_old_AF.JPG	smallSofaTV	old	AF	C	gazed	R	Y	l	0.26	0.48	0.4	787	368	NA	232	NA	1	3	0	NaN	young	0	0	1	0	0	0	0	0	0	0	0	0	0	0	0	0	0	0	0	0
Y30_V_6_data	6	96	10_frisbee_dinningTable_I_gazed_R_LS_young_RC.JPG	dinningTable	young	RC	I	gazed	R	Y	l	0.26	0.48	0.42	1001	331	NA	555	NA	3	2 3 4	0	NaN	young	0	1	1	1	0	0	0	0	0	0	0	0	0	0	0	0	0	0	0	0
Y32_V_8_data	8	4	32_bucket_greenWoodBench_I_gazed_R_LS_young_MC.JPG	greenWoodBench	young	MC	I	gazed	R	Y	l	0.35	0.66	0.31	1248	511	308	461	144	1	4	1	3	young	0	0	0	1	0	0	0	0	0	0	0	0	1	0	0	0	0	0	0	0
Y32_V_8_data	8	7	16_spongeScourer_officeDesk_I_gazed_L_LS_young_RC.JPG	officeDesk	young	RC	I	gazed	L	Y	l	0.35	0.66	0.25	1131	349	NA	429	NA	1	3	0	NaN	young	0	0	1	0	0	0	0	0	0	0	0	0	0	0	0	0	0	0	0	0
Y32_V_8_data	8	9	26_ball_birdsCage_C_gazed_L_LS_young_JJ.JPG	birdsCage	young	JJ	C	gazed	L	Y	l	0.35	0.66	0.41	1479	397	NA	1064	NA	2	3 4	0	NaN	young	0	0	1	1	0	0	0	0	0	0	0	0	0	0	0	0	0	0	0	0
Y32_V_8_data	8	11	11_secateurs_balcony_C_nongazed_L_LS_young_RP.JPG	balcony	young	RP	C	nongazed	L	Y	l	0.35	0.66	0.42	1926	359	1576	589	335	3	3 4 5	2	8 9	young	0	0	1	1	1	0	0	0	0	0	0	0	0	0	0	0	0	1	1	0
Y32_V_8_data	8	14	15_magazineHolder_officeFloor_C_nongazed_L_LS_young_RP.JPG	officeFloor	young	RP	C	nongazed	L	Y	l	0.35	0.66	0.59	1085	340	665	647	121	2	3 5	1	4	young	0	0	1	0	1	0	0	0	0	0	0	0	0	1	0	0	0	0	0	0
Y32_V_8_data	8	22	8_ball_smallSofaTV_I_gazed_R_LS_old_AC.JPG	smallSofaTV	old	AC	I	gazed	R	Y	l	0.35	0.66	0.55	854	510	NA	233	NA	1	4	0	NaN	young	0	0	0	1	0	0	0	0	0	0	0	0	0	0	0	0	0	0	0	0
Y32_V_8_data	8	25	6_lamp_kidsBedroom_C_gazed_R_LS_old_AF.JPG	kidsBedroom	old	AF	C	gazed	R	Y	l	0.35	0.66	0.48	1386	1136	NA	407	NA	1	6	0	NaN	young	0	0	0	0	0	1	0	0	0	0	0	0	0	0	0	0	0	0	0	0
Y32_V_8_data	8	27	22_deckCards_table_C_gazed_L_LS_old_CF.JPG	table	old	CF	C	gazed	L	Y	l	0.35	0.66	0.59	1312	52	NA	791	NA	3	2 6 7	0	NaN	young	0	1	0	0	0	1	1	0	0	0	0	0	0	0	0	0	0	0	0	0
Y32_V_8_data	8	29	5_paintRoller_kidsBed_I_nongazed_L_LS_old_MM.JPG	kidsBed	old	MM	I	nongazed	L	Y	l	0.35	0.66	0.46	1008	457	NA	479	NA	1	4	0	NaN	young	0	0	0	1	0	0	0	0	0	0	0	0	0	0	0	0	0	0	0	0
Y32_V_8_data	8	32	30_cap_lake_C_gazed_R_LS_young_JJ.JPG	lake	young	JJ	C	gazed	R	Y	l	0.35	0.66	0.24	1161	905	460	217	216	1	6	1	4	young	0	0	0	0	0	1	0	0	0	0	0	0	0	1	0	0	0	0	0	0
Y32_V_8_data	8	36	12_holePunch_bathroom_I_gazed_L_LS_young_RC.JPG	bathroom	young	RC	I	gazed	L	Y	l	0.35	0.66	0.64	2362	568	NA	816	NA	3	4 8 9	0	NaN	young	0	0	0	1	0	0	0	1	1	0	0	0	0	0	0	0	0	0	0	0
Y32_V_8_data	8	40	18_book_wallBench_C_gazed_L_LS_old_CF.JPG	wallBench	old	CF	C	gazed	L	Y	l	0.35	0.66	0.62	1272	972	340	423	69	2	7 8	1	3	young	0	0	0	0	0	0	1	1	0	0	0	0	1	0	0	0	0	0	0	0
Y32_V_8_data	8	41	9_pingpongBat_smallSofaStairs_I_nongazed_R_LS_young_MC.JPG	smallSofaStairs	young	MC	I	nongazed	R	Y	l	0.35	0.66	0.38	1226	702	321	640	151	2	5 6	1	3	young	0	0	0	0	1	1	0	0	0	0	0	0	1	0	0	0	0	0	0	0
Y32_V_8_data	8	44	31_helmet_roundGreenBench_C_nongazed_R_LS_young_DS.JPG	roundGreenBench	young	DS	C	nongazed	R	Y	l	0.35	0.66	0.57	1133	605	399	664	134	2	4 5	1	3	young	0	0	0	1	1	0	0	0	0	0	0	0	1	0	0	0	0	0	0	0
Y32_V_8_data	8	46	21_computerMouse_pulpit_I_nongazed_L_LS_old_T.JPG	pulpit	old	T	I	nongazed	L	Y	l	0.35	0.66	0.5	966	375	707	248	411	2	4 5	2	6 7	young	0	0	0	1	1	0	0	0	0	0	0	0	0	0	0	1	1	0	0	0
Y32_V_8_data	8	48	27_rollerblades_playground1_C_nongazed_L_LS_young_DS.JPG	playground1	young	DS	C	nongazed	L	Y	l	0.35	0.66	0.42	852	412	NA	486	NA	2	3 4	0	NaN	young	0	0	1	1	0	0	0	0	0	0	0	0	0	0	0	0	0	0	0	0
Y32_V_8_data	8	55	28_teapot_playground2_I_gazed_R_LS_young_MC.JPG	playground2	young	MC	I	gazed	R	Y	l	0.35	0.66	0.36	1662	1041	348	545	191	2	6 7	1	3	young	0	0	0	0	0	1	1	0	0	0	0	0	1	0	0	0	0	0	0	0
Y32_V_8_data	8	59	25_tapDispender_grass_I_nongazed_R_LS_young_JM.JPG	grass	young	JM	I	nongazed	R	Y	l	0.35	0.66	0.31	715	602	427	146	105	1	5	1	4	young	0	0	0	0	1	0	0	0	0	0	0	0	0	1	0	0	0	0	0	0
Y32_V_8_data	8	62	14_tapDispenser_officeTable_C_gazed_R_LS_young_MX.JPG	officeTable	young	MX	C	gazed	R	Y	l	0.35	0.66	0.19	662	326	690	292	128	2	3 4	1	5	young	0	0	1	1	0	0	0	0	0	0	0	0	0	0	1	0	0	0	0	0
Y32_V_8_data	8	64	3_kettle_kitchenCounter_C_nongazed_L_LS_old_CC.JPG	kitchenCounter	old	CC	C	nongazed	L	Y	l	0.35	0.66	0.41	762	300	NA	292	NA	2	3 4	0	NaN	young	0	0	1	1	0	0	0	0	0	0	0	0	0	0	0	0	0	0	0	0
Y32_V_8_data	8	66	23_waterBottle_pilarsBench_C_nongazed_L_LS_old_MF.JPG	pilarsBench	old	MF	C	nongazed	L	Y	l	0.35	0.66	0.57	859	347	NA	433	NA	2	3 4	0	NaN	young	0	0	1	1	0	0	0	0	0	0	0	0	0	0	0	0	0	0	0	0
Y32_V_8_data	8	69	29_dustpanBrush_stoneBench_I_nongazed_L_LS_young_JM.JPG	stoneBench	young	JM	I	nongazed	L	Y	l	0.35	0.66	0.55	1369	555	NA	899	NA	2	5 6	0	NaN	young	0	0	0	0	1	1	0	0	0	0	0	0	0	0	0	0	0	0	0	0
Y32_V_8_data	8	73	19_frisbee_pinkBench_C_nongazed_L_LS_old_MF.JPG	pinkBench	old	MF	C	nongazed	L	Y	l	0.35	0.66	0.47	733	305	NA	570	NA	1	3	0	NaN	young	0	0	1	0	0	0	0	0	0	0	0	0	0	0	0	0	0	0	0	0
Y32_V_8_data	8	77	24_stapler_pingpongTable_I_gazed_R_LS_old_VS.JPG	pingpongTable	old	VS	I	gazed	R	Y	l	0.35	0.66	0.2	1337	775	350	439	202	2	5 6	1	3	young	0	0	0	0	1	1	0	0	0	0	0	0	1	0	0	0	0	0	0	0
Y32_V_8_data	8	80	2_dustpanBrush_kitchenFloor_C_gazed_L_LS_old_AF.JPG	kitchenFloor	old	AF	C	gazed	L	Y	l	0.35	0.66	0.39	1775	340	NA	773	NA	2	3 4	0	NaN	young	0	0	1	1	0	0	0	0	0	0	0	0	0	0	0	0	0	0	0	0
Y32_V_8_data	8	82	7_throw_bigSofa_C_nongazed_R_LS_old_CC.JPG	bigSofa	old	CC	C	nongazed	R	Y	l	0.35	0.66	0.32	1202	544	285	745	181	2	3 4	1	2	young	0	0	1	1	0	0	0	0	0	0	0	1	0	0	0	0	0	0	0	0
Y32_V_8_data	8	84	20_bathSponge_picnicTable_I_gazed_L_LS_old_VS.JPG	picnicTable	old	VS	I	gazed	L	Y	l	0.35	0.66	0.49	940	286	NA	774	NA	2	3 4	0	NaN	young	0	0	1	1	0	0	0	0	0	0	0	0	0	0	0	0	0	0	0	0
Y32_V_8_data	8	87	4_softToy_kitchenStove_I_gazed_R_LS_old_AC.JPG	kitchenStove	old	AC	I	gazed	R	Y	l	0.35	0.66	0.57	2069	237	665	511	328	2	2 7	2	4 10	young	0	1	0	0	0	0	1	0	0	0	0	0	0	1	0	0	0	0	0	1
Y32_V_8_data	8	91	10_napkins_dinningTable_C_gazed_R_LS_young_MX.JPG	dinningTable	young	MX	C	gazed	R	Y	l	0.35	0.66	0.44	837	236	890	323	163	2	2 4	1	5	young	0	1	0	1	0	0	0	0	0	0	0	0	0	0	1	0	0	0	0	0
Y32_V_8_data	8	95	13_cleaningSpray_bedroom_I_nongazed_R_LS_young_MC.JPG	bedroom	young	MC	I	nongazed	R	Y	l	0.35	0.66	0.42	647	260	NA	289	NA	1	2	0	NaN	young	0	1	0	0	0	0	0	0	0	0	0	0	0	0	0	0	0	0	0	0
